# Supplementary material for: Multiplex Brain Proteomic Analysis Revealed the Molecular Therapeutic Effects of Buyang Huanwu Decoction on Cerebral Ischemic Stroke Mice
Source: PLoS One. 2015 Oct 22;10(10):e0140823. doi: 10.1371/journal.pone.0140823 (PMC4619651; doi:10.1371/journal.pone.0140823)
Supplement: S2 Table — (XLSX) [file pone.0140823.s005.xlsx]

## Sheet: Process_and_Search_Details
Process and Search Details:
A1. UniQua –Version 1.0 used to signal processing by ADC data parameters default with absolute cot off 30
A2. UniQua –Calibration by LockSpray signal
B. massWolf – Version 4.3.1 used to convert to mzXML without any option
C. mzXML2Search – Come with the TPP (Version 4.4.1) used to create peak lists
D. Mascot Version- 2.3.0 and Parameter:
Database: IPI_mouse_3.74
Peptide tol: 0.1 Da
MS/MS tol: 0.1 Da
Up to 1 missed cleavages
Fixed: Methylthio (C), iTRAQ4plex/8plex (N-term), iTRAQ4plex/8plex (K)
Variable: Oxidation (M), Phospho (ST), iTRAQ4plex/8plex (Y)
Protein or Ion scores > 20
Maximum Missed Cleavages is 1
Enzyme : Trypsin
Data Analysis and Statistics:
1. A list noting any deviation from the expected enzyme cleavage specificity, must be provided.
2. Precursor charge and mass/charge: These parameters should be listed for each peptide assignment in the same table.
3. All modifications observed.
4. Score(s): The relevant score (depending on the software used) and any associated statistical information obtained for searches conducted must be provided for each peptide.
5. Protein accession number and sequence database or spectral library source.
6. Count of the number of distinct peptide sequences assigned to each protein: When computing this number, multiple matches to peptides with the same primary sequence should be counted as a single distinct peptide, including multiple matches that represent different precursor charge states or modification states. Any alternative assumptions must be justified.
7. Protein sequence % coverage: This value should be expressed as the number of amino acids spanned by the assigned peptides divided by the sequence length X 100. Alternatively, a derived protein identification probability can be given.

## Sheet: Bio_1
Protein Number	Protein IPI Number	Protein Score	Protein Mass	Total Peptide Matches	Unique Peptide Matches	Protein Coverage (%)	MASCOT Peptide Score	Peptide Sequence	Peptide Modification	Unique	Observed m/z	Observed MW	Observed Charge State	Theoretical MW	Mass Error	Missed Cleavage	Scan Title	Peptide Quantitation of CI-R / Sham (113/114)	Peptide Quantitation of CI-R + TPA / Sham (115/114)	Peptide Quantitation of CI-R + BHTD / Sham (116/114)	CI-R (113)	Sham (114)	TPA (115)	BHTD (116)	Protein Quantitation of CI-R / Sham (113/114)	Number Quantitation Peptides	Geometric SD	Protein Quantitation of CI-R + TPA / Sham (115/114)	Number Quantitation Peptides	Geometric SD	Protein Quantitation of CI-R + BHTD / Sham (116/114)	Number Quantitation Peptides	Geometric SD
1	IPI00122048	29115	130414	1010	36	48.5	20.26	LVNER		0	467.74	933.46	2	933.56	-0.09	0	110716_YLLin_brain_SCX_F23_03_p.01490.01490.2	---	---	---					0.659	871	[1.015]	1.107	877	[1.026]	0.942	883	[1.018]
							31.88	LVNER		0	467.75	933.48	2	933.56	-0.08	0	110716_YLLin_brain_SCX_F22_03_p.01496.01496.2	0.683	0.817	0.959	106.44	155.889	127.383	149.491
							20.03	LVNER		0	467.76	933.5	2	933.56	-0.06	0	110716_YLLin_brain_SCX_F21_03_p.01619.01619.2	---	---	---
							20.26	LVNER		0	467.76	933.5	2	933.56	-0.06	0	110716_YLLin_brain_SCX_F21_03_p.01618.01618.2	---	---	---
							22.4	LVNER		0	467.76	933.5	2	933.56	-0.05	0	110716_YLLin_brain_SCX_F26_01_p.01352.01352.2	---	---	---
							31.39	LVNER		0	467.76	933.5	2	933.56	-0.05	0	110716_YLLin_brain_SCX_F22_02_p.01384.01384.2	---	---	---
							31.1	LVNER		0	467.76	933.5	2	933.56	-0.05	0	110716_YLLin_brain_SCX_F25_02_p.01366.01366.2	---	---	---
							31.96	LVNER		0	467.76	933.5	2	933.56	-0.05	0	110716_YLLin_brain_SCX_F23_02_p.01390.01390.2	---	---	---
							24.29	LVNER		0	467.76	933.5	2	933.56	-0.05	0	110716_YLLin_brain_SCX_F25_01_p.01373.01373.2	---	---	---
							24.81	LVNER		0	467.76	933.51	2	933.56	-0.05	0	110716_YLLin_brain_SCX_F24_01_p.01365.01365.2	---	---	---
							24.66	LVNER		0	467.76	933.51	2	933.56	-0.05	0	110716_YLLin_brain_SCX_F22_01_p.01367.01367.2	---	---	---
							22.45	LVNER		0	467.76	933.51	2	933.56	-0.05	0	110716_YLLin_brain_SCX_F23_01_p.01366.01366.2	---	---	---
							34.33	VPADLR		0	487.75	973.49	2	973.59	-0.1	0	110716_YLLin_brain_SCX_F25_03_p.01690.01690.2	0.581	1.037	1.013	282.15	485.886	503.627	491.964
							22.87	VPADLR		0	487.75	973.49	2	973.59	-0.1	0	110716_YLLin_brain_SCX_F25_03_p.01689.01689.2	---	---	---
							24.79	VPADLR		0	487.76	973.5	2	973.59	-0.09	0	110716_YLLin_brain_SCX_F21_03_p.01772.01772.2	---	---	---
							21.5	VPADLR		0	487.76	973.5	2	973.59	-0.09	0	110716_YLLin_brain_SCX_F24_03_p.01707.01707.2	0.56	1.208	0.738	613.049	1095.33	1322.76	808.468
							33.63	VPADLR		0	487.76	973.51	2	973.59	-0.08	0	110716_YLLin_brain_SCX_F1819_02_p.01647.01647.2	0.711	0.612	0.549	270.202	380.158	232.809	208.564
							24.09	VPADLR		0	487.76	973.51	2	973.59	-0.08	0	110716_YLLin_brain_SCX_F1819_02_p.01646.01646.2	---	---	---
							23.16	VPADLR		0	487.76	973.51	2	973.59	-0.08	0	110716_YLLin_brain_SCX_F22_03_p.01830.01830.2	---	---	---
							30.27	VPADLR		0	487.76	973.51	2	973.59	-0.08	0	110716_YLLin_brain_SCX_F1819_03_p.01736.01736.2	0.618	0.816	0.871	1695.66	2742.53	2238.02	2389.98
							20.1	VPADLR		0	487.76	973.51	2	973.59	-0.07	0	110716_YLLin_brain_SCX_F1819_03_p.01644.01644.2	1.014	0.721	1.03	608.871	600.377	433.092	618.101
							23.92	VPADLR		0	487.77	973.52	2	973.59	-0.07	0	110716_YLLin_brain_SCX_F23_02_p.01703.01703.2	---	---	---
							22.2	VPADLR		0	487.77	973.52	2	973.59	-0.06	0	110716_YLLin_brain_SCX_F1819_01_p.01754.01754.2	---	---	---
							22.25	VPADLR		0	487.77	973.52	2	973.59	-0.06	0	110716_YLLin_brain_SCX_F1819_01_p.01653.01653.2	---	---	---
							25.91	VPADLR		0	487.77	973.52	2	973.59	-0.06	0	110716_YLLin_brain_SCX_F20_03_p.01768.01768.2	---	---	---
							20.35	VPADLR		0	487.77	973.53	2	973.59	-0.06	0	110716_YLLin_brain_SCX_F21_01_p.01698.01698.2	---	---	---
							22.29	VPADLR		0	487.77	973.53	2	973.59	-0.06	0	110716_YLLin_brain_SCX_F25_01_p.01669.01669.2	---	---	---
							21.87	VPADLR		0	487.77	973.53	2	973.59	-0.05	0	110716_YLLin_brain_SCX_F20_03_p.01677.01677.2	0.718	0.581	1.134	74.9566	104.429	60.6968	118.381
							22.07	VPADLR		0	487.77	973.53	2	973.59	-0.05	0	110716_YLLin_brain_SCX_F20_01_p.01699.01699.2	---	---	---
							22.1	VPADLR		0	487.78	973.54	2	973.59	-0.05	0	110716_YLLin_brain_SCX_F20_01_p.01700.01700.2	---	---	---
							25.28	VPADLR		0	487.78	973.54	2	973.59	-0.05	0	110716_YLLin_brain_SCX_F20_02_p.01743.01743.2	---	---	---
							20.61	VPADLR		0	487.78	973.54	2	973.59	-0.04	0	110716_YLLin_brain_SCX_F23_01_p.01698.01698.2	---	---	---
							22.62	VPADLR		0	487.78	973.54	2	973.59	-0.04	0	110716_YLLin_brain_SCX_F20_02_p.01654.01654.2	0.796	0.725	1.1	138.252	173.666	125.892	191.012
							20.4	VPADLR		0	487.78	973.54	2	973.59	-0.04	0	110716_YLLin_brain_SCX_F24_01_p.01671.01671.2	---	---	---
							31.77	VPADLR		0	487.78	973.55	2	973.59	-0.04	0	110716_YLLin_brain_SCX_F24_02_p.01678.01678.2	0.652	1.111	1.104	305.3	468	519.772	516.511
							20.33	VPADLR		0	487.78	973.55	2	973.59	-0.04	0	110716_YLLin_brain_SCX_F25_01_p.01668.01668.2	---	---	---
							31.23	VPADLR		0	487.78	973.55	2	973.59	-0.04	0	110716_YLLin_brain_SCX_F22_02_p.01714.01714.2	0.706	1.34	1.153	629.967	892.796	1196	1029.75
							34.62	VPADLR		0	487.78	973.55	2	973.59	-0.04	0	110716_YLLin_brain_SCX_F25_02_p.01647.01647.2	0.595	1.195	1.217	320.604	538.416	643.153	655.306
							26.18	VPADLR		0	487.78	973.55	2	973.59	-0.03	0	110716_YLLin_brain_SCX_F21_02_p.01728.01728.2	---	---	---
							23.32	VPADLR		0	487.84	973.67	2	973.59	0.08	0	110716_YLLin_brain_SCX_F23_03_p.01792.01792.2	---	---	---
							30.76	AQEILAR		1	552.8	1103.59	2	1103.66	-0.07	0	110716_YLLin_brain_SCX_F24_03_p.01915.01915.2	0.457	1.048	0.911	826.093	1808.12	1894.62	1646.89
							29.5	AQEILAR		1	552.81	1103.6	2	1103.66	-0.06	0	110716_YLLin_brain_SCX_F25_03_p.01903.01903.2	0.519	1.066	1.26	269.83	519.641	554.049	654.629
							33.42	AQEILAR		1	552.82	1103.62	2	1103.66	-0.04	0	110716_YLLin_brain_SCX_F25_01_p.01877.01877.2	0.59	1.196	1.154	1321.55	2240.82	2679.35	2586.85
							27.08	AQEILAR		1	552.82	1103.62	2	1103.66	-0.04	0	110716_YLLin_brain_SCX_F25_01_p.01876.01876.2	0.543	1.09	1.105	1216.65	2242.57	2443.67	2479.14
							33.75	AQEILAR		1	552.82	1103.62	2	1103.66	-0.04	0	110716_YLLin_brain_SCX_F24_01_p.01881.01881.2	0.502	0.945	0.951	3622.44	7217.65	6821.96	6864.99
							24.98	AQEILAR		1	552.82	1103.63	2	1103.66	-0.03	0	110716_YLLin_brain_SCX_F23_01_p.01905.01905.2	0.553	0.922	0.972	3102.17	5614.25	5174.59	5455.89
							31.87	AQEILAR		1	552.82	1103.63	2	1103.66	-0.03	0	110716_YLLin_brain_SCX_F25_02_p.01862.01862.2	0.429	1.093	1.19	220.905	514.885	562.829	612.689
							34.23	AQEILAR		1	552.82	1103.63	2	1103.66	-0.03	0	110716_YLLin_brain_SCX_F24_02_p.01893.01893.2	0.46	1.039	0.894	943.696	2050.04	2129.71	1832.53
							31.43	LNWDDR		1	561.76	1121.51	2	1121.58	-0.06	0	110716_YLLin_brain_SCX_F24_03_p.02055.02055.2	0.546	1.063	0.753	221.949	406.63	432.282	306.34
							26.04	LNWDDR		1	561.77	1121.52	2	1121.58	-0.06	0	110716_YLLin_brain_SCX_F22_03_p.02174.02174.2	---	---	---
							32.22	LNWDDR		1	561.77	1121.52	2	1121.58	-0.06	0	110716_YLLin_brain_SCX_F23_03_p.02134.02134.2	0.58	0.937	0.785	475.822	820.823	769.384	644.174
							34.99	LNWDDR		1	561.77	1121.52	2	1121.58	-0.06	0	110716_YLLin_brain_SCX_F25_03_p.02052.02052.2	0.663	0.947	0.952	314.253	473.752	448.621	451.124
							27.86	LNWDDR		1	561.77	1121.52	2	1121.58	-0.06	0	110716_YLLin_brain_SCX_F26_03_p.02078.02078.2	---	---	---
							35.02	LNWDDR		1	561.77	1121.52	2	1121.58	-0.05	0	110716_YLLin_brain_SCX_F25_03_p.02051.02051.2	0.879	1.166	1.098	368.723	419.317	488.959	460.588
							22.52	LNWDDR		1	561.78	1121.54	2	1121.58	-0.04	0	110716_YLLin_brain_SCX_F25_02_p.02013.02013.2	---	---	---
							29.49	LNWDDR		1	561.78	1121.54	2	1121.58	-0.04	0	110716_YLLin_brain_SCX_F24_01_p.02019.02019.2	0.637	0.962	0.953	963.857	1513.5	1455.99	1442.9
							23.36	LNWDDR		1	561.78	1121.54	2	1121.58	-0.04	0	110716_YLLin_brain_SCX_F22_03_p.02175.02175.2	---	---	---
							22.68	LNWDDR		1	561.78	1121.54	2	1121.58	-0.03	0	110716_YLLin_brain_SCX_F23_02_p.02056.02056.2	---	---	---
							23.18	LNWDDR		1	561.78	1121.54	2	1121.58	-0.03	0	110716_YLLin_brain_SCX_F26_01_p.02038.02038.2	---	---	---
							25.15	LNWDDR		1	561.78	1121.55	2	1121.58	-0.03	0	110716_YLLin_brain_SCX_F25_01_p.02027.02027.2	---	---	---
							30.27	LNWDDR		1	561.78	1121.55	2	1121.58	-0.03	0	110716_YLLin_brain_SCX_F23_01_p.02052.02052.2	0.611	0.955	1.064	1842.88	3015.32	2880.59	3207.75
							24.55	LNWDDR		1	561.78	1121.55	2	1121.58	-0.03	0	110716_YLLin_brain_SCX_F22_01_p.02079.02079.2	---	---	---
							36.03	LNWDDR		1	561.78	1121.55	2	1121.58	-0.03	0	110716_YLLin_brain_SCX_F24_02_p.02046.02046.2	0.575	1.268	1.131	338.106	588.183	745.651	665.297
							32.06	LNWDDR		1	561.78	1121.55	2	1121.58	-0.03	0	110716_YLLin_brain_SCX_F22_02_p.02089.02089.2	0.727	0.785	0.87	292.958	402.9	316.282	350.377
							22.29	LNWDDR		1	561.78	1121.56	2	1121.58	-0.02	0	110716_YLLin_brain_SCX_F26_02_p.02036.02036.2	---	---	---
							29.83	LNWDDR		1	561.79	1121.56	2	1121.58	-0.01	0	110716_YLLin_brain_SCX_F22_01_p.02078.02078.2	---	---	---
							28.52	GVVVATGDR		1	589.32	1176.62	2	1176.68	-0.06	0	110716_YLLin_brain_SCX_F1819_02_p.01454.01454.2	---	---	---
							36.51	GVVVATGDR		1	589.32	1176.62	2	1176.68	-0.05	0	110716_YLLin_brain_SCX_F24_03_p.01467.01467.2	0.876	1.634	1.417	308.381	351.96	575.141	498.62
							36.51	GVVVATGDR		1	589.32	1176.63	2	1176.68	-0.05	0	110716_YLLin_brain_SCX_F1617_02_p.01496.01496.2	0.693	1.185	1.436	166.575	240.509	284.884	345.279
							28.19	GVVVATGDR		1	589.32	1176.63	2	1176.68	-0.05	0	110716_YLLin_brain_SCX_F1617_02_p.01497.01497.2	0.729	1.131	0.957	196.283	269.085	304.439	257.459
							35.3	GVVVATGDR		1	589.32	1176.63	2	1176.68	-0.05	0	110716_YLLin_brain_SCX_F1819_01_p.01460.01460.2	0.589	1.165	1.155	4634.17	7874.12	9170.82	9093.42
							25.23	GVVVATGDR		1	589.33	1176.64	2	1176.68	-0.04	0	110716_YLLin_brain_SCX_F1617_04_p.01472.01472.2	---	---	---
							35.31	GVVVATGDR		1	589.33	1176.64	2	1176.68	-0.04	0	110716_YLLin_brain_SCX_F20_03_p.01479.01479.2	0.512	1.142	1.008	925.98	1809.87	2067.47	1824.51
							34.33	GVVVATGDR		1	589.33	1176.64	2	1176.68	-0.03	0	110716_YLLin_brain_SCX_F21_01_p.01415.01415.2	0.557	1.109	1.062	3248.77	5834.95	6468.06	6198.67
							36.22	GVVVATGDR		1	589.33	1176.65	2	1176.68	-0.03	0	110716_YLLin_brain_SCX_F22_01_p.01433.01433.2	0.658	1.229	0.875	2621.92	3981.68	4893.18	3484.17
							33.18	GVVVATGDR		1	589.33	1176.65	2	1176.68	-0.03	0	110716_YLLin_brain_SCX_F23_02_p.01450.01450.2	0.608	1.139	1.064	1135.29	1867.12	2126.02	1986.25
							35.66	GVVVATGDR		1	589.33	1176.65	2	1176.68	-0.03	0	110716_YLLin_brain_SCX_F23_01_p.01439.01439.2	0.621	1.174	1.13	6100.39	9827.7	11535	11104.8
							34.17	GVVVATGDR		1	589.33	1176.65	2	1176.68	-0.03	0	110716_YLLin_brain_SCX_F24_01_p.01436.01436.2	0.613	1.404	1.372	1006.47	1641.89	2304.72	2253.03
							44.03	GVVVATGDR		1	589.33	1176.65	2	1176.68	-0.03	0	110716_YLLin_brain_SCX_F24_02_p.01451.01451.2	0.626	1.122	1.292	186.02	297.135	333.247	383.878
							45.28	TGTLTQNR		0	597.82	1193.63	2	1193.67	-0.04	0	110716_YLLin_brain_SCX_F22_02_p.01305.01305.2	0.592	0.886	0.899	302.905	511.379	453.036	459.851
							26.2	TGTLTQNR		0	597.82	1193.63	2	1193.67	-0.04	0	110716_YLLin_brain_SCX_F1819_03_p.01296.01296.2	---	---	---
							36.49	TGTLTQNR		0	597.82	1193.63	2	1193.67	-0.03	0	110716_YLLin_brain_SCX_F20_01_p.01249.01249.2	0.644	0.909	0.83	5659.18	8782.1	7980.39	7285.95
							45.11	TGTLTQNR		0	597.82	1193.64	2	1193.67	-0.03	0	110716_YLLin_brain_SCX_F21_01_p.01256.01256.2	0.73	0.977	0.971	2406.8	3297.44	3220.23	3202.21
							21.18	TGTLTQNR		0	597.82	1193.64	2	1193.67	-0.03	0	110716_YLLin_brain_SCX_F23_02_p.01312.01312.2	---	---	---
							29.78	TGTLTQNR		0	597.83	1193.64	2	1193.67	-0.03	0	110716_YLLin_brain_SCX_F20_02_p.01318.01318.2	---	---	---
							37.25	TGTLTQNR		0	597.83	1193.64	2	1193.67	-0.03	0	110716_YLLin_brain_SCX_F23_01_p.01286.01286.2	0.787	1.014	0.936	3768.56	4790.14	4858.81	4483.57
							37.12	TGTLTQNR		0	597.83	1193.64	2	1193.67	-0.03	0	110716_YLLin_brain_SCX_F24_01_p.01292.01292.2	0.695	0.933	0.932	3038.12	4371.28	4078.9	4074.91
							30.41	TGTLTQNR		0	597.83	1193.64	2	1193.67	-0.03	0	110716_YLLin_brain_SCX_F22_01_p.01280.01280.2	0.642	0.948	1.037	3562.45	5551.68	5265.6	5759.76
							33.94	TGTLTQNR		0	597.83	1193.64	2	1193.67	-0.03	0	110716_YLLin_brain_SCX_F25_01_p.01298.01298.2	0.748	1.103	1.13	1398.11	1870.09	2061.77	2112.8
							36.69	TGTLTQNR		0	597.83	1193.65	2	1193.67	-0.02	0	110716_YLLin_brain_SCX_F21_02_p.01313.01313.2	0.616	0.675	0.861	225.362	365.958	246.95	315.115
							21.4	IMESFK		0	454.91	1361.71	3	1361.78	-0.08	0	110716_YLLin_brain_SCX_F25_01_p.02562.02562.3	---	---	---
							24.63	IMESFK		0	681.88	1361.75	2	1361.78	-0.04	0	110716_YLLin_brain_SCX_F25_03_p.02578.02578.2	---	---	---
							22.14	IMESFK		0	681.89	1361.76	2	1361.78	-0.02	0	110716_YLLin_brain_SCX_F26_01_p.02589.02589.2	---	---	---
							23.72	YLLVMK		1	687.91	1373.81	2	1373.86	-0.04	0	110716_YLLin_brain_SCX_F25_03_p.02907.02907.2	0.472	1.578	0.468	490.604	1039.09	1639.19	486.507
							23.56	YLLVMK		1	687.92	1373.83	2	1373.86	-0.02	0	110716_YLLin_brain_SCX_F25_01_p.02880.02880.2	0.468	1.462	0.605	1418.75	3030.09	4429.69	1833.7
							22.24	YLLVMK		1	687.93	1373.84	2	1373.86	-0.02	0	110716_YLLin_brain_SCX_F24_01_p.02829.02829.2	0.541	1.542	0.537	1711.22	3164.24	4879.2	1700.43
							25.16	YLLVMK		1	687.93	1373.84	2	1373.86	-0.01	0	110716_YLLin_brain_SCX_F25_02_p.02853.02853.2	0.386	1.598	0.54	325.606	843.348	1347.67	455.828
							23.6	YLLVMK		1	687.93	1373.85	2	1373.86	-0.01	0	110716_YLLin_brain_SCX_F24_02_p.02848.02848.2	0.424	1.343	0.472	359.578	847.972	1138.49	399.954
							22.88	IMESFK	Oxidation (M)	0	460.27	1377.79	3	1377.78	0.01	0	110716_YLLin_brain_SCX_F26_01_p.01898.01898.3	---	---	---
							23.28	YLLVMK	Oxidation (M)	1	464.26	1389.77	3	1389.85	-0.08	0	110716_YLLin_brain_SCX_F26_02_p.02368.02368.3	---	---	---
							23.77	YLLVMK	Oxidation (M)	1	464.26	1389.77	3	1389.85	-0.08	0	110716_YLLin_brain_SCX_F24_01_p.02321.02321.3	0.692	0.77	1.127	1231.19	1779.88	1370.5	2005.65
							23.45	YLLVMK	Oxidation (M)	1	464.27	1389.78	3	1389.85	-0.08	0	110716_YLLin_brain_SCX_F25_02_p.02314.02314.3	---	---	---
							27.5	YLLVMK	Oxidation (M)	1	464.27	1389.78	3	1389.85	-0.08	0	110716_YLLin_brain_SCX_F25_02_p.02315.02315.3	0.568	0.775	0.883	265.366	466.802	361.657	412.312
							21.71	YLLVMK	Oxidation (M)	1	695.92	1389.82	2	1389.85	-0.03	0	110716_YLLin_brain_SCX_F24_02_p.02333.02333.2	0.73	0.946	1.147	554.358	759.351	718.289	870.799
							24.98	YLLVMK	Oxidation (M)	1	695.92	1389.82	2	1389.85	-0.03	0	110716_YLLin_brain_SCX_F26_03_p.02403.02403.2	0.591	0.981	1.465	482.841	817.438	801.533	1197.35
							29.27	YLLVMK	Oxidation (M)	1	695.92	1389.82	2	1389.85	-0.03	0	110716_YLLin_brain_SCX_F24_03_p.02356.02356.2	0.66	0.811	1.081	526.038	796.615	645.67	861.054
							27.18	YLLVMK	Oxidation (M)	1	695.92	1389.83	2	1389.85	-0.02	0	110716_YLLin_brain_SCX_F24_01_p.02318.02318.2	0.603	0.815	1.031	2418.06	4010.97	3270.34	4133.48
							20.35	YLLVMK	Oxidation (M)	1	695.92	1389.83	2	1389.85	-0.02	0	110716_YLLin_brain_SCX_F25_03_p.02355.02355.2	0.557	0.959	1.31	437.189	784.66	752.85	1027.97
							27.31	YLLVMK	Oxidation (M)	1	695.93	1389.84	2	1389.85	-0.01	0	110716_YLLin_brain_SCX_F25_01_p.02334.02334.2	0.697	0.934	1.23	3104.26	4456.27	4160.12	5482.32
							31.66	YLLVMK	Oxidation (M)	1	695.93	1389.84	2	1389.85	-0.01	0	110716_YLLin_brain_SCX_F25_02_p.02312.02312.2	0.645	0.907	1.346	517.963	803.474	728.909	1081.21
							28.98	YLLVMK	Oxidation (M)	1	695.93	1389.85	2	1389.85	0	0	110716_YLLin_brain_SCX_F26_01_p.02362.02362.2	0.636	0.996	1.222	1104.61	1736.84	1730.1	2121.64
							25.89	AAVPDAVGK		0	718.42	1434.83	2	1434.87	-0.04	0	110716_YLLin_brain_SCX_F26_03_p.01672.01672.2	0.801	1.246	1.128	201.443	251.571	313.354	283.756
							51.74	AAVPDAVGK		0	718.42	1434.83	2	1434.87	-0.03	0	110716_YLLin_brain_SCX_F25_03_p.01675.01675.2	0.562	1.062	0.885	719.235	1279.8	1359.28	1132.34
							27.13	AAVPDAVGK		0	718.43	1434.84	2	1434.87	-0.02	0	110716_YLLin_brain_SCX_F26_03_p.01673.01673.2	0.746	1.252	1.26	211.133	283.036	354.445	356.557
							49.45	AAVPDAVGK		0	718.43	1434.84	2	1434.87	-0.02	0	110716_YLLin_brain_SCX_F24_03_p.01688.01688.2	0.796	1.08	0.822	1198.74	1506.19	1626.19	1237.88
							44.35	AAVPDAVGK		0	718.43	1434.85	2	1434.87	-0.02	0	110716_YLLin_brain_SCX_F25_01_p.01648.01648.2	0.741	1.079	0.937	3174.77	4282.77	4621.99	4012.06
							30.78	AAVPDAVGK		0	718.43	1434.85	2	1434.87	-0.01	0	110716_YLLin_brain_SCX_F26_02_p.01632.01632.2	0.789	1.472	1.17	199.424	252.6	371.945	295.529
							30.3	AAVPDAVGK		0	718.43	1434.85	2	1434.87	-0.01	0	110716_YLLin_brain_SCX_F26_02_p.01633.01633.2	0.667	0.909	1.18	200.983	301.229	273.711	355.475
							40.6	AAVPDAVGK		0	718.43	1434.85	2	1434.87	-0.01	0	110716_YLLin_brain_SCX_F26_01_p.01640.01640.2	0.861	1.258	1.287	577.157	670.56	843.739	863.25
							51.62	AAVPDAVGK		0	718.43	1434.85	2	1434.87	-0.01	0	110716_YLLin_brain_SCX_F24_02_p.01656.01656.2	0.727	1.21	0.921	694.346	955.07	1155.75	879.632
							29.92	AAVPDAVGK		0	718.43	1434.85	2	1434.87	-0.01	0	110716_YLLin_brain_SCX_F24_02_p.01655.01655.2	0.682	1.14	0.894	616.891	904.888	1031.79	808.909
							48.57	AAVPDAVGK		0	718.43	1434.85	2	1434.87	-0.01	0	110716_YLLin_brain_SCX_F25_02_p.01624.01624.2	0.649	1.057	0.945	896.154	1380.43	1459.22	1304.83
							52.14	AAVPDAVGK		0	718.43	1434.85	2	1434.87	-0.01	0	110716_YLLin_brain_SCX_F25_02_p.01625.01625.2	0.717	1.083	0.959	1168.58	1629.26	1765.1	1562.65
							46.24	AAVPDAVGK		0	718.44	1434.86	2	1434.87	-0.01	0	110716_YLLin_brain_SCX_F24_01_p.01652.01652.2	0.732	1.038	0.9	3644.82	4977.53	5167.5	4482.11
							42.49	AAVPDAVGK		0	718.44	1434.86	2	1434.87	-0.01	0	110716_YLLin_brain_SCX_F23_01_p.01666.01666.2	0.698	0.954	0.798	3052.07	4373.88	4171	3490.22
							51.98	AAVPDAVGK		0	718.44	1434.86	2	1434.87	0	0	110716_YLLin_brain_SCX_F23_02_p.01678.01678.2	0.649	0.984	0.682	1214.26	1871.41	1840.6	1277.21
							33.28	AAVPDAVGK		0	479.3	1434.88	3	1434.87	0.01	0	110716_YLLin_brain_SCX_F23_03_p.01773.01773.3	0.532	0.925	0.781	491.816	924.865	855.607	722.65
							38.24	AAVPDAVGK		0	718.48	1434.94	2	1434.87	0.08	0	110716_YLLin_brain_SCX_F23_03_p.01766.01766.2	0.673	1.12	0.776	896.605	1332.01	1491.93	1033.54
							32.29	LIFDNLK		0	490.95	1469.83	3	1469.91	-0.08	0	110716_YLLin_brain_SCX_F26_01_p.03055.03055.3	0.859	1.283	1.298	926.983	1079.17	1384.9	1400.43
							32.18	LIFDNLK		0	490.95	1469.83	3	1469.91	-0.08	0	110716_YLLin_brain_SCX_F24_01_p.02968.02968.3	0.742	1.027	0.934	1418.72	1911.63	1962.48	1785.37
							32.2	LIFDNLK		0	490.95	1469.83	3	1469.91	-0.08	0	110716_YLLin_brain_SCX_F24_01_p.02969.02969.3	0.705	0.87	0.852	1567.68	2224.24	1935.83	1895.62
							31.56	LIFDNLK		0	490.95	1469.83	3	1469.91	-0.07	0	110716_YLLin_brain_SCX_F23_02_p.02995.02995.3	0.506	0.639	0.27	113.782	225	143.719	60.7529
							32.43	LIFDNLK		0	490.95	1469.84	3	1469.91	-0.07	0	110716_YLLin_brain_SCX_F26_02_p.03058.03058.3	1.001	1.651	1.395	250.406	250.278	413.165	349.124
							33.09	LIFDNLK		0	490.95	1469.84	3	1469.91	-0.06	0	110716_YLLin_brain_SCX_F25_02_p.02991.02991.3	0.665	0.753	0.731	413.787	622.23	468.693	455.12
							32.34	LIFDNLK		0	490.96	1469.85	3	1469.91	-0.06	0	110716_YLLin_brain_SCX_F25_01_p.03015.03015.3	0.713	1.078	0.845	1481.07	2077.83	2239.39	1754.73
							32.27	LIFDNLK		0	490.96	1469.85	3	1469.91	-0.06	0	110716_YLLin_brain_SCX_F25_01_p.03016.03016.3	0.8	1.095	0.933	1747.86	2184.17	2392.59	2037.41
							32.71	LIFDNLK		0	490.96	1469.85	3	1469.91	-0.06	0	110716_YLLin_brain_SCX_F24_02_p.02989.02989.3	0.893	0.925	0.806	450.868	504.937	466.905	406.793
							35.88	LIFDNLK		0	735.95	1469.88	2	1469.91	-0.03	0	110716_YLLin_brain_SCX_F26_03_p.03092.03092.2	0.568	1.417	1.154	505.07	889.205	1260.32	1026.25
							23.29	LIFDNLK		0	735.95	1469.88	2	1469.91	-0.03	0	110716_YLLin_brain_SCX_F23_03_p.03068.03068.2	---	---	---
							26.8	LIFDNLK		0	735.95	1469.89	2	1469.91	-0.01	0	110716_YLLin_brain_SCX_F26_01_p.03054.03054.2	---	---	---
							38.37	LIFDNLK		0	735.95	1469.89	2	1469.91	-0.01	0	110716_YLLin_brain_SCX_F24_02_p.02988.02988.2	0.733	1.077	0.834	1350.41	1843.2	1984.39	1537.05
							24.03	LIFDNLK		0	735.96	1469.9	2	1469.91	-0.01	0	110716_YLLin_brain_SCX_F23_01_p.02995.02995.2	0.762	0.675	0.546	2110.2	2770.23	1871.14	1513.32
							28.81	LIFDNLK		0	735.96	1469.9	2	1469.91	-0.01	0	110716_YLLin_brain_SCX_F25_02_p.02990.02990.2	0.644	1.146	0.96	1147.12	1780.2	2040.23	1708.34
							23.95	LIFDNLK		0	735.96	1469.9	2	1469.91	-0.01	0	110716_YLLin_brain_SCX_F24_01_p.02966.02966.2	---	---	---
							28.28	LIFDNLK		0	735.96	1469.9	2	1469.91	-0.01	0	110716_YLLin_brain_SCX_F26_02_p.03057.03057.2	0.773	1.537	1.288	475.721	615.765	946.529	793.405
							28.59	LIFDNLK		0	735.96	1469.9	2	1469.91	-0.01	0	110716_YLLin_brain_SCX_F24_03_p.03011.03011.2	---	---	---
							25.36	LIFDNLK		0	735.96	1469.9	2	1469.91	-0.01	0	110716_YLLin_brain_SCX_F25_01_p.03013.03013.2	0.726	1.129	0.954	3179.79	4380.04	4946.43	4176.58
							23.16	LIFDNLK		0	735.96	1469.9	2	1469.91	-0.01	0	110716_YLLin_brain_SCX_F25_03_p.03043.03043.2	---	---	---
							38.34	LIFDNLK		0	735.96	1469.9	2	1469.91	0	0	110716_YLLin_brain_SCX_F25_03_p.03044.03044.2	0.71	1.249	0.999	1084.57	1527.58	1907.21	1525.57
							20.74	IISAHGCK		1	494.93	1481.78	3	1481.83	-0.05	0	110716_YLLin_brain_SCX_F38_01_p.01959.01959.3	0.61	0.152	1.036	148.603	243.468	37.059	252.272
							20.48	NPGGWVEK		1	498.93	1493.78	3	1493.85	-0.07	0	110716_YLLin_brain_SCX_F26_01_p.01899.01899.3	---	---	---
							20.33	NPGGWVEK		1	747.92	1493.82	2	1493.85	-0.02	0	110716_YLLin_brain_SCX_F26_03_p.01934.01934.2	---	---	---
							28.45	NPGGWVEK		1	747.92	1493.83	2	1493.85	-0.02	0	110716_YLLin_brain_SCX_F26_01_p.01893.01893.2	0.927	2.276	1.134	1308.28	1411.68	3212.8	1600.19
							29.91	NPGGWVEK		1	747.92	1493.83	2	1493.85	-0.01	0	110716_YLLin_brain_SCX_F27_01_p.01947.01947.2	0.66	2.07	1.115	522.907	792.078	1639.72	883.263
							32.24	NPGGWVEK		1	747.93	1493.84	2	1493.85	-0.01	0	110716_YLLin_brain_SCX_F26_01_p.01894.01894.2	---	---	---
							44.98	LNIPVSQVNPR		0	514.28	1539.8	3	1539.9	-0.1	0	110716_YLLin_brain_SCX_F1617_02_p.02397.02397.3	0.866	1.355	0.669	462.539	534.26	723.818	357.503
							59.52	LNIPVSQVNPR		0	514.28	1539.81	3	1539.9	-0.09	0	110716_YLLin_brain_SCX_F1213_01_p.02451.02451.3	0.66	1.126	0.504	223.597	338.671	381.407	170.573
							42.95	LNIPVSQVNPR		0	514.28	1539.82	3	1539.9	-0.09	0	110716_YLLin_brain_SCX_F21_03_p.02405.02405.3	0.788	0.964	0.619	156.988	199.116	191.992	123.327
							47.45	LNIPVSQVNPR		0	514.28	1539.82	3	1539.9	-0.09	0	110716_YLLin_brain_SCX_F21_03_p.02404.02404.3	0.577	1.333	1.076	123.847	214.547	285.99	230.936
							49.55	LNIPVSQVNPR		0	514.28	1539.82	3	1539.9	-0.09	0	110716_YLLin_brain_SCX_F1819_03_p.02362.02362.3	0.874	1.245	1.082	1046.77	1197.75	1491.64	1296
							60.45	LNIPVSQVNPR		0	514.28	1539.82	3	1539.9	-0.08	0	110716_YLLin_brain_SCX_F20_03_p.02400.02400.3	0.576	1.389	0.476	93.3738	161.98	224.925	77.1744
							60.9	LNIPVSQVNPR		0	514.28	1539.82	3	1539.9	-0.08	0	110716_YLLin_brain_SCX_F20_03_p.02401.02401.3	0.851	1.798	1.246	94.8532	111.4	200.288	138.815
							42.98	LNIPVSQVNPR		0	514.28	1539.82	3	1539.9	-0.08	0	110716_YLLin_brain_SCX_F1819_02_p.02368.02368.3	0.512	1.041	1.009	311.946	609.08	634.331	614.578
							61.7	LNIPVSQVNPR		0	514.28	1539.82	3	1539.9	-0.08	0	110716_YLLin_brain_SCX_F1819_01_p.02382.02382.3	0.514	1.134	0.858	369.837	719.462	815.756	617.022
							60.3	LNIPVSQVNPR		0	514.29	1539.84	3	1539.9	-0.07	0	110716_YLLin_brain_SCX_F1617_04_p.02375.02375.3	0.552	1.037	0.902	569.716	1032.14	1069.95	930.919
							56.08	LNIPVSQVNPR		0	514.29	1539.84	3	1539.9	-0.07	0	110716_YLLin_brain_SCX_F20_01_p.02327.02327.3	0.681	1.107	0.753	1122.42	1648.47	1824.92	1241.08
							57.78	LNIPVSQVNPR		0	514.29	1539.84	3	1539.9	-0.06	0	110716_YLLin_brain_SCX_F1617_04_p.02374.02374.3	0.662	1.226	0.829	500.386	756.274	926.935	627.059
							50.95	LNIPVSQVNPR		0	514.29	1539.84	3	1539.9	-0.06	0	110716_YLLin_brain_SCX_F20_02_p.02374.02374.3	0.711	1.137	1.119	196.218	275.878	313.598	308.616
							50.36	LNIPVSQVNPR		0	514.29	1539.84	3	1539.9	-0.06	0	110716_YLLin_brain_SCX_F1213_02_p.02416.02416.3	0.614	1.065	0.985	232.212	378.486	403.208	372.678
							42.39	LNIPVSQVNPR		0	514.29	1539.85	3	1539.9	-0.06	0	110716_YLLin_brain_SCX_F22_02_p.02346.02346.3	0.726	1.037	0.841	179.509	247.215	256.448	207.906
							57.77	LNIPVSQVNPR		0	514.29	1539.85	3	1539.9	-0.05	0	110716_YLLin_brain_SCX_F21_01_p.02328.02328.3	0.645	1.142	0.825	818.263	1268.36	1447.94	1046.92
							36.92	LNIPVSQVNPR		0	514.29	1539.85	3	1539.9	-0.05	0	110716_YLLin_brain_SCX_F1617_01_p.02398.02398.3	0.652	1.182	0.941	485.518	744.172	879.797	700.508
							45.93	LNIPVSQVNPR		0	514.29	1539.86	3	1539.9	-0.05	0	110716_YLLin_brain_SCX_F21_02_p.02362.02362.3	0.535	0.949	0.633	180.644	337.761	320.684	213.957
							46.63	LNIPVSQVNPR		0	514.29	1539.86	3	1539.9	-0.05	0	110716_YLLin_brain_SCX_F1213_02_p.02417.02417.3	0.532	0.837	0.66	218.92	411.51	344.302	271.771
							52.71	LNIPVSQVNPR		0	514.29	1539.86	3	1539.9	-0.04	0	110716_YLLin_brain_SCX_F1415_02_p.02401.02401.3	0.788	1.736	1.043	362.291	459.846	798.309	479.621
							39.44	LNIPVSQVNPR		0	514.29	1539.86	3	1539.9	-0.04	0	110716_YLLin_brain_SCX_F21_02_p.02361.02361.3	0.542	1.154	0.862	150.236	276.972	319.761	238.691
							45.41	LNIPVSQVNPR		0	514.3	1539.86	3	1539.9	-0.04	0	110716_YLLin_brain_SCX_F1617_02_p.02398.02398.3	0.703	1.336	0.833	397.285	565.062	755.005	470.542
							46.77	LNIPVSQVNPR		0	514.3	1539.87	3	1539.9	-0.04	0	110716_YLLin_brain_SCX_F1819_01_p.02381.02381.3	0.542	1.053	1.022	362.345	668.156	703.269	682.641
							57.8	LNIPVSQVNPR		0	514.3	1539.87	3	1539.9	-0.04	0	110716_YLLin_brain_SCX_F20_01_p.02326.02326.3	0.546	0.938	0.908	947.732	1736.88	1629.55	1577.32
							57.71	LNIPVSQVNPR		0	514.3	1539.88	3	1539.9	-0.02	0	110716_YLLin_brain_SCX_F22_01_p.02336.02336.3	0.65	1.069	0.911	843.972	1298.58	1388.3	1182.64
							70.25	LNIPVSQVNPR		0	770.95	1539.89	2	1539.9	-0.01	0	110716_YLLin_brain_SCX_F1011_01_p.02487.02487.2	0.776	0.541	0.515	208.312	268.322	145.252	138.202
							55.29	LNIPVSQVNPR		0	770.95	1539.9	2	1539.9	-0.01	0	110716_YLLin_brain_SCX_F23_02_p.02317.02317.2	0.675	1.435	1.071	711.34	1053.87	1512.09	1128.85
							43.46	LNIPVSQVNPR		0	770.96	1539.9	2	1539.9	-0.01	0	110716_YLLin_brain_SCX_F21_01_p.02327.02327.2	0.638	1.247	0.893	4955.92	7763.64	9679.38	6931.04
							50.46	LNIPVSQVNPR		0	770.96	1539.9	2	1539.9	-0.01	0	110716_YLLin_brain_SCX_F23_01_p.02315.02315.2	0.597	1.3	0.872	2632.73	4410.12	5733.61	3845.81
							59.04	LNIPVSQVNPR		0	770.96	1539.9	2	1539.9	-0.01	0	110716_YLLin_brain_SCX_F23_02_p.02316.02316.2	0.589	1.433	1.017	648.917	1101.85	1578.82	1120.63
							50.03	LNIPVSQVNPR		0	770.96	1539.9	2	1539.9	-0.01	0	110716_YLLin_brain_SCX_F1819_02_p.02366.02366.2	0.582	1.217	0.878	3639.37	6254.05	7610.16	5489.39
							48.02	LNIPVSQVNPR		0	770.96	1539.9	2	1539.9	-0.01	0	110716_YLLin_brain_SCX_F1617_04_p.02372.02372.2	0.662	1.298	0.876	1773.97	2680.84	3478.78	2347.15
							41.26	LNIPVSQVNPR		0	770.96	1539.9	2	1539.9	0	0	110716_YLLin_brain_SCX_F1819_01_p.02379.02379.2	0.635	1.235	0.907	2896.13	4563.33	5635.99	4137.52
							39.84	LNIPVSQVNPR		0	770.96	1539.9	2	1539.9	0	0	110716_YLLin_brain_SCX_F1415_02_p.02400.02400.2	0.652	1.432	0.961	1978.37	3033.5	4342.62	2914.27
							52.81	LNIPVSQVNPR		0	770.96	1539.9	2	1539.9	0	0	110716_YLLin_brain_SCX_F20_03_p.02398.02398.2	0.564	1.324	0.76	625.88	1109.63	1469.66	843.357
							59.03	LNIPVSQVNPR		0	770.96	1539.9	2	1539.9	0	0	110716_YLLin_brain_SCX_F22_03_p.02424.02424.2	0.637	1.338	0.773	1196.08	1878.85	2514.79	1451.81
							45.45	LNIPVSQVNPR		0	770.96	1539.9	2	1539.9	0	0	110716_YLLin_brain_SCX_F22_02_p.02342.02342.2	0.583	1.368	0.901	1333.03	2287.72	3130.54	2061.85
							57.71	LNIPVSQVNPR		0	514.31	1539.9	3	1539.9	0	0	110716_YLLin_brain_SCX_F22_01_p.02337.02337.3	0.605	1.003	0.823	725.024	1198.59	1202.22	986.451
							41.26	LNIPVSQVNPR		0	770.96	1539.9	2	1539.9	0	0	110716_YLLin_brain_SCX_F1617_02_p.02395.02395.2	0.607	1.151	0.913	1891.77	3116.62	3587.52	2843.98
							47.06	LNIPVSQVNPR		0	770.96	1539.9	2	1539.9	0	0	110716_YLLin_brain_SCX_F1213_01_p.02450.02450.2	0.682	1.151	0.822	1298.81	1905.69	2193.84	1566.49
							48.67	LNIPVSQVNPR		0	770.96	1539.9	2	1539.9	0	0	110716_YLLin_brain_SCX_F1213_02_p.02414.02414.2	0.658	1.16	0.871	1129.73	1717.55	1991.88	1496.32
							43.53	LNIPVSQVNPR		0	770.96	1539.9	2	1539.9	0	0	110716_YLLin_brain_SCX_F1819_03_p.02360.02360.2	0.62	1.188	0.945	5826.72	9395.5	11166.2	8877.43
							50.37	LNIPVSQVNPR		0	770.96	1539.9	2	1539.9	0	0	110716_YLLin_brain_SCX_F1415_01_p.02418.02418.2	0.685	1.37	1.112	1535.33	2242.71	3071.64	2493.89
							52.49	LNIPVSQVNPR		0	770.96	1539.9	2	1539.9	0	0	110716_YLLin_brain_SCX_F21_02_p.02359.02359.2	0.578	1.173	0.859	1266.1	2189.24	2567.33	1881.41
							48.84	LNIPVSQVNPR		0	770.96	1539.9	2	1539.9	0	0	110716_YLLin_brain_SCX_F20_01_p.02324.02324.2	0.586	1.124	0.815	5959.29	10170.2	11435.4	8286.5
							54.67	LNIPVSQVNPR		0	770.96	1539.9	2	1539.9	0	0	110716_YLLin_brain_SCX_F23_03_p.02397.02397.2	0.7	1.48	1.115	714.651	1020.72	1510.82	1137.71
							49.81	LNIPVSQVNPR		0	770.96	1539.9	2	1539.9	0	0	110716_YLLin_brain_SCX_F22_02_p.02341.02341.2	0.558	1.167	0.843	1157.27	2074.77	2422.09	1749.58
							42.67	LNIPVSQVNPR		0	770.96	1539.9	2	1539.9	0	0	110716_YLLin_brain_SCX_F22_01_p.02334.02334.2	0.574	1.239	0.899	5007.57	8731.31	10821.9	7850.79
							43.25	LNIPVSQVNPR		0	770.96	1539.9	2	1539.9	0	0	110716_YLLin_brain_SCX_F1617_01_p.02392.02392.2	0.668	1.29	1.019	1119.11	1675.06	2160.94	1706.05
							56.87	LNIPVSQVNPR		0	770.96	1539.91	2	1539.9	0	0	110716_YLLin_brain_SCX_F20_02_p.02373.02373.2	0.541	1.192	0.838	1103.63	2040.38	2431.53	1710.85
							60.18	LNIPVSQVNPR		0	770.96	1539.91	2	1539.9	0.01	0	110716_YLLin_brain_SCX_F21_03_p.02398.02398.2	0.754	1.568	0.93	954.103	1265.78	1985.14	1177.24
							50.78	LNIPVSQVNPR		0	770.96	1539.91	2	1539.9	0.01	0	110716_YLLin_brain_SCX_F21_03_p.02399.02399.2	0.534	1.247	0.807	1027.77	1925.49	2400.34	1554.01
							26.48	LNIPVSQVNPR		0	770.97	1539.92	2	1539.9	0.01	0	110716_YLLin_brain_SCX_F1617_03_p.02372.02372.2	---	---	---	0	0	0	0
							25.81	EVAMTEHK		1	776.93	1551.85	2	1551.85	0	0	110716_YLLin_brain_SCX_F37_02_p.01425.01425.2	---	---	---
							39.62	NMVPQQALVIR		0	524.95	1571.83	3	1571.91	-0.08	0	110716_YLLin_brain_SCX_F20_02_p.02524.02524.3	0.672	1.109	0.58	43.3514	64.5208	71.5844	37.4389
							47.88	NMVPQQALVIR		0	786.96	1571.9	2	1571.91	-0.01	0	110716_YLLin_brain_SCX_F1213_02_p.02566.02566.2	0.514	1.433	0.507	921.074	1791.3	2566.54	907.716
							36.77	NMVPQQALVIR		0	786.96	1571.91	2	1571.91	-0.01	0	110716_YLLin_brain_SCX_F22_02_p.02492.02492.2	0.582	1.222	0.606	308.689	530.337	648.169	321.283
							41.13	NMVPQQALVIR		0	786.96	1571.91	2	1571.91	-0.01	0	110716_YLLin_brain_SCX_F0809_03_p.02631.02631.2	0.871	1.03	0.615	225.368	258.858	266.714	159.173
							41.08	NMVPQQALVIR		0	786.96	1571.91	2	1571.91	-0.01	0	110716_YLLin_brain_SCX_F1213_02_p.02567.02567.2	0.553	1.249	0.613	1285.76	2323.57	2901.56	1424.86
							42.97	NMVPQQALVIR		0	786.96	1571.91	2	1571.91	0	0	110716_YLLin_brain_SCX_F1415_01_p.02573.02573.2	0.564	1.298	0.59	2002.45	3549.33	4608.49	2093.38
							39.06	NMVPQQALVIR		0	786.96	1571.91	2	1571.91	0	0	110716_YLLin_brain_SCX_F1213_01_p.02603.02603.2	0.473	1.27	0.583	899.068	1902.36	2415.5	1108.31
							39.28	NMVPQQALVIR		0	786.96	1571.91	2	1571.91	0	0	110716_YLLin_brain_SCX_F1819_01_p.02526.02526.2	0.622	1.498	0.701	1769.32	2842.37	4256.97	1993.88
							42.83	NMVPQQALVIR		0	786.96	1571.91	2	1571.91	0	0	110716_YLLin_brain_SCX_F22_01_p.02487.02487.2	0.557	1.232	0.596	1724.06	3094.53	3812.11	1843.85
							23.4	NMVPQQALVIR		0	786.96	1571.91	2	1571.91	0	0	110716_YLLin_brain_SCX_F1213_03_p.02617.02617.2	---	---	---
							42.05	NMVPQQALVIR		0	786.96	1571.91	2	1571.91	0	0	110716_YLLin_brain_SCX_F1617_01_p.02542.02542.2	0.575	1.399	0.483	2054.13	3572.58	4997.59	1725.73
							47.57	NMVPQQALVIR		0	786.96	1571.91	2	1571.91	0	0	110716_YLLin_brain_SCX_F20_03_p.02546.02546.2	0.562	1.373	0.559	234.808	418.084	574.101	233.817
							43.03	NMVPQQALVIR		0	786.96	1571.91	2	1571.91	0	0	110716_YLLin_brain_SCX_F1617_02_p.02542.02542.2	0.535	1.304	0.461	1582.41	2959.89	3860.14	1365.98
							43.03	NMVPQQALVIR		0	786.96	1571.91	2	1571.91	0	0	110716_YLLin_brain_SCX_F20_01_p.02474.02474.2	0.513	1.234	0.534	3078.21	5996.48	7397.36	3202.09
							41.87	NMVPQQALVIR		0	786.96	1571.91	2	1571.91	0	0	110716_YLLin_brain_SCX_F1819_03_p.02507.02507.2	0.558	1.151	0.578	2954.16	5291.05	6089.17	3056.49
							41.59	NMVPQQALVIR		0	786.96	1571.91	2	1571.91	0	0	110716_YLLin_brain_SCX_F1819_02_p.02513.02513.2	0.601	1.271	0.569	2139.29	3558.53	4522.47	2024.31
							42.04	NMVPQQALVIR		0	786.96	1571.91	2	1571.91	0	0	110716_YLLin_brain_SCX_F1617_04_p.02522.02522.2	0.541	1.246	0.626	2020.66	3736.71	4656.19	2340.9
							41.91	NMVPQQALVIR		0	786.96	1571.91	2	1571.91	0	0	110716_YLLin_brain_SCX_F21_01_p.02474.02474.2	0.564	1.276	0.66	2388.57	4238.01	5406.18	2796.35
							20.85	NMVPQQALVIR		0	786.97	1571.92	2	1571.91	0	0	110716_YLLin_brain_SCX_F1011_03_p.02744.02744.2	---	---	---
							43.92	NMVPQQALVIR		0	786.97	1571.92	2	1571.91	0	0	110716_YLLin_brain_SCX_F1011_02_p.02620.02620.2	0.719	0.993	0.727	411.247	571.65	567.671	415.848
							40.86	NMVPQQALVIR		0	786.97	1571.92	2	1571.91	0	0	110716_YLLin_brain_SCX_F20_02_p.02518.02518.2	0.644	1.361	0.509	674.444	1047.38	1425.68	532.72
							38	NMVPQQALVIR		0	786.97	1571.92	2	1571.91	0.01	0	110716_YLLin_brain_SCX_F1011_01_p.02633.02633.2	0.703	1.309	0.71	397.285	565.381	739.937	401.695
							33.86	NMVPQQALVIR		0	786.97	1571.92	2	1571.91	0.01	0	110716_YLLin_brain_SCX_F1415_02_p.02553.02553.2	0.647	1.439	0.62	1231.79	1903.23	2739.54	1180.38
							43.19	NMVPQQALVIR		0	786.97	1571.92	2	1571.91	0.01	0	110716_YLLin_brain_SCX_F21_03_p.02546.02546.2	0.536	1.546	0.603	463.314	864.952	1337.56	521.755
							41.88	NMVPQQALVIR		0	786.97	1571.92	2	1571.91	0.01	0	110716_YLLin_brain_SCX_F22_03_p.02574.02574.2	0.594	1.338	0.676	421.865	710.416	950.243	480.034
							39.3	NMVPQQALVIR		0	786.97	1571.92	2	1571.91	0.01	0	110716_YLLin_brain_SCX_F21_02_p.02506.02506.2	0.545	1.275	0.648	620.617	1138.33	1451.66	738.106
							42.24	NMVPQQALVIR	Oxidation (M)	0	530.28	1587.81	3	1587.91	-0.1	0	110716_YLLin_brain_SCX_F1213_01_p.02211.02211.3	0.509	0.984	0.719	141.246	277.495	273.032	199.494
							33.77	NMVPQQALVIR	Oxidation (M)	0	530.28	1587.81	3	1587.91	-0.09	0	110716_YLLin_brain_SCX_F1213_02_p.02180.02180.3	0.701	1.248	0.721	195.189	278.364	347.408	200.738
							32.6	NMVPQQALVIR	Oxidation (M)	0	530.28	1587.83	3	1587.91	-0.08	0	110716_YLLin_brain_SCX_F1819_01_p.02148.02148.3	1.073	0.92	1.317	209.988	195.614	179.952	257.531
							33.53	NMVPQQALVIR	Oxidation (M)	0	530.28	1587.83	3	1587.91	-0.08	0	110716_YLLin_brain_SCX_F1011_02_p.02230.02230.3	0.892	1.531	1.045	51.4078	57.65	88.2364	60.243
							44.77	NMVPQQALVIR	Oxidation (M)	0	530.28	1587.83	3	1587.91	-0.08	0	110716_YLLin_brain_SCX_F1011_01_p.02243.02243.3	0.572	0.631	0.897	57.013	99.6502	62.913	89.3965
							40.3	NMVPQQALVIR	Oxidation (M)	0	530.29	1587.84	3	1587.91	-0.06	0	110716_YLLin_brain_SCX_F1011_01_p.02244.02244.3	0.732	1.139	1.196	57.2104	78.1802	89.059	93.4915
							42.74	NMVPQQALVIR	Oxidation (M)	0	530.29	1587.85	3	1587.91	-0.06	0	110716_YLLin_brain_SCX_F1819_01_p.02149.02149.3	1.1	0.85	1.035	213.007	193.727	164.699	200.461
							30.81	NMVPQQALVIR	Oxidation (M)	0	530.29	1587.85	3	1587.91	-0.05	0	110716_YLLin_brain_SCX_F1617_04_p.02133.02133.3	0.83	1.169	1.008	349.714	421.57	492.879	424.815
							31.96	NMVPQQALVIR	Oxidation (M)	0	530.3	1587.89	3	1587.91	-0.02	0	110716_YLLin_brain_SCX_F1617_02_p.02162.02162.3	0.739	0.713	0.574	155.885	210.955	150.411	121.062
							34.58	NMVPQQALVIR	Oxidation (M)	0	530.3	1587.89	3	1587.91	-0.02	0	110716_YLLin_brain_SCX_F22_03_p.02198.02198.3	1.109	0.98	0.849	103.041	92.9544	91.0984	78.9048
							29.04	NMVPQQALVIR	Oxidation (M)	0	794.96	1587.9	2	1587.91	-0.01	0	110716_YLLin_brain_SCX_F22_03_p.02193.02193.2	0.649	0.876	1.053	637.177	982.468	860.241	1034.71
							37.9	NMVPQQALVIR	Oxidation (M)	0	794.96	1587.9	2	1587.91	-0.01	0	110716_YLLin_brain_SCX_F21_01_p.02082.02082.2	0.668	0.839	1.188	2428.63	3634.94	3051.18	4318.84
							28.43	NMVPQQALVIR	Oxidation (M)	0	794.96	1587.9	2	1587.91	0	0	110716_YLLin_brain_SCX_F20_03_p.02153.02153.2	0.804	0.826	1.122	352.573	438.77	362.405	492.505
							26.67	NMVPQQALVIR	Oxidation (M)	0	794.96	1587.91	2	1587.91	0	0	110716_YLLin_brain_SCX_F1011_02_p.02225.02225.2	0.795	0.885	0.951	260.691	327.776	289.996	311.701
							30.18	NMVPQQALVIR	Oxidation (M)	0	794.96	1587.91	2	1587.91	0	0	110716_YLLin_brain_SCX_F1213_02_p.02174.02174.2	0.786	0.886	0.904	1530.36	1946.37	1724.12	1758.71
							28.12	NMVPQQALVIR	Oxidation (M)	0	794.96	1587.91	2	1587.91	0	0	110716_YLLin_brain_SCX_F20_02_p.02133.02133.2	0.706	0.903	1.076	664.553	940.852	849.914	1012.04
							34.63	NMVPQQALVIR	Oxidation (M)	0	794.96	1587.91	2	1587.91	0	0	110716_YLLin_brain_SCX_F0809_03_p.02222.02222.2	0.497	0.593	0.643	117.669	236.724	140.397	152.096
							26.5	NMVPQQALVIR	Oxidation (M)	0	794.96	1587.91	2	1587.91	0	0	110716_YLLin_brain_SCX_F22_03_p.02192.02192.2	0.785	0.797	0.974	668.427	851.086	678.157	828.895
							35.89	NMVPQQALVIR	Oxidation (M)	0	794.96	1587.91	2	1587.91	0	0	110716_YLLin_brain_SCX_F22_01_p.02095.02095.2	0.724	0.867	1.054	2569.35	3549.18	3077.3	3742.56
							33.72	NMVPQQALVIR	Oxidation (M)	0	794.96	1587.91	2	1587.91	0	0	110716_YLLin_brain_SCX_F1819_03_p.02110.02110.2	0.687	0.861	1.093	2775.53	4038.17	3477.34	4415.42
							62.8	NMVPQQALVIR	Oxidation (M)	0	530.31	1587.91	3	1587.91	0	0	110716_YLLin_brain_SCX_F20_01_p.02092.02092.3	1.141	0.961	0.832	918.681	805.15	773.384	669.95
							41.42	NMVPQQALVIR	Oxidation (M)	0	794.96	1587.91	2	1587.91	0	0	110716_YLLin_brain_SCX_F20_01_p.02084.02084.2	0.781	0.888	1.081	3279.62	4201.17	3732.51	4539.62
							32.86	NMVPQQALVIR	Oxidation (M)	0	794.96	1587.91	2	1587.91	0	0	110716_YLLin_brain_SCX_F22_02_p.02103.02103.2	0.668	0.971	1.207	670.933	1003.83	975.064	1211.44
							34.29	NMVPQQALVIR	Oxidation (M)	0	794.96	1587.91	2	1587.91	0	0	110716_YLLin_brain_SCX_F1819_02_p.02116.02116.2	0.699	0.866	1.061	1786.36	2556.87	2213.97	2712.37
							37.73	NMVPQQALVIR	Oxidation (M)	0	794.96	1587.91	2	1587.91	0	0	110716_YLLin_brain_SCX_F1415_01_p.02178.02178.2	0.688	0.938	1.088	1835.24	2666.74	2502.5	2901.3
							33.8	NMVPQQALVIR	Oxidation (M)	0	794.96	1587.91	2	1587.91	0	0	110716_YLLin_brain_SCX_F1617_01_p.02147.02147.2	0.642	0.785	0.935	2145.68	3339.75	2621.59	3121.83
							40.21	NMVPQQALVIR	Oxidation (M)	0	530.31	1587.91	3	1587.91	0	0	110716_YLLin_brain_SCX_F20_03_p.02161.02161.3	1.736	1.253	1.86	95.4078	54.9568	68.8876	102.217
							53.92	NMVPQQALVIR	Oxidation (M)	0	530.31	1587.91	3	1587.91	0	0	110716_YLLin_brain_SCX_F1415_02_p.02164.02164.3	0.679	1.147	1.304	188.208	277.317	317.98	361.603
							37.74	NMVPQQALVIR	Oxidation (M)	0	794.96	1587.91	2	1587.91	0	0	110716_YLLin_brain_SCX_F1617_02_p.02145.02145.2	0.785	0.9	1.058	2290.56	2917.44	2624.73	3085.65
							28.08	NMVPQQALVIR	Oxidation (M)	0	794.96	1587.91	2	1587.91	0	0	110716_YLLin_brain_SCX_F21_02_p.02115.02115.2	0.647	0.87	1.14	729.729	1127.42	980.339	1285.38
							28.15	NMVPQQALVIR	Oxidation (M)	0	794.96	1587.91	2	1587.91	0	0	110716_YLLin_brain_SCX_F21_03_p.02156.02156.2	0.638	0.953	0.98	450.931	706.532	673.017	692.262
							29.68	NMVPQQALVIR	Oxidation (M)	0	794.96	1587.91	2	1587.91	0.01	0	110716_YLLin_brain_SCX_F1011_01_p.02236.02236.2	0.737	0.729	0.686	357.14	484.632	353.269	332.284
							41.24	NMVPQQALVIR	Oxidation (M)	0	530.31	1587.91	3	1587.91	0.01	0	110716_YLLin_brain_SCX_F22_01_p.02097.02097.3	1.099	1.837	0.8	582.454	530.217	974.157	424.215
							37.37	NMVPQQALVIR	Oxidation (M)	0	794.96	1587.91	2	1587.91	0.01	0	110716_YLLin_brain_SCX_F1415_02_p.02156.02156.2	0.789	0.907	1.213	1871.05	2372.43	2151.08	2878.51
							36.35	NMVPQQALVIR	Oxidation (M)	0	794.96	1587.91	2	1587.91	0.01	0	110716_YLLin_brain_SCX_F1819_01_p.02134.02134.2	0.6	0.82	1.006	1491.24	2486.8	2038	2502.71
							36.91	NMVPQQALVIR	Oxidation (M)	0	794.96	1587.91	2	1587.91	0.01	0	110716_YLLin_brain_SCX_F1617_04_p.02121.02121.2	0.677	0.824	1.118	2126.58	3139.83	2588.41	3510.28
							39.56	NMVPQQALVIR	Oxidation (M)	0	530.31	1587.91	3	1587.91	0.01	0	110716_YLLin_brain_SCX_F22_02_p.02107.02107.3	1.062	0.749	0.809	124.797	117.457	88.019	95.0414
							33.22	NMVPQQALVIR	Oxidation (M)	0	530.31	1587.91	3	1587.91	0.01	0	110716_YLLin_brain_SCX_F22_03_p.02199.02199.3	1.086	1.034	0.842	135.712	124.91	129.214	105.156
							51.15	NMVPQQALVIR	Oxidation (M)	0	530.31	1587.92	3	1587.91	0.01	0	110716_YLLin_brain_SCX_F20_01_p.02093.02093.3	1.089	1.073	1.023	759.8	697.756	748.742	713.913
							33.79	NMVPQQALVIR	Oxidation (M)	0	794.97	1587.92	2	1587.91	0.01	0	110716_YLLin_brain_SCX_F1213_01_p.02205.02205.2	0.731	0.934	1.079	1120.57	1533.97	1432.79	1654.43
							36.37	NMVPQQALVIR	Oxidation (M)	0	530.32	1587.93	3	1587.91	0.02	0	110716_YLLin_brain_SCX_F20_03_p.02162.02162.3	1.514	2.324	1.489	52.624	34.7503	80.7572	51.7604
							41.42	NMVPQQALVIR	Oxidation (M)	0	530.32	1587.94	3	1587.91	0.03	0	110716_YLLin_brain_SCX_F22_01_p.02098.02098.3	1.059	0.888	0.943	596.219	563.088	500.14	530.731
							32.25	NMVPQQALVIR	Oxidation (M)	0	530.32	1587.95	3	1587.91	0.04	0	110716_YLLin_brain_SCX_F1011_03_p.02353.02353.3	0.483	0.938	1.191	57.8156	119.604	112.13	142.412
							47.28	NSVFQQGMK		0	823.96	1645.91	2	1645.91	0	0	110716_YLLin_brain_SCX_F26_01_p.01904.01904.2	0.556	1.742	0.403	547.074	983.914	1714.29	396.38
							32.64	NSVFQQGMK		0	823.97	1645.92	2	1645.91	0.01	0	110716_YLLin_brain_SCX_F26_03_p.01941.01941.2	---	---	---
							60.98	GGQDNIPVLK		1	824.99	1647.98	2	1647.98	0	0	110716_YLLin_brain_SCX_F24_01_p.02067.02067.2	0.591	1.117	0.999	3687.56	6242.33	6974.67	6237.64
							34.79	GGQDNIPVLK		1	825	1647.98	2	1647.98	0	0	110716_YLLin_brain_SCX_F26_03_p.02121.02121.2	0.632	1.424	1.318	218.513	345.759	492.508	455.834
							65.77	GGQDNIPVLK		1	825	1647.98	2	1647.98	0	0	110716_YLLin_brain_SCX_F24_03_p.02106.02106.2	0.532	1.129	0.945	1057.2	1986.15	2242.94	1876.88
							60.52	GGQDNIPVLK		1	825	1647.98	2	1647.98	0	0	110716_YLLin_brain_SCX_F25_01_p.02072.02072.2	0.565	1.086	0.876	3441.25	6086.97	6610.91	5333.13
							56.65	GGQDNIPVLK		1	825	1647.98	2	1647.98	0	0	110716_YLLin_brain_SCX_F25_01_p.02073.02073.2	0.615	1.065	0.907	3599.41	5853.57	6234.26	5311.39
							46.6	GGQDNIPVLK		1	825	1647.98	2	1647.98	0	0	110716_YLLin_brain_SCX_F25_02_p.02051.02051.2	0.592	1.22	1.053	715.883	1208.91	1474.98	1272.4
							65.74	GGQDNIPVLK		1	825	1647.98	2	1647.98	0	0	110716_YLLin_brain_SCX_F26_01_p.02082.02082.2	0.708	1.658	1.17	842.893	1189.7	1972.98	1392.5
							46.32	GGQDNIPVLK		1	825	1647.98	2	1647.98	0	0	110716_YLLin_brain_SCX_F25_02_p.02050.02050.2	0.554	1.028	1.101	553.045	999.078	1026.56	1099.78
							30.55	GGQDNIPVLK		1	825	1647.98	2	1647.98	0	0	110716_YLLin_brain_SCX_F26_02_p.02085.02085.2	0.557	1.525	1.028	261.281	469.366	715.561	482.435
							54.16	GGQDNIPVLK		1	825	1647.98	2	1647.98	0.01	0	110716_YLLin_brain_SCX_F24_02_p.02081.02081.2	0.551	1.274	1.112	803.421	1457.04	1856.41	1620.53
							62.6	GGQDNIPVLK		1	825	1647.98	2	1647.98	0.01	0	110716_YLLin_brain_SCX_F26_01_p.02083.02083.2	0.62	1.52	1.245	757.667	1221.67	1856.39	1520.57
							58.19	GGQDNIPVLK		1	825	1647.98	2	1647.98	0.01	0	110716_YLLin_brain_SCX_F24_03_p.02107.02107.2	0.575	1.047	1.062	1183.47	2056.83	2153.33	2184.5
							51.6	GGQDNIPVLK		1	825	1647.99	2	1647.98	0.01	0	110716_YLLin_brain_SCX_F25_03_p.02093.02093.2	0.538	1.249	1.089	762.825	1418.54	1772.29	1544.2
							35.92	GGQDNIPVLK		1	550.35	1648.04	3	1647.98	0.07	0	110716_YLLin_brain_SCX_F26_03_p.02126.02126.3	0.866	1.642	1.388	143.299	165.558	271.789	229.827
							35.1	GGQDNIPVLK		1	550.36	1648.05	3	1647.98	0.08	0	110716_YLLin_brain_SCX_F25_03_p.02095.02095.3	0.66	1.1	0.819	341.802	517.511	569.138	424.006
							34.9	GGQDNIPVLK		1	550.36	1648.05	3	1647.98	0.08	0	110716_YLLin_brain_SCX_F25_03_p.02094.02094.3	0.616	1.08	0.947	310.943	505.079	545.649	478.277
							34.38	GGQDNIPVLK		1	550.36	1648.07	3	1647.98	0.09	0	110716_YLLin_brain_SCX_F26_01_p.02087.02087.3	0.709	1.465	0.966	392.388	553.335	810.635	534.292
							25.35	RNPGGWVEK		1	550.96	1649.86	3	1649.95	-0.09	1	110716_YLLin_brain_SCX_F41_02_p.01600.01600.3	0.523	0.212	0.998	6012.39	11492.2	2435.3	11472.7
							26.61	RNPGGWVEK		1	550.96	1649.86	3	1649.95	-0.09	1	110716_YLLin_brain_SCX_F40_02_p.01587.01587.3	0.603	0.293	0.704	51.1634	84.8156	24.8218	59.6685
							26.46	RNPGGWVEK		1	550.96	1649.86	3	1649.95	-0.09	1	110716_YLLin_brain_SCX_F40_03_p.01588.01588.3	0.472	0.196	0.766	1193.31	2529.68	496.843	1936.47
							24.83	RNPGGWVEK		1	550.96	1649.86	3	1649.95	-0.08	1	110716_YLLin_brain_SCX_F41_03_p.01608.01608.3	0.489	0.193	0.876	2016.66	4127.43	794.848	3617.4
							24.38	RNPGGWVEK		1	550.96	1649.87	3	1649.95	-0.08	1	110716_YLLin_brain_SCX_F41_03_p.01609.01609.3	0.449	0.179	0.961	2364.69	5264.8	942.63	5059.37
							29.85	RNPGGWVEK		1	550.96	1649.87	3	1649.95	-0.08	1	110716_YLLin_brain_SCX_F40_01_p.01598.01598.3	0.359	0.093	0.566	73.0354	203.174	18.9712	115.087
							21.14	RNPGGWVEK		1	550.96	1649.87	3	1649.95	-0.08	1	110716_YLLin_brain_SCX_F42_02_p.01638.01638.3	0.628	0.353	0.653	495.198	788.857	278.785	515.065
							25.07	RNPGGWVEK		1	550.97	1649.88	3	1649.95	-0.07	1	110716_YLLin_brain_SCX_F42_03_p.01629.01629.3	0.578	0.563	0.681	191.719	331.522	186.769	225.622
							29.94	RNPGGWVEK		1	550.97	1649.88	3	1649.95	-0.07	1	110716_YLLin_brain_SCX_F41_01_p.01623.01623.3	0.484	0.169	0.91	205.845	425.463	71.814	387.365
							27.41	NSVFQQGMK	Oxidation (M)	0	554.95	1661.82	3	1661.9	-0.08	0	110716_YLLin_brain_SCX_F27_03_p.01591.01591.3	---	---	---
							36.76	NSVFQQGMK	Oxidation (M)	0	554.95	1661.84	3	1661.9	-0.06	0	110716_YLLin_brain_SCX_F26_01_p.01555.01555.3	0.825	0.958	1.118	1706.07	2066.89	1980.92	2311.59
							31.72	NSVFQQGMK	Oxidation (M)	0	554.95	1661.84	3	1661.9	-0.06	0	110716_YLLin_brain_SCX_F27_01_p.01566.01566.3	0.704	0.972	1.28	847.893	1204.38	1170.81	1541.07
							38.2	NSVFQQGMK	Oxidation (M)	0	831.96	1661.9	2	1661.9	0	0	110716_YLLin_brain_SCX_F26_01_p.01567.01567.2	0.824	0.809	1.265	777.468	943.589	763.175	1193.7
							31.45	NSVFQQGMK	Oxidation (M)	0	831.96	1661.9	2	1661.9	0	0	110716_YLLin_brain_SCX_F26_03_p.01604.01604.2	---	---	---
							34.86	NSVFQQGMK	Oxidation (M)	0	831.96	1661.91	2	1661.9	0.01	0	110716_YLLin_brain_SCX_F27_02_p.01568.01568.2	0.86	0.976	1.614	343.939	399.826	390.386	645.175
							40.6	NSVFQQGMK	Oxidation (M)	0	831.96	1661.91	2	1661.9	0.01	0	110716_YLLin_brain_SCX_F27_01_p.01575.01575.2	0.757	0.871	1.198	897.071	1184.71	1031.81	1419.61
							35.3	NSVFQQGMK	Oxidation (M)	0	831.96	1661.91	2	1661.9	0.01	0	110716_YLLin_brain_SCX_F27_01_p.01574.01574.2	0.895	1.052	1.5	953.143	1065.29	1120.19	1597.96
							31.64	NSVFQQGMK	Oxidation (M)	0	831.96	1661.91	2	1661.9	0.01	0	110716_YLLin_brain_SCX_F27_02_p.01569.01569.2	---	---	---
							24.53	NSVFQQGMK	Oxidation (M)	0	831.96	1661.91	2	1661.9	0.01	0	110716_YLLin_brain_SCX_F27_03_p.01600.01600.2	---	---	---
							24.43	NSVFQQGMK	Oxidation (M)	0	831.97	1661.92	2	1661.9	0.02	0	110716_YLLin_brain_SCX_F27_03_p.01599.01599.2	---	---	---
							22.81	ACVIHGTDLK		1	570.96	1709.87	3	1709.94	-0.07	0	110716_YLLin_brain_SCX_F36_03_p.02181.02181.3	0.516	0.179	0.528	100.101	194.032	34.7484	102.512
							20.06	ACVIHGTDLK		1	570.97	1709.87	3	1709.94	-0.07	0	110716_YLLin_brain_SCX_F37_03_p.02185.02185.3	0.457	0.279	0.896	189.939	415.757	115.992	372.697
							26.14	ACVIHGTDLK		1	570.97	1709.89	3	1709.94	-0.06	0	110716_YLLin_brain_SCX_F37_01_p.02174.02174.3	---	---	---
							28.99	ACVIHGTDLK		1	570.97	1709.89	3	1709.94	-0.05	0	110716_YLLin_brain_SCX_F36_01_p.02187.02187.3	0.611	0.273	0.654	605.233	989.99	270.743	647.398
							21.55	ACVIHGTDLK		1	570.97	1709.89	3	1709.94	-0.05	0	110716_YLLin_brain_SCX_F36_02_p.02156.02156.3	0.612	0.212	0.691	178.133	290.912	61.5364	200.998
							31.81	EQPLDEEMK	Oxidation (M)	1	581.61	1741.81	3	1741.9	-0.09	0	110716_YLLin_brain_SCX_F23_03_p.01566.01566.3	0.813	0.437	1.231	628.254	772.359	337.791	950.593
							29.86	EQPLDEEMK	Oxidation (M)	1	581.61	1741.81	3	1741.9	-0.09	0	110716_YLLin_brain_SCX_F23_03_p.01567.01567.3	0.588	0.426	1.224	517.314	879.073	374.544	1076.08
							34.4	EQPLDEEMK	Oxidation (M)	1	581.62	1741.85	3	1741.9	-0.05	0	110716_YLLin_brain_SCX_F23_01_p.01473.01473.3	0.748	0.473	1.157	2045.68	2733.79	1292.86	3163.66
							38.39	EQPLDEEMK	Oxidation (M)	1	581.62	1741.85	3	1741.9	-0.05	0	110716_YLLin_brain_SCX_F23_01_p.01472.01472.3	0.708	0.441	1.144	2117.22	2989.78	1317.91	3419.58
							31.61	EQPLDEEMK	Oxidation (M)	1	581.62	1741.85	3	1741.9	-0.05	0	110716_YLLin_brain_SCX_F24_02_p.01478.01478.3	0.771	0.512	1.16	368.215	477.811	244.685	554.417
							23.73	EQPLDEEMK	Oxidation (M)	1	581.62	1741.85	3	1741.9	-0.05	0	110716_YLLin_brain_SCX_F24_02_p.01477.01477.3	---	---	---
							30.66	EQPLDEEMK	Oxidation (M)	1	581.63	1741.87	3	1741.9	-0.03	0	110716_YLLin_brain_SCX_F23_02_p.01489.01489.3	0.982	0.477	1.179	578.031	588.37	280.517	693.715
							31.83	EQPLDEEMK	Oxidation (M)	1	581.63	1741.87	3	1741.9	-0.03	0	110716_YLLin_brain_SCX_F23_02_p.01488.01488.3	0.752	0.421	1.212	411.539	546.911	230.2	662.792
							38.32	IATLASGLEVGK		1	589.67	1765.99	3	1766.08	-0.09	0	110716_YLLin_brain_SCX_F25_03_p.03263.03263.3	0.468	0.861	1.015	63.6558	136.077	117.226	138.177
							66.26	IATLASGLEVGK		1	589.67	1765.99	3	1766.08	-0.09	0	110716_YLLin_brain_SCX_F24_03_p.03206.03206.3	0.657	1.481	1.271	735.673	1120.14	1659.15	1423.14
							60.58	IATLASGLEVGK		1	589.67	1765.99	3	1766.08	-0.09	0	110716_YLLin_brain_SCX_F23_03_p.03242.03242.3	0.613	1.259	0.965	802.849	1309.46	1648.15	1263.58
							63.06	IATLASGLEVGK		1	589.67	1765.99	3	1766.08	-0.08	0	110716_YLLin_brain_SCX_F21_03_p.03242.03242.3	0.454	1.072	0.879	484.434	1066.58	1143.36	937.064
							58.76	IATLASGLEVGK		1	589.68	1766.01	3	1766.08	-0.06	0	110716_YLLin_brain_SCX_F24_01_p.03158.03158.3	0.628	1.409	1.179	2708.5	4315.85	6081	5090.49
							57.71	IATLASGLEVGK		1	589.68	1766.01	3	1766.08	-0.06	0	110716_YLLin_brain_SCX_F22_03_p.03258.03258.3	0.669	1.291	1.116	793.053	1184.57	1529.3	1321.78
							57.6	IATLASGLEVGK		1	589.68	1766.02	3	1766.08	-0.06	0	110716_YLLin_brain_SCX_F23_02_p.03166.03166.3	0.533	1.283	0.983	675.329	1267.77	1626.05	1246.01
							53.27	IATLASGLEVGK		1	589.68	1766.02	3	1766.08	-0.06	0	110716_YLLin_brain_SCX_F22_01_p.03185.03185.3	0.578	1.021	0.931	3301.04	5709.07	5829.63	5313.43
							45.92	IATLASGLEVGK		1	589.68	1766.02	3	1766.08	-0.05	0	110716_YLLin_brain_SCX_F20_01_p.03158.03158.3	0.687	0.756	0.683	1491.3	2169.44	1639.03	1482.47
							64.28	IATLASGLEVGK		1	589.68	1766.02	3	1766.08	-0.05	0	110716_YLLin_brain_SCX_F20_02_p.03208.03208.3	0.76	0.675	0.65	541.847	712.984	481.503	463.636
							46.1	IATLASGLEVGK		1	589.68	1766.02	3	1766.08	-0.05	0	110716_YLLin_brain_SCX_F20_03_p.03244.03244.3	0.49	0.575	0.571	125.481	256.022	147.331	146.181
							54.45	IATLASGLEVGK		1	589.68	1766.03	3	1766.08	-0.05	0	110716_YLLin_brain_SCX_F25_01_p.03228.03228.3	0.632	1.722	1.399	206.682	327.27	563.417	457.717
							65.91	IATLASGLEVGK		1	589.68	1766.03	3	1766.08	-0.05	0	110716_YLLin_brain_SCX_F22_02_p.03196.03196.3	0.517	1.086	0.947	607.316	1174.33	1274.78	1111.74
							42.58	IATLASGLEVGK		1	589.68	1766.03	3	1766.08	-0.05	0	110716_YLLin_brain_SCX_F25_02_p.03203.03203.3	0.331	1.078	0.826	27.1916	82.266	88.664	67.9162
							39.91	IATLASGLEVGK		1	589.68	1766.03	3	1766.08	-0.05	0	110716_YLLin_brain_SCX_F25_02_p.03202.03202.3	0.941	1.055	1.081	83.0976	88.2948	93.147	95.4177
							52.5	IATLASGLEVGK		1	589.68	1766.03	3	1766.08	-0.05	0	110716_YLLin_brain_SCX_F23_01_p.03167.03167.3	0.628	1.204	1.026	3163.39	5039.32	6069.06	5169.77
							46.95	IATLASGLEVGK		1	589.68	1766.03	3	1766.08	-0.04	0	110716_YLLin_brain_SCX_F21_01_p.03167.03167.3	0.629	1.061	0.935	4376.31	6956.67	7381.89	6506.51
							62.1	IATLASGLEVGK		1	589.69	1766.04	3	1766.08	-0.04	0	110716_YLLin_brain_SCX_F21_02_p.03198.03198.3	0.667	1.247	0.98	992.016	1487.09	1854.17	1456.64
							66.19	IATLASGLEVGK		1	589.69	1766.04	3	1766.08	-0.04	0	110716_YLLin_brain_SCX_F24_02_p.03178.03178.3	0.514	1.174	1.093	640.583	1246.23	1462.63	1361.76
							56.17	IATLASGLEVGK		1	884.05	1766.08	2	1766.08	0	0	110716_YLLin_brain_SCX_F22_02_p.03198.03198.2	0.731	1.307	1.151	473.439	647.782	846.619	745.776
							67.82	IATLASGLEVGK		1	884.05	1766.08	2	1766.08	0.01	0	110716_YLLin_brain_SCX_F22_02_p.03199.03199.2	0.671	1.279	1.003	446.288	665.586	851.163	667.753
							81.94	IATLASGLEVGK		1	884.05	1766.09	2	1766.08	0.01	0	110716_YLLin_brain_SCX_F24_01_p.03159.03159.2	0.562	1.231	1.026	2313.79	4119.02	5068.84	4226.52
							57.48	IATLASGLEVGK		1	884.05	1766.09	2	1766.08	0.01	0	110716_YLLin_brain_SCX_F21_02_p.03201.03201.2	0.536	1.041	0.843	475.183	885.815	922.149	747.003
							68.4	IATLASGLEVGK		1	884.05	1766.09	2	1766.08	0.01	0	110716_YLLin_brain_SCX_F21_02_p.03200.03200.2	0.572	1.092	0.866	529.75	926.258	1011.87	801.716
							72.55	IATLASGLEVGK		1	884.05	1766.09	2	1766.08	0.01	0	110716_YLLin_brain_SCX_F22_01_p.03188.03188.2	0.58	1.091	0.975	1677.09	2893.99	3156.09	2821.29
							78.96	IATLASGLEVGK		1	884.05	1766.09	2	1766.08	0.01	0	110716_YLLin_brain_SCX_F21_01_p.03168.03168.2	0.61	1.094	0.913	2296.31	3765.19	4118.62	3436.6
							65.55	IATLASGLEVGK		1	884.05	1766.09	2	1766.08	0.01	0	110716_YLLin_brain_SCX_F23_01_p.03173.03173.2	0.578	1.104	0.968	2576.48	4455.1	4916.6	4314.74
							74.6	IATLASGLEVGK		1	884.05	1766.09	2	1766.08	0.01	0	110716_YLLin_brain_SCX_F22_01_p.03187.03187.2	0.659	1.188	1.103	1991.6	3021.57	3590.93	3331.54
							62.38	IATLASGLEVGK		1	884.05	1766.09	2	1766.08	0.02	0	110716_YLLin_brain_SCX_F23_02_p.03167.03167.2	0.565	1.139	0.877	729.113	1290.04	1469.09	1131.68
							76.07	IATLASGLEVGK		1	884.05	1766.09	2	1766.08	0.02	0	110716_YLLin_brain_SCX_F24_02_p.03179.03179.2	0.525	1.31	1.062	495.562	944.239	1236.58	1002.85
							47.6	IATLASGLEVGK		1	884.05	1766.09	2	1766.08	0.02	0	110716_YLLin_brain_SCX_F22_03_p.03259.03259.2	0.569	1.213	0.948	416.677	731.814	887.43	693.531
							50.79	IATLASGLEVGK		1	884.06	1766.1	2	1766.08	0.02	0	110716_YLLin_brain_SCX_F21_03_p.03249.03249.2	0.598	1.022	0.888	329.492	551.375	563.443	489.875
							61.24	IATLASGLEVGK		1	884.06	1766.11	2	1766.08	0.03	0	110716_YLLin_brain_SCX_F24_03_p.03207.03207.2	0.713	1.528	1.288	525.518	736.66	1125.37	948.525
							59.44	IATLASGLEVGK		1	884.06	1766.11	2	1766.08	0.03	0	110716_YLLin_brain_SCX_F23_03_p.03243.03243.2	0.597	1.265	1.089	739.573	1238.45	1566.6	1348.17
							30.09	VAEIPFNSTNK		0	609.99	1826.96	3	1827.04	-0.08	0	110716_YLLin_brain_SCX_F23_03_p.02495.02495.3	0.599	1.351	1.128	709.109	1183.04	1598.88	1334.54
							35.04	VAEIPFNSTNK		0	609.99	1826.96	3	1827.04	-0.07	0	110716_YLLin_brain_SCX_F24_03_p.02429.02429.3	0.666	1.377	1.085	473.818	711.119	979.518	771.307
							43.07	VAEIPFNSTNK		0	610	1826.97	3	1827.04	-0.07	0	110716_YLLin_brain_SCX_F25_03_p.02442.02442.3	0.554	1.523	1.157	337.871	609.686	928.62	705.321
							32.5	VAEIPFNSTNK		0	610	1826.98	3	1827.04	-0.05	0	110716_YLLin_brain_SCX_F23_02_p.02416.02416.3	0.685	1.307	1.151	662.243	966.131	1262.46	1111.97
							49.14	VAEIPFNSTNK		0	610	1826.98	3	1827.04	-0.05	0	110716_YLLin_brain_SCX_F24_01_p.02390.02390.3	0.687	1.283	1.064	2713.14	3947.84	5063.46	4201.2
							27.53	VAEIPFNSTNK		0	610	1826.98	3	1827.04	-0.05	0	110716_YLLin_brain_SCX_F22_01_p.02450.02450.3	0.655	0.981	0.833	2872.04	4387.69	4303.13	3656.62
							35.7	VAEIPFNSTNK		0	610	1826.99	3	1827.04	-0.04	0	110716_YLLin_brain_SCX_F23_01_p.02414.02414.3	0.801	1.385	1.145	3505.41	4377.04	6062.76	5012.98
							45.64	VAEIPFNSTNK		0	610	1826.99	3	1827.04	-0.04	0	110716_YLLin_brain_SCX_F25_02_p.02397.02397.3	0.605	1.698	1.246	420.959	695.936	1181.62	866.975
							50.16	VAEIPFNSTNK		0	610.01	1827	3	1827.04	-0.04	0	110716_YLLin_brain_SCX_F25_01_p.02413.02413.3	0.644	1.5	1.219	1300.57	2021.09	3030.94	2464.43
							28.83	VAEIPFNSTNK		0	610.01	1827	3	1827.04	-0.03	0	110716_YLLin_brain_SCX_F22_02_p.02461.02461.3	0.7	1.088	0.781	556.991	795.456	865.395	620.873
							35.76	VAEIPFNSTNK		0	610.01	1827	3	1827.04	-0.03	0	110716_YLLin_brain_SCX_F24_02_p.02406.02406.3	0.57	1.201	0.97	585.716	1027.89	1234.91	996.578
							47.63	VAEIPFNSTNK		0	914.53	1827.04	2	1827.04	0.01	0	110716_YLLin_brain_SCX_F23_01_p.02421.02421.2	0.674	1.173	0.948	1734.1	2572.43	3017.86	2437.68
							30.67	VAEIPFNSTNK		0	914.53	1827.04	2	1827.04	0.01	0	110716_YLLin_brain_SCX_F22_02_p.02457.02457.2	0.484	0.707	0.695	218.544	451.905	319.704	314.22
							39.51	VAEIPFNSTNK		0	914.53	1827.04	2	1827.04	0.01	0	110716_YLLin_brain_SCX_F24_02_p.02408.02408.2	0.495	1.064	0.787	570.56	1151.95	1225.35	906.291
							59.04	VAEIPFNSTNK		0	914.53	1827.05	2	1827.04	0.01	0	110716_YLLin_brain_SCX_F24_01_p.02391.02391.2	0.63	1.199	0.99	2406.66	3817.61	4578.83	3779.33
							23.5	VAEIPFNSTNK		0	914.53	1827.05	2	1827.04	0.01	0	110716_YLLin_brain_SCX_F22_02_p.02458.02458.2	0.602	0.736	0.632	245.939	408.477	300.807	258.067
							39.28	VAEIPFNSTNK		0	914.53	1827.05	2	1827.04	0.02	0	110716_YLLin_brain_SCX_F25_01_p.02415.02415.2	0.666	1.5	1.04	1537.64	2308.09	3462.69	2399.67
							31.69	VAEIPFNSTNK		0	914.53	1827.05	2	1827.04	0.02	0	110716_YLLin_brain_SCX_F24_02_p.02409.02409.2	0.486	1.078	0.74	530.171	1090.83	1176.21	807.201
							51.97	VAEIPFNSTNK		0	914.53	1827.05	2	1827.04	0.02	0	110716_YLLin_brain_SCX_F23_01_p.02422.02422.2	0.613	1.174	0.917	1635.25	2667.91	3133.12	2446.44
							50.12	VAEIPFNSTNK		0	914.53	1827.05	2	1827.04	0.02	0	110716_YLLin_brain_SCX_F25_01_p.02416.02416.2	0.532	1.205	1.018	1397.77	2627.63	3166.66	2676.2
							32.43	VAEIPFNSTNK		0	914.53	1827.05	2	1827.04	0.02	0	110716_YLLin_brain_SCX_F23_02_p.02423.02423.2	0.757	1.325	1.13	436.153	576.111	763.205	651.213
							47.98	VAEIPFNSTNK		0	914.53	1827.05	2	1827.04	0.02	0	110716_YLLin_brain_SCX_F22_01_p.02447.02447.2	0.526	0.812	0.663	1039.43	1975.74	1604.47	1310.02
							58.89	VAEIPFNSTNK		0	914.53	1827.05	2	1827.04	0.02	0	110716_YLLin_brain_SCX_F22_01_p.02446.02446.2	0.66	0.782	0.717	1250.08	1894.62	1481.75	1357.56
							31.26	VAEIPFNSTNK		0	914.53	1827.05	2	1827.04	0.02	0	110716_YLLin_brain_SCX_F25_02_p.02398.02398.2	0.592	1.547	1.108	338.238	571.608	884.003	633.475
							24.32	VAEIPFNSTNK		0	914.54	1827.06	2	1827.04	0.02	0	110716_YLLin_brain_SCX_F25_02_p.02399.02399.2	0.525	1.296	0.888	372.903	710.281	920.618	630.483
							29.5	VAEIPFNSTNK		0	914.54	1827.07	2	1827.04	0.03	0	110716_YLLin_brain_SCX_F23_03_p.02502.02502.2	0.516	1.001	0.738	425.803	825.215	826.321	608.739
							25.7	VAEIPFNSTNK		0	914.54	1827.07	2	1827.04	0.03	0	110716_YLLin_brain_SCX_F24_03_p.02437.02437.2	0.49	1.166	0.818	467.515	953.631	1111.67	779.921
							26.87	VAEIPFNSTNK		0	914.54	1827.07	2	1827.04	0.04	0	110716_YLLin_brain_SCX_F24_03_p.02438.02438.2	0.603	1.118	0.834	558.732	925.828	1035.24	772.14
							36	VAEIPFNSTNK		0	914.55	1827.08	2	1827.04	0.04	0	110716_YLLin_brain_SCX_F25_03_p.02448.02448.2	0.383	1.207	1.009	325.606	849.213	1024.74	857.036
							35.95	SPDCTHDNPLETR		1	612.25	1833.73	3	1833.83	-0.1	0	110716_YLLin_brain_SCX_F33_03_p.02054.02054.3	0.568	0.887	0.656	111.054	195.642	173.537	128.416
							48.1	SPDCTHDNPLETR		1	612.26	1833.76	3	1833.83	-0.06	0	110716_YLLin_brain_SCX_F33_01_p.02012.02012.3	0.618	0.777	0.843	240.127	388.853	302.157	327.743
							22.39	SPDCTHDNPLETR		1	612.26	1833.77	3	1833.83	-0.06	0	110716_YLLin_brain_SCX_F34_02_p.02023.02023.3	0.519	0.742	1.108	97.1482	187.227	138.907	207.396
							44.54	SPDCTHDNPLETR		1	612.26	1833.77	3	1833.83	-0.06	0	110716_YLLin_brain_SCX_F33_01_p.02011.02011.3	0.552	0.664	1.138	196.475	356.125	236.318	405.231
							22.64	SPDCTHDNPLETR		1	612.26	1833.77	3	1833.83	-0.06	0	110716_YLLin_brain_SCX_F34_03_p.02038.02038.3	0.385	0.804	0.65	66.308	172.438	138.7	112.141
							26.78	SPDCTHDNPLETR		1	612.27	1833.78	3	1833.83	-0.05	0	110716_YLLin_brain_SCX_F32_01_p.02024.02024.3	0.506	0.724	0.495	77.4866	153.244	110.913	75.798
							37.38	SPDCTHDNPLETR		1	612.27	1833.79	3	1833.83	-0.04	0	110716_YLLin_brain_SCX_F34_01_p.02008.02008.3	0.705	0.703	0.964	223.823	317.603	223.299	306.15
							24.17	SPDCTHDNPLETR		1	612.27	1833.79	3	1833.83	-0.04	0	110716_YLLin_brain_SCX_F32_02_p.02049.02049.3	0.412	0.293	0.691	53.731	130.289	38.2306	90.006
							41.64	SPDCTHDNPLETR		1	612.27	1833.79	3	1833.83	-0.04	0	110716_YLLin_brain_SCX_F34_01_p.02009.02009.3	0.579	0.979	1.309	138.612	239.416	234.315	313.421
							31.07	SPDCTHDNPLETR		1	612.27	1833.8	3	1833.83	-0.03	0	110716_YLLin_brain_SCX_F33_02_p.02030.02030.3	0.485	0.76	0.937	144.067	297.115	225.818	278.389
							85.22	DVAGDASESALLK		1	628.66	1882.95	3	1883.05	-0.09	0	110716_YLLin_brain_SCX_F24_03_p.02184.02184.3	0.668	1.745	1.328	357.557	535.359	934.01	710.752
							26.87	DVAGDASESALLK		1	628.66	1882.97	3	1883.05	-0.08	0	110716_YLLin_brain_SCX_F30_03_p.02138.02138.3	---	---	---
							84.81	DVAGDASESALLK		1	628.66	1882.97	3	1883.05	-0.08	0	110716_YLLin_brain_SCX_F21_03_p.02246.02246.3	0.762	1.661	1.292	415.435	544.889	905.193	703.777
							21.24	DVAGDASESALLK		1	628.67	1882.98	3	1883.05	-0.06	0	110716_YLLin_brain_SCX_F30_02_p.02186.02186.3	-0.01	1.633	0.391	-0.2444	25.1916	41.1276	9.8514
							56.36	DVAGDASESALLK		1	628.67	1882.98	3	1883.05	-0.06	0	110716_YLLin_brain_SCX_F29_01_p.02149.02149.3	0.316	1.042	0.271	58.1952	184.012	191.75	49.8005
							58.45	DVAGDASESALLK		1	628.67	1882.98	3	1883.05	-0.06	0	110716_YLLin_brain_SCX_F29_01_p.02148.02148.3	0.27	1.449	0.25	34.731	128.835	186.72	32.1621
							81.96	DVAGDASESALLK		1	628.67	1882.98	3	1883.05	-0.06	0	110716_YLLin_brain_SCX_F20_03_p.02245.02245.3	0.782	1.289	0.956	458.05	585.784	755.101	559.898
							26.53	DVAGDASESALLK		1	628.67	1882.99	3	1883.05	-0.06	0	110716_YLLin_brain_SCX_F30_01_p.02151.02151.3	0.448	1.123	0.505	39.1352	87.27	98.012	44.0732
							72.27	DVAGDASESALLK		1	628.67	1882.99	3	1883.05	-0.06	0	110716_YLLin_brain_SCX_F22_03_p.02280.02280.3	0.805	1.928	1.221	506.523	629.59	1213.92	769.044
							79.4	DVAGDASESALLK		1	628.67	1882.99	3	1883.05	-0.05	0	110716_YLLin_brain_SCX_F22_01_p.02187.02187.3	0.71	1.356	1.067	3347.28	4714.15	6393.86	5029.17
							82.17	DVAGDASESALLK		1	628.67	1882.99	3	1883.05	-0.05	0	110716_YLLin_brain_SCX_F20_01_p.02169.02169.3	0.722	1.298	0.933	2914.14	4037.73	5239.17	3767.31
							84.81	DVAGDASESALLK		1	628.67	1882.99	3	1883.05	-0.05	0	110716_YLLin_brain_SCX_F24_02_p.02161.02161.3	0.792	1.962	1.387	333.667	421.299	826.704	584.292
							82.06	DVAGDASESALLK		1	628.67	1882.99	3	1883.05	-0.05	0	110716_YLLin_brain_SCX_F23_03_p.02250.02250.3	0.821	1.518	1.263	731.882	891.741	1353.3	1126.4
							38.3	DVAGDASESALLK		1	628.67	1882.99	3	1883.05	-0.05	0	110716_YLLin_brain_SCX_F29_02_p.02153.02153.3	-0.01	1.576	0.381	-0.376	38.7968	61.1324	14.8
							28.41	DVAGDASESALLK		1	628.67	1882.99	3	1883.05	-0.05	0	110716_YLLin_brain_SCX_F29_02_p.02154.02154.3	0.147	0.797	-0.044	12.201	82.7695	65.9538	-3.615
							79.37	DVAGDASESALLK		1	628.67	1883	3	1883.05	-0.05	0	110716_YLLin_brain_SCX_F21_01_p.02174.02174.3	0.667	1.547	1.209	2622.16	3932.63	6082.16	4752.78
							81.96	DVAGDASESALLK		1	628.67	1883	3	1883.05	-0.05	0	110716_YLLin_brain_SCX_F23_01_p.02168.02168.3	0.755	1.422	1.122	2577.31	3412.35	4852.77	3830.22
							70.12	DVAGDASESALLK		1	628.67	1883	3	1883.05	-0.04	0	110716_YLLin_brain_SCX_F20_02_p.02219.02219.3	0.79	1.298	1.019	819.453	1037.59	1346.88	1056.81
							70.03	DVAGDASESALLK		1	628.67	1883	3	1883.05	-0.04	0	110716_YLLin_brain_SCX_F20_02_p.02220.02220.3	0.619	1.038	0.761	945.706	1528.43	1586.21	1162.42
							80.58	DVAGDASESALLK		1	628.68	1883	3	1883.05	-0.04	0	110716_YLLin_brain_SCX_F22_02_p.02198.02198.3	0.731	1.445	1.129	965.596	1320.19	1907.4	1490.58
							85.38	DVAGDASESALLK		1	628.68	1883.02	3	1883.05	-0.03	0	110716_YLLin_brain_SCX_F23_02_p.02176.02176.3	0.726	1.714	1.313	577.878	796.365	1365.17	1045.69
							79.41	DVAGDASESALLK		1	628.68	1883.02	3	1883.05	-0.03	0	110716_YLLin_brain_SCX_F24_01_p.02144.02144.3	0.821	1.628	1.228	1979.32	2409.47	3921.48	2958.08
							81.87	DVAGDASESALLK		1	628.68	1883.02	3	1883.05	-0.03	0	110716_YLLin_brain_SCX_F21_02_p.02206.02206.3	0.656	1.416	1.146	386.059	588.222	832.917	673.923
							31.27	DVAGDASESALLK		1	628.68	1883.03	3	1883.05	-0.02	0	110716_YLLin_brain_SCX_F29_03_p.02150.02150.3	0.256	1.157	0.147	25.0412	97.9526	113.318	14.3913
							87.04	DVAGDASESALLK		1	942.54	1883.06	2	1883.05	0.01	0	110716_YLLin_brain_SCX_F24_02_p.02168.02168.2	0.581	1.506	0.89	335.191	577.153	869.396	513.607
							103.95	DVAGDASESALLK		1	942.54	1883.06	2	1883.05	0.02	0	110716_YLLin_brain_SCX_F22_01_p.02196.02196.2	0.685	1.263	0.907	783.466	1143.07	1444.25	1037.33
							98.41	DVAGDASESALLK		1	942.54	1883.06	2	1883.05	0.02	0	110716_YLLin_brain_SCX_F22_01_p.02195.02195.2	0.839	1.447	1.078	1146.03	1366.33	1977.44	1473.47
							104.06	DVAGDASESALLK		1	942.54	1883.06	2	1883.05	0.02	0	110716_YLLin_brain_SCX_F24_01_p.02146.02146.2	0.725	1.645	1.187	1575.87	2172.53	3572.82	2579.84
							84.06	DVAGDASESALLK		1	942.54	1883.07	2	1883.05	0.02	0	110716_YLLin_brain_SCX_F20_02_p.02224.02224.2	0.72	1.135	0.882	512.809	712.722	809.11	628.946
							97.99	DVAGDASESALLK		1	942.54	1883.07	2	1883.05	0.02	0	110716_YLLin_brain_SCX_F24_01_p.02147.02147.2	0.689	1.613	1.254	1556.07	2257.34	3640.28	2831.36
							72.77	DVAGDASESALLK		1	942.54	1883.07	2	1883.05	0.02	0	110716_YLLin_brain_SCX_F22_02_p.02201.02201.2	0.606	1.393	0.861	611.848	1008.98	1405.29	869.175
							90.6	DVAGDASESALLK		1	942.54	1883.07	2	1883.05	0.02	0	110716_YLLin_brain_SCX_F23_02_p.02177.02177.2	0.708	1.341	1.109	530.414	749.628	1005.4	831.264
							101.36	DVAGDASESALLK		1	942.54	1883.07	2	1883.05	0.02	0	110716_YLLin_brain_SCX_F23_01_p.02174.02174.2	0.7	1.347	0.994	2071.09	2957	3983.06	2939.5
							82.1	DVAGDASESALLK		1	942.54	1883.07	2	1883.05	0.03	0	110716_YLLin_brain_SCX_F20_01_p.02175.02175.2	0.6	1.131	0.831	1325.89	2208.42	2497.5	1834.19
							75.57	DVAGDASESALLK		1	942.54	1883.07	2	1883.05	0.03	0	110716_YLLin_brain_SCX_F21_02_p.02215.02215.2	0.61	1.339	0.803	480.085	787.227	1053.97	632.286
							43.22	DVAGDASESALLK		1	942.55	1883.08	2	1883.05	0.03	0	110716_YLLin_brain_SCX_F20_03_p.02251.02251.2	0.748	1.483	0.899	173.641	231.993	344.144	208.483
							90.32	DVAGDASESALLK		1	942.55	1883.08	2	1883.05	0.03	0	110716_YLLin_brain_SCX_F21_02_p.02214.02214.2	0.767	1.497	1.125	533.912	695.819	1041.8	782.65
							76.24	DVAGDASESALLK		1	942.55	1883.08	2	1883.05	0.03	0	110716_YLLin_brain_SCX_F22_02_p.02200.02200.2	0.612	1.361	0.962	612.923	1001.66	1363.04	963.299
							89.44	DVAGDASESALLK		1	942.55	1883.08	2	1883.05	0.03	0	110716_YLLin_brain_SCX_F22_03_p.02287.02287.2	0.697	1.62	1.322	468.176	671.483	1087.63	887.368
							79.34	DVAGDASESALLK		1	942.55	1883.09	2	1883.05	0.04	0	110716_YLLin_brain_SCX_F23_03_p.02253.02253.2	0.711	1.61	1.075	804.494	1131.42	1821.74	1216.04
							87.61	DVAGDASESALLK		1	942.55	1883.09	2	1883.05	0.04	0	110716_YLLin_brain_SCX_F23_03_p.02252.02252.2	0.639	1.578	0.94	637.895	998.938	1576.06	939.025
							79.08	DVAGDASESALLK		1	942.55	1883.09	2	1883.05	0.04	0	110716_YLLin_brain_SCX_F24_03_p.02191.02191.2	0.507	1.63	1.15	379.48	748.971	1220.96	861.127
							58.72	DVAGDASESALLK		1	942.55	1883.09	2	1883.05	0.04	0	110716_YLLin_brain_SCX_F21_03_p.02255.02255.2	0.733	1.299	1.2	421.181	574.446	746.293	689.452
							61.05	DVAGDASESALLK		1	942.55	1883.09	2	1883.05	0.05	0	110716_YLLin_brain_SCX_F21_03_p.02254.02254.2	0.631	1.589	1.122	362.191	574.409	912.45	644.431
							41.22	VDNSSLTGESEPQTR		0	641.96	1922.85	3	1922.95	-0.1	0	110716_YLLin_brain_SCX_F1415_03_p.01438.01438.3	---	---	---	0	0	0	0
							39.9	VDNSSLTGESEPQTR		0	641.96	1922.86	3	1922.95	-0.09	0	110716_YLLin_brain_SCX_F1213_03_p.01631.01631.3	---	---	---	0	0	0	0
							73.33	VDNSSLTGESEPQTR		0	641.96	1922.87	3	1922.95	-0.08	0	110716_YLLin_brain_SCX_F0809_01_p.01706.01706.3	0.642	2.073	2.019	23.624	36.8236	76.345	74.3638
							67.44	VDNSSLTGESEPQTR		0	641.96	1922.87	3	1922.95	-0.08	0	110716_YLLin_brain_SCX_F0809_01_p.01707.01707.3	0.96	0.9	0.641	58.3796	60.8069	54.7362	38.9742
							37.18	VDNSSLTGESEPQTR		0	641.97	1922.88	3	1922.95	-0.07	0	110716_YLLin_brain_SCX_F1213_03_p.01448.01448.3	---	---	---	0	0	0	0
							64.66	VDNSSLTGESEPQTR		0	641.97	1922.88	3	1922.95	-0.07	0	110716_YLLin_brain_SCX_F1415_01_p.01613.01613.3	1.559	2.87	1.405	203.571	130.543	374.679	183.351
							74.35	VDNSSLTGESEPQTR		0	641.97	1922.88	3	1922.95	-0.07	0	110716_YLLin_brain_SCX_F21_03_p.01629.01629.3	0.43	1.408	0.843	74.2798	172.894	243.356	145.713
							49.16	VDNSSLTGESEPQTR		0	641.97	1922.88	3	1922.95	-0.06	0	110716_YLLin_brain_SCX_F1415_01_p.01439.01439.3	0.823	1.685	0.859	165.932	201.676	339.882	173.261
							90.22	VDNSSLTGESEPQTR		0	641.97	1922.89	3	1922.95	-0.06	0	110716_YLLin_brain_SCX_F1819_02_p.01583.01583.3	0.677	0.996	0.92	507.48	749.176	746.284	689.277
							66.01	VDNSSLTGESEPQTR		0	641.97	1922.89	3	1922.95	-0.06	0	110716_YLLin_brain_SCX_F0809_03_p.01599.01599.3	0.608	0.892	0.857	38.3702	63.1473	56.3064	54.1385
							70.06	VDNSSLTGESEPQTR		0	641.97	1922.89	3	1922.95	-0.06	0	110716_YLLin_brain_SCX_F1617_02_p.01601.01601.3	1.027	1.277	1.31	325.729	317.079	404.922	415.38
							95.14	VDNSSLTGESEPQTR		0	641.97	1922.89	3	1922.95	-0.06	0	110716_YLLin_brain_SCX_F1617_02_p.01602.01602.3	0.83	1.113	0.827	386.272	465.513	518.303	384.969
							54.43	VDNSSLTGESEPQTR		0	641.97	1922.89	3	1922.95	-0.06	0	110716_YLLin_brain_SCX_F1819_02_p.01417.01417.3	0.815	0.91	0.564	280.522	344.003	313.193	194.055
							84.47	VDNSSLTGESEPQTR		0	641.97	1922.89	3	1922.95	-0.06	0	110716_YLLin_brain_SCX_F1415_02_p.01587.01587.3	0.781	1.15	0.573	139.195	178.149	204.885	102.072
							89.95	VDNSSLTGESEPQTR		0	641.97	1922.89	3	1922.95	-0.06	0	110716_YLLin_brain_SCX_F1415_02_p.01588.01588.3	0.856	1.308	0.78	218.396	255.061	333.741	198.93
							81.99	VDNSSLTGESEPQTR		0	641.97	1922.89	3	1922.95	-0.06	0	110716_YLLin_brain_SCX_F20_03_p.01611.01611.3	0.826	1.208	0.827	90.8814	109.973	132.865	90.9652
							78.27	VDNSSLTGESEPQTR		0	641.97	1922.89	3	1922.95	-0.06	0	110716_YLLin_brain_SCX_F1011_02_p.01642.01642.3	0.731	1.477	0.74	129.205	176.767	261.059	130.852
							55.69	VDNSSLTGESEPQTR		0	641.97	1922.89	3	1922.95	-0.05	0	110716_YLLin_brain_SCX_F20_03_p.01610.01610.3	0.614	1.066	1.029	57.0694	92.9734	99.0852	95.6331
							53.37	VDNSSLTGESEPQTR		0	641.97	1922.9	3	1922.95	-0.05	0	110716_YLLin_brain_SCX_F0809_02_p.01506.01506.3	1.013	1.142	0.807	57.4172	56.6878	64.737	45.7366
							41.15	VDNSSLTGESEPQTR		0	641.97	1922.9	3	1922.95	-0.05	0	110716_YLLin_brain_SCX_F1415_02_p.01414.01414.3	0.62	1.363	0.96	174.171	281.097	383.206	269.925
							85.44	VDNSSLTGESEPQTR		0	641.97	1922.9	3	1922.95	-0.05	0	110716_YLLin_brain_SCX_F1819_03_p.01577.01577.3	1.004	1.522	1.179	712.659	709.697	1079.98	836.762
							70.68	VDNSSLTGESEPQTR		0	641.97	1922.9	3	1922.95	-0.05	0	110716_YLLin_brain_SCX_F1213_02_p.01593.01593.3	0.985	1.395	0.589	224.65	228.005	318.101	134.385
							68.75	VDNSSLTGESEPQTR		0	641.97	1922.9	3	1922.95	-0.05	0	110716_YLLin_brain_SCX_F1011_01_p.01642.01642.3	0.833	1.748	1.257	70.1352	84.1753	147.136	105.776
							53.4	VDNSSLTGESEPQTR		0	641.97	1922.9	3	1922.95	-0.05	0	110716_YLLin_brain_SCX_F21_03_p.01461.01461.3	1.067	0.929	1.025	65.3702	61.2682	56.9398	62.8256
							82.57	VDNSSLTGESEPQTR		0	641.97	1922.9	3	1922.95	-0.05	0	110716_YLLin_brain_SCX_F1011_01_p.01643.01643.3	0.955	1.614	1.262	99.919	104.657	168.866	132.109
							64.46	VDNSSLTGESEPQTR		0	641.97	1922.9	3	1922.95	-0.05	0	110716_YLLin_brain_SCX_F22_03_p.01693.01693.3	1.168	1.183	0.78	143.722	123.058	145.562	96.0357
							63.23	VDNSSLTGESEPQTR		0	641.97	1922.9	3	1922.95	-0.05	0	110716_YLLin_brain_SCX_F0809_02_p.01696.01696.3	2.621	3.477	1.701	58.7368	22.4121	77.9362	38.1209
							54.08	VDNSSLTGESEPQTR		0	641.97	1922.9	3	1922.95	-0.05	0	110716_YLLin_brain_SCX_F1213_01_p.01445.01445.3	1.067	1.521	1.044	270.368	253.464	385.439	264.685
							48.01	VDNSSLTGESEPQTR		0	641.97	1922.9	3	1922.95	-0.05	0	110716_YLLin_brain_SCX_F0809_01_p.01518.01518.3	0.562	1.268	0.801	42.248	75.1197	95.261	60.2062
							55.63	VDNSSLTGESEPQTR		0	641.97	1922.9	3	1922.95	-0.05	0	110716_YLLin_brain_SCX_F0809_03_p.01418.01418.3	1.059	1.151	1.015	76.2574	72.0027	82.861	73.1154
							59.11	VDNSSLTGESEPQTR		0	641.97	1922.9	3	1922.95	-0.05	0	110716_YLLin_brain_SCX_F1213_01_p.01623.01623.3	0.879	1.074	0.838	94.9002	108.017	116.042	90.558
							83.67	VDNSSLTGESEPQTR		0	641.98	1922.9	3	1922.95	-0.05	0	110716_YLLin_brain_SCX_F1617_01_p.01601.01601.3	0.784	1.05	0.889	295.193	376.315	395	334.443
							69.02	VDNSSLTGESEPQTR		0	641.98	1922.9	3	1922.95	-0.04	0	110716_YLLin_brain_SCX_F20_02_p.01588.01588.3	1.657	2.312	1.412	215.581	130.108	300.747	183.771
							80.65	VDNSSLTGESEPQTR		0	641.98	1922.91	3	1922.95	-0.04	0	110716_YLLin_brain_SCX_F20_01_p.01543.01543.3	0.999	1.405	0.812	1015.51	1016.68	1428.03	826.011
							92.33	VDNSSLTGESEPQTR		0	641.98	1922.91	3	1922.95	-0.04	0	110716_YLLin_brain_SCX_F1617_04_p.01577.01577.3	0.837	1.441	1.011	376.403	449.74	647.967	454.625
							92.59	VDNSSLTGESEPQTR		0	641.98	1922.91	3	1922.95	-0.04	0	110716_YLLin_brain_SCX_F1617_04_p.01576.01576.3	0.66	0.871	0.775	360.539	545.931	475.662	422.934
							65.43	VDNSSLTGESEPQTR		0	641.98	1922.91	3	1922.95	-0.04	0	110716_YLLin_brain_SCX_F1819_01_p.01589.01589.3	0.925	1.411	0.909	487.586	527.105	743.493	479.152
							51.96	VDNSSLTGESEPQTR		0	641.98	1922.91	3	1922.95	-0.03	0	110716_YLLin_brain_SCX_F1819_01_p.01418.01418.3	0.837	1.049	0.483	277.635	331.589	347.763	160.236
							82.06	VDNSSLTGESEPQTR		0	641.98	1922.91	3	1922.95	-0.03	0	110716_YLLin_brain_SCX_F21_01_p.01543.01543.3	1.253	1.675	0.991	777.467	620.265	1039.25	614.647
							64.66	VDNSSLTGESEPQTR		0	641.98	1922.92	3	1922.95	-0.03	0	110716_YLLin_brain_SCX_F22_02_p.01569.01569.3	1.193	1.006	0.601	130.863	109.649	110.337	65.861
							64.93	VDNSSLTGESEPQTR		0	641.98	1922.92	3	1922.95	-0.03	0	110716_YLLin_brain_SCX_F22_02_p.01570.01570.3	0.691	0.926	0.762	90.684	131.161	121.409	99.9646
							57.64	VDNSSLTGESEPQTR		0	641.98	1922.93	3	1922.95	-0.02	0	110716_YLLin_brain_SCX_F21_02_p.01581.01581.3	0.963	1.373	0.899	221.631	230.212	316.012	206.926
							87.68	VDNSSLTGESEPQTR		0	641.98	1922.93	3	1922.95	-0.02	0	110716_YLLin_brain_SCX_F22_01_p.01569.01569.3	0.982	1.32	0.846	547.266	557.084	735.564	471.088
							60.05	VDNSSLTGESEPQTR		0	962.49	1922.97	2	1922.95	0.02	0	110716_YLLin_brain_SCX_F22_02_p.01574.01574.2	0.664	1.692	0.752	258.052	388.92	658.021	292.554
							106.15	VDNSSLTGESEPQTR		0	962.5	1922.98	2	1922.95	0.03	0	110716_YLLin_brain_SCX_F22_01_p.01577.01577.2	0.572	1.653	1.343	308.557	539.524	891.612	724.664
							81.3	VDNSSLTGESEPQTR		0	962.5	1922.98	2	1922.95	0.03	0	110716_YLLin_brain_SCX_F21_01_p.01544.01544.2	0.84	1.613	0.901	1717.04	2044.58	3297.74	1842.62
							76.83	VDNSSLTGESEPQTR		0	962.5	1922.98	2	1922.95	0.03	0	110716_YLLin_brain_SCX_F20_01_p.01544.01544.2	0.846	1.642	0.877	2551.05	3016.59	4954.05	2646.79
							80.23	VDNSSLTGESEPQTR		0	962.5	1922.98	2	1922.95	0.03	0	110716_YLLin_brain_SCX_F1213_02_p.01594.01594.2	0.973	1.753	1.016	721.32	740.96	1298.8	752.834
							44.25	VDNSSLTGESEPQTR		0	962.5	1922.98	2	1922.95	0.03	0	110716_YLLin_brain_SCX_F22_03_p.01699.01699.2	0.926	2.029	1.356	159.214	171.989	349.027	233.273
							75.61	VDNSSLTGESEPQTR		0	962.5	1922.98	2	1922.95	0.03	0	110716_YLLin_brain_SCX_F20_02_p.01594.01594.2	0.818	1.505	0.837	649.878	794.788	1196.22	664.923
							77.7	VDNSSLTGESEPQTR		0	962.5	1922.98	2	1922.95	0.03	0	110716_YLLin_brain_SCX_F1011_02_p.01643.01643.2	0.701	1.218	0.591	284.902	406.143	494.649	239.935
							102.92	VDNSSLTGESEPQTR		0	962.5	1922.98	2	1922.95	0.03	0	110716_YLLin_brain_SCX_F22_01_p.01576.01576.2	0.845	1.652	1.102	572.053	676.791	1118.39	745.856
							86.01	VDNSSLTGESEPQTR		0	962.5	1922.98	2	1922.95	0.03	0	110716_YLLin_brain_SCX_F20_03_p.01615.01615.2	0.858	1.372	0.922	384.422	447.846	614.314	412.936
							94.86	VDNSSLTGESEPQTR		0	962.5	1922.98	2	1922.95	0.03	0	110716_YLLin_brain_SCX_F21_02_p.01582.01582.2	0.679	1.422	0.884	527.151	776.03	1103.65	685.885
							78.07	VDNSSLTGESEPQTR		0	962.5	1922.98	2	1922.95	0.04	0	110716_YLLin_brain_SCX_F1415_02_p.01591.01591.2	0.945	1.613	1.124	1067.34	1129.24	1821.29	1269.72
							93.99	VDNSSLTGESEPQTR		0	962.5	1922.99	2	1922.95	0.04	0	110716_YLLin_brain_SCX_F1415_01_p.01616.01616.2	0.823	1.514	0.977	821.792	998.426	1512.01	975.67
							78.68	VDNSSLTGESEPQTR		0	962.5	1922.99	2	1922.95	0.04	0	110716_YLLin_brain_SCX_F1617_04_p.01580.01580.2	0.767	1.403	0.858	1160.61	1513.41	2122.89	1299.25
							77.49	VDNSSLTGESEPQTR		0	962.5	1922.99	2	1922.95	0.04	0	110716_YLLin_brain_SCX_F1617_02_p.01600.01600.2	0.838	1.531	1.103	609.555	727.173	1113.59	801.956
							86.42	VDNSSLTGESEPQTR		0	962.5	1922.99	2	1922.95	0.04	0	110716_YLLin_brain_SCX_F1213_02_p.01595.01595.2	0.712	1.398	0.832	818.363	1148.65	1605.3	956.106
							69.53	VDNSSLTGESEPQTR		0	962.5	1922.99	2	1922.95	0.04	0	110716_YLLin_brain_SCX_F1819_01_p.01588.01588.2	0.776	1.422	0.842	1003.83	1294.08	1840.04	1090.25
							77.86	VDNSSLTGESEPQTR		0	962.5	1922.99	2	1922.95	0.04	0	110716_YLLin_brain_SCX_F1415_01_p.01615.01615.2	0.74	1.833	1.013	522.771	706.821	1295.46	715.953
							78.09	VDNSSLTGESEPQTR		0	962.5	1922.99	2	1922.95	0.04	0	110716_YLLin_brain_SCX_F1617_01_p.01607.01607.2	0.748	1.348	0.871	1243.14	1662.14	2241.05	1447.09
							71.33	VDNSSLTGESEPQTR		0	962.5	1922.99	2	1922.95	0.04	0	110716_YLLin_brain_SCX_F1213_01_p.01629.01629.2	0.629	1.308	0.811	737.212	1171.58	1532.89	950.55
							72.8	VDNSSLTGESEPQTR		0	962.5	1922.99	2	1922.95	0.04	0	110716_YLLin_brain_SCX_F1819_02_p.01582.01582.2	0.819	1.519	0.912	1803.49	2202.34	3345.99	2008.63
							63.04	VDNSSLTGESEPQTR		0	962.5	1922.99	2	1922.95	0.05	0	110716_YLLin_brain_SCX_F0809_02_p.01702.01702.2	0.635	1.642	0.808	172.255	271.106	445.229	219.133
							68.19	VDNSSLTGESEPQTR		0	962.5	1922.99	2	1922.95	0.05	0	110716_YLLin_brain_SCX_F1819_03_p.01582.01582.2	0.805	1.468	0.882	2651.4	3292.33	4831.75	2905.22
							80.11	VDNSSLTGESEPQTR		0	962.51	1923	2	1922.95	0.05	0	110716_YLLin_brain_SCX_F0809_03_p.01598.01598.2	0.913	1.798	0.796	244.236	267.469	481	212.911
							71.28	VDNSSLTGESEPQTR		0	962.51	1923	2	1922.95	0.05	0	110716_YLLin_brain_SCX_F0809_01_p.01710.01710.2	0.777	1.385	0.864	152.998	196.85	272.664	170.162
							62.79	VDNSSLTGESEPQTR		0	962.51	1923	2	1922.95	0.05	0	110716_YLLin_brain_SCX_F21_03_p.01628.01628.2	0.74	1.518	0.878	436.993	590.58	896.614	518.317
							81.6	VDNSSLTGESEPQTR		0	962.51	1923	2	1922.95	0.05	0	110716_YLLin_brain_SCX_F1011_01_p.01647.01647.2	0.796	1.623	0.95	411.708	517.537	840.1	491.814
							58.98	VDNSSLTGESEPQTR		0	642.01	1923.02	3	1922.95	0.07	0	110716_YLLin_brain_SCX_F1011_03_p.01770.01770.3	0.913	1.621	1.071	58.342	63.8669	103.552	68.3868
							37.14	VDNSSLTGESEPQTR		0	962.52	1923.03	2	1922.95	0.08	0	110716_YLLin_brain_SCX_F1213_03_p.01632.01632.2	---	---	---	0	0	0	0
							32.11	VIMVTGDHPITAK		0	498.27	1989.06	4	1989.15	-0.1	0	110716_YLLin_brain_SCX_F33_02_p.02378.02378.4	0.682	1.496	0.855	237.475	347.999	520.562	297.452
							29.17	VIMVTGDHPITAK		0	498.28	1989.08	4	1989.15	-0.08	0	110716_YLLin_brain_SCX_F32_01_p.02361.02361.4	0.675	1.21	0.636	608.92	901.461	1090.56	573.626
							44.87	VIMVTGDHPITAK		0	664.04	1989.09	3	1989.15	-0.07	0	110716_YLLin_brain_SCX_F32_03_p.02429.02429.3	0.585	1.246	0.51	1491.44	2550.78	3179.51	1300.79
							33.53	VIMVTGDHPITAK		0	664.04	1989.09	3	1989.15	-0.06	0	110716_YLLin_brain_SCX_F33_03_p.02403.02403.3	0.576	1.651	0.808	782.295	1358.66	2242.79	1097.21
							30.67	VIMVTGDHPITAK		0	664.04	1989.11	3	1989.15	-0.05	0	110716_YLLin_brain_SCX_F31_03_p.02384.02384.3	0.588	0.868	0.429	900.763	1530.65	1329.21	656.223
							45.65	VIMVTGDHPITAK		0	664.04	1989.11	3	1989.15	-0.04	0	110716_YLLin_brain_SCX_F32_01_p.02360.02360.3	0.58	1.319	0.531	6199.84	10684	14087.6	5676.9
							27.32	VIMVTGDHPITAK		0	664.04	1989.11	3	1989.15	-0.04	0	110716_YLLin_brain_SCX_F31_02_p.02419.02419.3	---	---	---
							35.09	VIMVTGDHPITAK		0	664.04	1989.11	3	1989.15	-0.04	0	110716_YLLin_brain_SCX_F33_01_p.02358.02358.3	0.565	1.826	0.706	2345.07	4147.19	7574.25	2928.39
							42.32	VIMVTGDHPITAK		0	664.05	1989.11	3	1989.15	-0.04	0	110716_YLLin_brain_SCX_F32_02_p.02386.02386.3	0.533	1.361	0.561	2564.82	4815.23	6553.17	2701.65
							21.7	VIMVTGDHPITAK		0	664.05	1989.11	3	1989.15	-0.04	0	110716_YLLin_brain_SCX_F31_01_p.02395.02395.3	---	---	---
							32.62	VIMVTGDHPITAK		0	664.05	1989.12	3	1989.15	-0.03	0	110716_YLLin_brain_SCX_F33_02_p.02372.02372.3	0.674	2.044	0.886	652.111	967.472	1977.46	856.834
							46.35	VIMVTGDHPITAK		0	995.61	1989.21	2	1989.15	0.06	0	110716_YLLin_brain_SCX_F32_03_p.02443.02443.2	0.679	0.966	0.613	159.641	235.195	227.149	144.118
							30.12	VIMVTGDHPITAK		0	995.62	1989.23	2	1989.15	0.07	0	110716_YLLin_brain_SCX_F32_03_p.02442.02442.2	0.612	1.414	0.544	109.205	178.333	252.148	97.012
							29.19	VIMVTGDHPITAK	Oxidation (M)	0	669.37	2005.08	3	2005.15	-0.07	0	110716_YLLin_brain_SCX_F32_03_p.02159.02159.3	0.701	0.747	1.151	1936.36	2760.76	2062.1	3176.76
							33.4	VIMVTGDHPITAK	Oxidation (M)	0	669.37	2005.08	3	2005.15	-0.07	0	110716_YLLin_brain_SCX_F42_02_p.02079.02079.3	0.726	0.818	0.748	834.466	1149.12	939.758	859.95
							28.67	VIMVTGDHPITAK	Oxidation (M)	0	669.37	2005.09	3	2005.15	-0.05	0	110716_YLLin_brain_SCX_F42_02_p.02078.02078.3	---	---	---
							29.69	VIMVTGDHPITAK	Oxidation (M)	0	669.37	2005.1	3	2005.15	-0.05	0	110716_YLLin_brain_SCX_F33_03_p.02136.02136.3	---	---	---
							36.6	VIMVTGDHPITAK	Oxidation (M)	0	669.37	2005.1	3	2005.15	-0.05	0	110716_YLLin_brain_SCX_F33_03_p.02137.02137.3	0.725	0.925	1.429	1868.09	2575.48	2382.88	3680.53
							35.01	VIMVTGDHPITAK	Oxidation (M)	0	669.38	2005.11	3	2005.15	-0.04	0	110716_YLLin_brain_SCX_F32_01_p.02091.02091.3	0.752	0.774	1.128	5729.48	7614.91	5897.59	8589.86
							40.83	VIMVTGDHPITAK	Oxidation (M)	0	669.38	2005.11	3	2005.15	-0.04	0	110716_YLLin_brain_SCX_F32_02_p.02116.02116.3	0.756	0.782	1.079	5274.85	6979.24	5461.24	7527.43
							27.27	VIMVTGDHPITAK	Oxidation (M)	0	669.38	2005.11	3	2005.15	-0.04	0	110716_YLLin_brain_SCX_F31_03_p.02120.02120.3	---	---	---
							37.15	VIMVTGDHPITAK	Oxidation (M)	0	669.38	2005.11	3	2005.15	-0.03	0	110716_YLLin_brain_SCX_F33_01_p.02092.02092.3	0.761	0.982	1.476	3925.94	5158	5067.42	7611.26
							29.03	VIMVTGDHPITAK	Oxidation (M)	0	669.38	2005.12	3	2005.15	-0.03	0	110716_YLLin_brain_SCX_F33_02_p.02108.02108.3	0.773	1.014	1.643	2175.55	2815.42	2853.94	4626.36
							26.7	VIMVTGDHPITAK	Oxidation (M)	0	502.29	2005.12	4	2005.15	-0.03	0	110716_YLLin_brain_SCX_F33_02_p.02110.02110.4	0.656	0.966	1.24	605.741	924.071	892.356	1145.74
							29.81	VIMVTGDHPITAK	Oxidation (M)	0	669.38	2005.12	3	2005.15	-0.03	0	110716_YLLin_brain_SCX_F33_01_p.02091.02091.3	0.744	1.077	1.52	3345.62	4494.01	4837.81	6829.84
							29.34	VIMVTGDHPITAK	Oxidation (M)	0	502.29	2005.12	4	2005.15	-0.02	0	110716_YLLin_brain_SCX_F33_02_p.02111.02111.4	0.653	0.889	1.322	602.76	923.594	820.628	1221.16
							26.85	VIMVTGDHPITAK	Oxidation (M)	0	502.29	2005.13	4	2005.15	-0.01	0	110716_YLLin_brain_SCX_F33_01_p.02095.02095.4	---	---	---
							21.42	VIMVTGDHPITAK	Oxidation (M)	0	502.29	2005.14	4	2005.15	-0.01	0	110716_YLLin_brain_SCX_F31_01_p.02126.02126.4	---	---	---
							24.91	VIMVTGDHPITAK	Oxidation (M)	0	1003.6	2005.2	2	2005.15	0.05	0	110716_YLLin_brain_SCX_F32_01_p.02104.02104.2	1.04	1.035	0.85	265.377	255.12	264.079	216.829
							67.02	RDVAGDASESALLK		1	680.7	2039.09	3	2039.15	-0.06	1	110716_YLLin_brain_SCX_F37_02_p.01981.01981.3	0.439	0.109	0.53	112.509	256.174	27.9418	135.784
							73.86	RDVAGDASESALLK		1	680.71	2039.11	3	2039.15	-0.03	1	110716_YLLin_brain_SCX_F37_01_p.01935.01935.3	0.427	0.189	0.782	220.962	517.759	97.6116	405.046
							53.58	RDVAGDASESALLK		1	680.72	2039.13	3	2039.15	-0.02	1	110716_YLLin_brain_SCX_F37_03_p.01947.01947.3	0.572	0.188	0.604	67.8344	118.644	22.2906	71.6763
							66.8	EAFQNAYLELGGLGER		1	691.01	2070.02	3	2070.07	-0.05	0	110716_YLLin_brain_SCX_F0809_01_p.03564.03564.3	0.563	0.923	1.193	32.4266	57.6171	53.199	68.7494
							87.19	EAFQNAYLELGGLGER		1	691.01	2070.02	3	2070.07	-0.05	0	110716_YLLin_brain_SCX_F1011_01_p.03527.03527.3	0.827	1.742	1.443	171.866	207.773	361.976	299.88
							71.76	EAFQNAYLELGGLGER		1	691.02	2070.02	3	2070.07	-0.05	0	110716_YLLin_brain_SCX_F0809_02_p.03573.03573.3	1.886	1.228	1.75	104.398	55.3555	67.9858	96.8673
							75.32	EAFQNAYLELGGLGER		1	691.02	2070.02	3	2070.07	-0.05	0	110716_YLLin_brain_SCX_F0809_02_p.03572.03572.3	1.626	0.976	1.28	103.323	63.5372	62.0148	81.3441
							71.84	EAFQNAYLELGGLGER		1	691.02	2070.03	3	2070.07	-0.04	0	110716_YLLin_brain_SCX_F1213_01_p.03491.03491.3	0.924	1.299	1.489	317.475	343.765	446.551	511.787
							80.49	EAFQNAYLELGGLGER		1	691.02	2070.03	3	2070.07	-0.04	0	110716_YLLin_brain_SCX_F1213_02_p.03446.03446.3	1.075	1.204	1.401	220.876	205.559	247.434	288.085
							87.12	EAFQNAYLELGGLGER		1	691.02	2070.03	3	2070.07	-0.04	0	110716_YLLin_brain_SCX_F1415_02_p.03448.03448.3	1.066	1.192	1.421	339.71	318.565	379.803	452.804
							70.44	EAFQNAYLELGGLGER		1	691.02	2070.03	3	2070.07	-0.04	0	110716_YLLin_brain_SCX_F1617_02_p.03442.03442.3	0.811	1.321	1.707	210.359	259.312	342.563	442.623
							71.37	EAFQNAYLELGGLGER		1	691.02	2070.03	3	2070.07	-0.03	0	110716_YLLin_brain_SCX_F0809_03_p.03507.03507.3	-0.009	-0.104	1.555	-0.376	40	-4.1486	62.182
							83.63	EAFQNAYLELGGLGER		1	691.02	2070.04	3	2070.07	-0.03	0	110716_YLLin_brain_SCX_F1415_01_p.03455.03455.3	0.831	1.604	1.082	311.165	374.302	600.365	405.097
							79.3	EAFQNAYLELGGLGER		1	691.02	2070.05	3	2070.07	-0.02	0	110716_YLLin_brain_SCX_F1011_02_p.03502.03502.3	0.882	1.384	1.361	120.599	136.759	189.219	186.167
							73.41	EAFQNAYLELGGLGER		1	691.03	2070.05	3	2070.07	-0.02	0	110716_YLLin_brain_SCX_F1617_01_p.03426.03426.3	0.524	0.957	1.181	228.667	436.279	417.596	515.335
							79.7	EAFQNAYLELGGLGER		1	691.03	2070.05	3	2070.07	-0.02	0	110716_YLLin_brain_SCX_F1617_01_p.03427.03427.3	0.941	1.29	1.611	327.428	348.001	448.761	560.495
							73.45	EAFQNAYLELGGLGER		1	691.03	2070.06	3	2070.07	-0.01	0	110716_YLLin_brain_SCX_F1617_04_p.03417.03417.3	1.11	1.22	2.016	437.911	394.545	481.526	795.508
							75.73	EAFQNAYLELGGLGER		1	1036.06	2070.11	2	2070.07	0.04	0	110716_YLLin_brain_SCX_F1213_02_p.03447.03447.2	0.692	1.131	1.05	582.521	841.841	952.044	883.91
							68.23	EAFQNAYLELGGLGER		1	1036.06	2070.11	2	2070.07	0.04	0	110716_YLLin_brain_SCX_F0809_01_p.03571.03571.2	0.693	0.877	1.068	89.7028	129.361	113.411	138.137
							78.1	EAFQNAYLELGGLGER		1	1036.06	2070.11	2	2070.07	0.05	0	110716_YLLin_brain_SCX_F1617_04_p.03423.03423.2	0.644	1.207	1.054	819.207	1272.47	1536.23	1341
							94.38	EAFQNAYLELGGLGER		1	1036.06	2070.12	2	2070.07	0.05	0	110716_YLLin_brain_SCX_F1011_02_p.03505.03505.2	0.765	0.997	1.006	279.315	365	363.934	367.255
							29.05	EAFQNAYLELGGLGER		1	1036.07	2070.12	2	2070.07	0.05	0	110716_YLLin_brain_SCX_F21_02_p.03401.03401.2	---	---	---
							70.88	EAFQNAYLELGGLGER		1	1036.07	2070.12	2	2070.07	0.05	0	110716_YLLin_brain_SCX_F1011_02_p.03504.03504.2	0.858	1.569	1.478	264.832	308.778	484.488	456.255
							61.79	EAFQNAYLELGGLGER		1	1036.07	2070.13	2	2070.07	0.06	0	110716_YLLin_brain_SCX_F0809_02_p.03577.03577.2	0.439	1.189	0.482	61.6088	140.313	166.851	67.6661
							61.44	EAFQNAYLELGGLGER		1	1036.07	2070.13	2	2070.07	0.06	0	110716_YLLin_brain_SCX_F1415_02_p.03450.03450.2	0.727	1.205	1.021	1009.97	1388.47	1672.8	1418.06
							48.55	EAFQNAYLELGGLGER		1	1036.07	2070.13	2	2070.07	0.06	0	110716_YLLin_brain_SCX_F21_01_p.03372.03372.2	0.743	1.302	0.996	2707.09	3642.15	4740.79	3627.11
							62.41	EAFQNAYLELGGLGER		1	1036.07	2070.13	2	2070.07	0.06	0	110716_YLLin_brain_SCX_F1011_01_p.03528.03528.2	0.687	1.169	0.958	350.858	510.346	596.749	489.065
							56.1	EAFQNAYLELGGLGER		1	1036.07	2070.13	2	2070.07	0.06	0	110716_YLLin_brain_SCX_F1415_01_p.03456.03456.2	0.605	1.137	0.922	897.139	1483.83	1687.82	1367.8
							41.23	EAFQNAYLELGGLGER		1	1036.07	2070.13	2	2070.07	0.06	0	110716_YLLin_brain_SCX_F1819_01_p.03432.03432.2	0.784	1.045	0.856	1910.36	2435.6	2544.84	2084.88
							55.94	EAFQNAYLELGGLGER		1	1036.07	2070.13	2	2070.07	0.07	0	110716_YLLin_brain_SCX_F1617_02_p.03443.03443.2	0.655	1.273	0.996	743.56	1135.75	1446.16	1131.49
							62.05	EAFQNAYLELGGLGER		1	1036.07	2070.13	2	2070.07	0.07	0	110716_YLLin_brain_SCX_F1617_01_p.03431.03431.2	0.586	1.219	1.018	701.024	1195.32	1457.56	1216.94
							35.63	EAFQNAYLELGGLGER		1	1036.07	2070.13	2	2070.07	0.07	0	110716_YLLin_brain_SCX_F21_01_p.03371.03371.2	0.73	1.125	0.961	3087.32	4227.34	4756.15	4062.88
							67.68	EAFQNAYLELGGLGER		1	1036.08	2070.14	2	2070.07	0.07	0	110716_YLLin_brain_SCX_F1415_02_p.03449.03449.2	0.701	1.369	1.168	860.573	1227.92	1680.5	1434.76
							71.28	EAFQNAYLELGGLGER		1	1036.08	2070.14	2	2070.07	0.07	0	110716_YLLin_brain_SCX_F1213_01_p.03492.03492.2	0.692	1.048	1.04	1011.3	1461.84	1532.6	1520.76
							33.55	EAFQNAYLELGGLGER		1	1036.08	2070.14	2	2070.07	0.07	0	110716_YLLin_brain_SCX_F20_01_p.03351.03351.2	0.79	1.334	1.019	3470.33	4391.58	5856.92	4473.91
							25.54	EAFQNAYLELGGLGER		1	1036.08	2070.14	2	2070.07	0.07	0	110716_YLLin_brain_SCX_F20_03_p.03440.03440.2	---	---	---
							39.24	EAFQNAYLELGGLGER		1	1036.08	2070.15	2	2070.07	0.08	0	110716_YLLin_brain_SCX_F1819_03_p.03414.03414.2	0.738	1.076	0.862	3306.79	4480.63	4820.68	3863.87
							34.72	EAFQNAYLELGGLGER		1	1036.09	2070.16	2	2070.07	0.09	0	110716_YLLin_brain_SCX_F20_02_p.03402.03402.2	0.788	1.186	1.013	929.043	1178.72	1397.95	1194.21
							47.1	EAFQNAYLELGGLGER		1	1036.09	2070.16	2	2070.07	0.09	0	110716_YLLin_brain_SCX_F21_03_p.03451.03451.2	0.578	1.017	0.84	298.839	517.282	526.085	434.737
							41.05	EAFQNAYLELGGLGER		1	691.06	2070.16	3	2070.07	0.09	0	110716_YLLin_brain_SCX_F1819_02_p.03416.03416.3	0.889	0.941	0.828	1140.95	1283.54	1208.44	1062.65
							35.57	EAFQNAYLELGGLGER		1	691.06	2070.16	3	2070.07	0.09	0	110716_YLLin_brain_SCX_F1819_02_p.03417.03417.3	0.738	1.065	0.991	897.724	1216.74	1295.81	1205.84
							37.85	EAFQNAYLELGGLGER		1	1036.09	2070.16	2	2070.07	0.09	0	110716_YLLin_brain_SCX_F1819_02_p.03420.03420.2	0.703	0.99	0.835	2167	3083.88	3052.82	2574.04
							70.31	EAFQNAYLELGGLGER		1	1036.09	2070.16	2	2070.07	0.1	0	110716_YLLin_brain_SCX_F0809_03_p.03513.03513.2	0.427	0.682	0.495	142.719	334.165	227.734	165.247
							42.26	EAFQNAYLELGGLGER		1	691.06	2070.17	3	2070.07	0.1	0	110716_YLLin_brain_SCX_F1819_03_p.03408.03408.3	0.851	1.028	0.761	1531.73	1799.38	1849.1	1369.2
							67.92	ADIGVAMGIAGSDVSK		1	700.38	2098.11	3	2098.16	-0.05	0	110716_YLLin_brain_SCX_F22_03_p.02838.02838.3	1.001	1.481	0.833	203.894	203.772	301.732	169.643
							61.45	ADIGVAMGIAGSDVSK		1	700.39	2098.14	3	2098.16	-0.01	0	110716_YLLin_brain_SCX_F22_02_p.02762.02762.3	0.676	0.855	0.634	178.359	263.867	225.687	167.212
							73.63	ADIGVAMGIAGSDVSK		1	700.39	2098.15	3	2098.16	0	0	110716_YLLin_brain_SCX_F22_01_p.02750.02750.3	0.624	1.297	0.77	697.758	1118.01	1450.11	861.124
							80.41	ADIGVAMGIAGSDVSK		1	700.4	2098.18	3	2098.16	0.02	0	110716_YLLin_brain_SCX_F21_01_p.02740.02740.3	0.602	1.301	0.736	722.94	1200.98	1562.61	884.373
							82.42	ADIGVAMGIAGSDVSK		1	700.4	2098.18	3	2098.16	0.03	0	110716_YLLin_brain_SCX_F21_01_p.02741.02741.3	0.65	1.167	0.747	714.946	1100.02	1283.48	821.929
							49.1	ADIGVAMGIAGSDVSK		1	700.4	2098.19	3	2098.16	0.03	0	110716_YLLin_brain_SCX_F20_03_p.02811.02811.3	0.521	1.239	0.579	52.0036	99.8667	123.734	57.8409
							81.91	ADIGVAMGIAGSDVSK		1	700.4	2098.19	3	2098.16	0.04	0	110716_YLLin_brain_SCX_F1819_03_p.02780.02780.3	0.532	1.357	0.726	398.508	748.685	1016.08	543.322
							64.54	ADIGVAMGIAGSDVSK		1	700.4	2098.19	3	2098.16	0.04	0	110716_YLLin_brain_SCX_F21_02_p.02770.02770.3	0.577	1.001	0.698	179.889	312.018	312.185	217.841
							70.75	ADIGVAMGIAGSDVSK		1	700.41	2098.2	3	2098.16	0.04	0	110716_YLLin_brain_SCX_F20_01_p.02732.02732.3	0.65	1.225	0.718	779.921	1200.78	1471.08	861.84
							70.11	ADIGVAMGIAGSDVSK		1	700.41	2098.2	3	2098.16	0.04	0	110716_YLLin_brain_SCX_F1819_02_p.02783.02783.3	0.662	1.373	0.689	374.294	565.289	776.414	389.388
							81.27	ADIGVAMGIAGSDVSK		1	700.41	2098.2	3	2098.16	0.05	0	110716_YLLin_brain_SCX_F1819_03_p.02779.02779.3	0.718	1.233	0.64	684.365	953.533	1175.91	609.819
							73.22	ADIGVAMGIAGSDVSK		1	700.41	2098.2	3	2098.16	0.05	0	110716_YLLin_brain_SCX_F1819_01_p.02795.02795.3	0.622	1.155	0.745	464.508	747.014	862.962	556.413
							63.9	ADIGVAMGIAGSDVSK		1	700.41	2098.21	3	2098.16	0.05	0	110716_YLLin_brain_SCX_F20_02_p.02782.02782.3	0.688	1.155	0.89	171.49	249.165	287.8	221.717
							61.69	ADIGVAMGIAGSDVSK		1	700.42	2098.23	3	2098.16	0.07	0	110716_YLLin_brain_SCX_F20_03_p.02810.02810.3	0.952	1.293	0.757	88.0506	92.4615	119.559	70.0028
							67.57	ADIGVAMGIAGSDVSK		1	700.42	2098.25	3	2098.16	0.09	0	110716_YLLin_brain_SCX_F23_02_p.02746.02746.3	0.544	1.877	0.699	100.139	184.167	345.705	128.767
							70.1	ADIGVAMGIAGSDVSK		1	700.42	2098.25	3	2098.16	0.1	0	110716_YLLin_brain_SCX_F23_03_p.02822.02822.3	0.723	1.804	0.785	159.744	220.961	398.588	173.353
							61.89	ADIGVAMGIAGSDVSK	Oxidation (M)	1	705.71	2114.1	3	2114.15	-0.05	0	110716_YLLin_brain_SCX_F1819_01_p.02293.02293.3	0.879	1.255	1.142	991.476	1128.11	1416.14	1288.37
							63.24	ADIGVAMGIAGSDVSK	Oxidation (M)	1	705.71	2114.1	3	2114.15	-0.05	0	110716_YLLin_brain_SCX_F1819_02_p.02282.02282.3	0.946	1.12	1.142	982.369	1038.73	1163.42	1186.61
							70.35	ADIGVAMGIAGSDVSK	Oxidation (M)	1	705.71	2114.11	3	2114.15	-0.04	0	110716_YLLin_brain_SCX_F1819_03_p.02275.02275.3	0.876	1.035	0.997	1884.12	2150.9	2226.41	2143.39
							74.59	ADIGVAMGIAGSDVSK	Oxidation (M)	1	705.71	2114.12	3	2114.15	-0.04	0	110716_YLLin_brain_SCX_F23_01_p.02243.02243.3	0.957	1.088	1.053	1371.33	1433.51	1559.53	1509.62
							59.27	ADIGVAMGIAGSDVSK	Oxidation (M)	1	705.71	2114.12	3	2114.15	-0.03	0	110716_YLLin_brain_SCX_F20_01_p.02242.02242.3	0.958	1.197	1.159	1126.94	1175.8	1407.59	1362.6
							58.76	ADIGVAMGIAGSDVSK	Oxidation (M)	1	705.71	2114.12	3	2114.15	-0.03	0	110716_YLLin_brain_SCX_F20_01_p.02243.02243.3	0.791	0.918	1.023	963.695	1218.52	1118.16	1246.99
							56.02	ADIGVAMGIAGSDVSK	Oxidation (M)	1	705.72	2114.13	3	2114.15	-0.02	0	110716_YLLin_brain_SCX_F20_02_p.02292.02292.3	0.796	0.898	1.07	204.406	256.925	230.787	274.856
							57.17	ADIGVAMGIAGSDVSK	Oxidation (M)	1	705.72	2114.13	3	2114.15	-0.02	0	110716_YLLin_brain_SCX_F20_02_p.02291.02291.3	0.997	1.054	0.731	298.926	299.744	316.028	219.232
							54.18	ADIGVAMGIAGSDVSK	Oxidation (M)	1	705.72	2114.13	3	2114.15	-0.02	0	110716_YLLin_brain_SCX_F23_03_p.02323.02323.3	0.959	1.417	1.173	350.24	365.175	517.298	428.331
							56.91	ADIGVAMGIAGSDVSK	Oxidation (M)	1	705.72	2114.14	3	2114.15	-0.01	0	110716_YLLin_brain_SCX_F20_03_p.02312.02312.3	1.024	1.431	0.967	109.891	107.269	153.481	103.776
							58.86	ADIGVAMGIAGSDVSK	Oxidation (M)	1	705.72	2114.15	3	2114.15	0	0	110716_YLLin_brain_SCX_F23_02_p.02248.02248.3	1.026	1.087	1.155	268.312	261.481	284.151	302.014
							48.16	YNTDCVQGLTHSK		1	707.35	2119.04	3	2119.07	-0.02	0	110716_YLLin_brain_SCX_F35_01_p.02291.02291.3	0.529	0.699	0.643	308.238	582.793	407.414	374.598
							48.85	GVGIISEGNETVEDIAAR		0	712.03	2133.07	3	2133.12	-0.05	0	110716_YLLin_brain_SCX_F1011_01_p.02277.02277.3	0.615	0.844	0.496	45.2668	73.5522	62.0702	36.4697
							63.16	GVGIISEGNETVEDIAAR		0	712.03	2133.07	3	2133.12	-0.05	0	110716_YLLin_brain_SCX_F0809_01_p.02334.02334.3	0.624	1.726	0.448	19.6804	31.5504	54.4666	14.1346
							97.69	GVGIISEGNETVEDIAAR		0	712.03	2133.07	3	2133.12	-0.05	0	110716_YLLin_brain_SCX_F0809_03_p.03074.03074.3	0.747	0.953	1.045	307.845	412.363	393	430.891
							64.45	GVGIISEGNETVEDIAAR		0	712.03	2133.08	3	2133.12	-0.04	0	110716_YLLin_brain_SCX_F1213_03_p.03058.03058.3	---	---	---	0	0	0	0
							89.55	GVGIISEGNETVEDIAAR		0	712.03	2133.08	3	2133.12	-0.04	0	110716_YLLin_brain_SCX_F1819_02_p.02979.02979.3	1.356	1.861	1.44	829.495	611.67	1138.62	880.771
							113.58	GVGIISEGNETVEDIAAR		0	712.03	2133.08	3	2133.12	-0.04	0	110716_YLLin_brain_SCX_F1617_02_p.03007.03007.3	0.532	0.938	0.91	1040.58	1955.1	1834.58	1778.57
							55.65	GVGIISEGNETVEDIAAR		0	712.04	2133.08	3	2133.12	-0.04	0	110716_YLLin_brain_SCX_F1617_03_p.02985.02985.3	---	---	---	0	0	0	0
							102.69	GVGIISEGNETVEDIAAR		0	712.04	2133.08	3	2133.12	-0.04	0	110716_YLLin_brain_SCX_F1415_02_p.03012.03012.3	0.528	0.808	0.849	1180.85	2235.4	1805.7	1898.62
							74.81	GVGIISEGNETVEDIAAR		0	712.04	2133.08	3	2133.12	-0.04	0	110716_YLLin_brain_SCX_F1819_01_p.02186.02186.3	0.652	0.998	1.104	129.017	197.894	197.524	218.565
							64.63	GVGIISEGNETVEDIAAR		0	712.04	2133.08	3	2133.12	-0.04	0	110716_YLLin_brain_SCX_F1819_01_p.02185.02185.3	0.798	0.837	0.683	177.753	222.725	186.511	152.046
							93.89	GVGIISEGNETVEDIAAR		0	712.04	2133.09	3	2133.12	-0.04	0	110716_YLLin_brain_SCX_F1819_01_p.02992.02992.3	0.676	0.912	0.832	972.58	1438.89	1311.86	1197.06
							98.29	GVGIISEGNETVEDIAAR		0	712.04	2133.09	3	2133.12	-0.04	0	110716_YLLin_brain_SCX_F1415_01_p.03024.03024.3	0.691	0.768	0.964	1425.35	2063.93	1585.29	1990.41
							72.26	GVGIISEGNETVEDIAAR		0	712.04	2133.09	3	2133.12	-0.04	0	110716_YLLin_brain_SCX_F1819_02_p.02173.02173.3	0.614	0.763	0.701	120.054	195.473	149.192	136.979
							69.69	GVGIISEGNETVEDIAAR		0	712.04	2133.09	3	2133.12	-0.04	0	110716_YLLin_brain_SCX_F1819_02_p.02172.02172.3	0.597	0.712	0.859	121.97	204.373	145.548	175.481
							65.01	GVGIISEGNETVEDIAAR		0	712.04	2133.09	3	2133.12	-0.04	0	110716_YLLin_brain_SCX_F1415_01_p.02232.02232.3	-11.919	-9.386	-2.361	94	-7.8866	74.0268	18.6168
							41.01	GVGIISEGNETVEDIAAR		0	712.04	2133.09	3	2133.12	-0.03	0	110716_YLLin_brain_SCX_F1213_02_p.02219.02219.3	0.482	0.879	1.411	28.4172	58.9115	51.7608	83.1468
							53.99	GVGIISEGNETVEDIAAR		0	712.04	2133.09	3	2133.12	-0.03	0	110716_YLLin_brain_SCX_F1213_02_p.02218.02218.3	0.734	1.07	0.73	60.1728	82.0111	87.7344	59.8291
							66.35	GVGIISEGNETVEDIAAR		0	712.04	2133.09	3	2133.12	-0.03	0	110716_YLLin_brain_SCX_F1617_02_p.02202.02202.3	1.412	1.511	1.643	148.881	105.431	159.308	173.173
							98.74	GVGIISEGNETVEDIAAR		0	712.04	2133.09	3	2133.12	-0.03	0	110716_YLLin_brain_SCX_F20_03_p.03010.03010.3	0.626	1.279	0.754	92.5148	147.726	188.872	111.313
							54.19	GVGIISEGNETVEDIAAR		0	712.04	2133.09	3	2133.12	-0.03	0	110716_YLLin_brain_SCX_F1617_02_p.02201.02201.3	0.884	0.631	0.903	166.101	187.868	118.462	169.667
							121.29	GVGIISEGNETVEDIAAR		0	712.04	2133.09	3	2133.12	-0.03	0	110716_YLLin_brain_SCX_F1011_02_p.03070.03070.3	0.61	0.945	0.982	541.145	886.771	838.366	870.39
							54.03	GVGIISEGNETVEDIAAR		0	712.04	2133.1	3	2133.12	-0.03	0	110716_YLLin_brain_SCX_F1011_02_p.02267.02267.3	0.709	1.474	0.518	17.7462	25.0266	36.8958	12.9695
							105.84	GVGIISEGNETVEDIAAR		0	712.04	2133.1	3	2133.12	-0.03	0	110716_YLLin_brain_SCX_F1011_01_p.03086.03086.3	0.413	0.819	0.733	195.347	473.174	387.509	346.863
							112.21	GVGIISEGNETVEDIAAR		0	712.04	2133.1	3	2133.12	-0.02	0	110716_YLLin_brain_SCX_F20_02_p.02979.02979.3	0.854	1.242	0.985	383.422	448.968	557.415	442.116
							113.92	GVGIISEGNETVEDIAAR		0	712.04	2133.1	3	2133.12	-0.02	0	110716_YLLin_brain_SCX_F20_01_p.02930.02930.3	0.637	0.998	0.969	1279.89	2008.2	2003.53	1946.63
							70.16	GVGIISEGNETVEDIAAR		0	712.04	2133.1	3	2133.12	-0.02	0	110716_YLLin_brain_SCX_F1819_03_p.02166.02166.3	0.589	0.922	0.775	248.789	422.541	389.679	327.326
							71.58	GVGIISEGNETVEDIAAR		0	712.04	2133.1	3	2133.12	-0.02	0	110716_YLLin_brain_SCX_F1819_03_p.02167.02167.3	0.744	0.588	0.765	268.39	360.672	212.091	275.737
							99.57	GVGIISEGNETVEDIAAR		0	712.04	2133.1	3	2133.12	-0.02	0	110716_YLLin_brain_SCX_F1617_01_p.02998.02998.3	0.649	0.857	0.972	1354.16	2084.98	1786.78	2027.24
							41.42	GVGIISEGNETVEDIAAR		0	712.04	2133.1	3	2133.12	-0.02	0	110716_YLLin_brain_SCX_F0809_02_p.02328.02328.3	2.821	2.524	3.943	24.8966	8.8263	22.2758	34.8064
							88.52	GVGIISEGNETVEDIAAR		0	712.04	2133.1	3	2133.12	-0.02	0	110716_YLLin_brain_SCX_F0809_01_p.03132.03132.3	0.33	0.887	0.771	139.845	424.314	376.458	327.207
							118.69	GVGIISEGNETVEDIAAR		0	712.04	2133.1	3	2133.12	-0.02	0	110716_YLLin_brain_SCX_F0809_02_p.03135.03135.3	0.543	0.752	0.881	208.202	383.321	288.366	337.553
							98.82	GVGIISEGNETVEDIAAR		0	712.04	2133.11	3	2133.12	-0.02	0	110716_YLLin_brain_SCX_F1819_03_p.02979.02979.3	0.649	0.964	0.886	2150.82	3313.74	3194.43	2937.2
							55.67	GVGIISEGNETVEDIAAR		0	712.04	2133.11	3	2133.12	-0.02	0	110716_YLLin_brain_SCX_F1617_01_p.02200.02200.3	0.551	0.701	0.782	89.3926	162.324	113.775	126.992
							104.65	GVGIISEGNETVEDIAAR		0	712.04	2133.11	3	2133.12	-0.02	0	110716_YLLin_brain_SCX_F1213_01_p.03057.03057.3	0.6	1.215	1.165	487.85	812.728	987.589	946.949
							67.72	GVGIISEGNETVEDIAAR		0	712.04	2133.11	3	2133.12	-0.01	0	110716_YLLin_brain_SCX_F1617_04_p.02181.02181.3	0.498	0.945	0.849	101.97	204.849	193.608	173.908
							107.14	GVGIISEGNETVEDIAAR		0	712.04	2133.11	3	2133.12	-0.01	0	110716_YLLin_brain_SCX_F1213_02_p.03015.03015.3	0.471	1.107	0.696	466.177	990.001	1096.15	688.634
							60.61	GVGIISEGNETVEDIAAR		0	712.05	2133.12	3	2133.12	0	0	110716_YLLin_brain_SCX_F1415_02_p.02211.02211.3	1.319	1.011	1.061	103.182	78.1988	79.0374	82.9588
							96.95	GVGIISEGNETVEDIAAR		0	712.05	2133.12	3	2133.12	0	0	110716_YLLin_brain_SCX_F1617_04_p.02984.02984.3	0.746	1.203	0.82	1674.28	2245.41	2702.27	1841.45
							47.03	GVGIISEGNETVEDIAAR		0	712.05	2133.13	3	2133.12	0.01	0	110716_YLLin_brain_SCX_F1415_03_p.02243.02243.3	---	---	---	0	0	0	0
							47.36	GVGIISEGNETVEDIAAR		0	712.05	2133.14	3	2133.12	0.01	0	110716_YLLin_brain_SCX_F1415_03_p.02244.02244.3	---	---	---	0	0	0	0
							79.07	GVGIISEGNETVEDIAAR		0	1067.59	2133.17	2	2133.12	0.05	0	110716_YLLin_brain_SCX_F20_02_p.02982.02982.2	0.74	1.394	1.012	465.617	628.845	876.844	636.077
							92.2	GVGIISEGNETVEDIAAR		0	1067.59	2133.17	2	2133.12	0.05	0	110716_YLLin_brain_SCX_F20_02_p.02981.02981.2	0.725	1.599	1.125	459.552	633.645	1012.99	713.023
							84.88	GVGIISEGNETVEDIAAR		0	1067.59	2133.17	2	2133.12	0.05	0	110716_YLLin_brain_SCX_F1617_04_p.02985.02985.2	0.651	1.134	0.808	3152.35	4843.99	5491.79	3913.31
							85.56	GVGIISEGNETVEDIAAR		0	1067.6	2133.18	2	2133.12	0.05	0	110716_YLLin_brain_SCX_F20_01_p.02936.02936.2	0.658	1.217	0.9	1154.34	1755.01	2136.64	1579.39
							57.92	GVGIISEGNETVEDIAAR		0	1067.6	2133.18	2	2133.12	0.05	0	110716_YLLin_brain_SCX_F20_03_p.03020.03020.2	1.024	1.757	1.492	98.9942	96.7072	169.961	144.287
							58.29	GVGIISEGNETVEDIAAR		0	1067.6	2133.18	2	2133.12	0.06	0	110716_YLLin_brain_SCX_F20_03_p.03019.03019.2	0.799	1.402	1.035	95.778	119.933	168.173	124.126
							95.12	GVGIISEGNETVEDIAAR		0	1067.6	2133.18	2	2133.12	0.06	0	110716_YLLin_brain_SCX_F1011_02_p.03072.03072.2	0.574	1.218	0.843	757.793	1319.41	1606.87	1112.72
							87.3	GVGIISEGNETVEDIAAR		0	1067.6	2133.18	2	2133.12	0.06	0	110716_YLLin_brain_SCX_F1011_02_p.03073.03073.2	0.678	1.163	0.84	1023.8	1509.81	1756.18	1268.17
							83.09	GVGIISEGNETVEDIAAR		0	1067.6	2133.18	2	2133.12	0.06	0	110716_YLLin_brain_SCX_F1213_02_p.03020.03020.2	0.718	1.603	1.068	883.489	1229.9	1971.48	1312.99
							97.33	GVGIISEGNETVEDIAAR		0	1067.6	2133.19	2	2133.12	0.07	0	110716_YLLin_brain_SCX_F0809_02_p.03137.03137.2	0.678	1.391	0.928	353.727	521.695	725.72	484.194
							57.4	GVGIISEGNETVEDIAAR		0	712.07	2133.19	3	2133.12	0.07	0	110716_YLLin_brain_SCX_F1617_03_p.02170.02170.3	---	###	###	0	0	-0.0972	-6.1605
							93.09	GVGIISEGNETVEDIAAR		0	1067.6	2133.19	2	2133.12	0.07	0	110716_YLLin_brain_SCX_F0809_02_p.03138.03138.2	0.557	1.402	0.902	330.059	592.212	830.001	534.279
							80.44	GVGIISEGNETVEDIAAR		0	1067.6	2133.19	2	2133.12	0.07	0	110716_YLLin_brain_SCX_F1819_01_p.02994.02994.2	0.697	1.154	0.885	2866.53	4115.16	4750.21	3641.7
							74.73	GVGIISEGNETVEDIAAR		0	1067.6	2133.19	2	2133.12	0.07	0	110716_YLLin_brain_SCX_F1819_01_p.02993.02993.2	0.612	1.138	0.846	2212.79	3613.57	4110.9	3057.72
							74.89	GVGIISEGNETVEDIAAR		0	1067.6	2133.2	2	2133.12	0.07	0	110716_YLLin_brain_SCX_F1617_02_p.03008.03008.2	0.605	1.112	0.829	2974.78	4916.54	5465.39	4074.49
							70.72	GVGIISEGNETVEDIAAR		0	1067.61	2133.2	2	2133.12	0.07	0	110716_YLLin_brain_SCX_F1617_01_p.02999.02999.2	0.602	1.127	0.81	2507.27	4168.04	4696.56	3376.56
							74.42	GVGIISEGNETVEDIAAR		0	1067.61	2133.2	2	2133.12	0.08	0	110716_YLLin_brain_SCX_F1415_02_p.03013.03013.2	0.686	1.01	0.784	2763.54	4027.58	4066.83	3158.03
							68.84	GVGIISEGNETVEDIAAR		0	1067.61	2133.2	2	2133.12	0.08	0	110716_YLLin_brain_SCX_F1415_01_p.03029.03029.2	0.611	1.038	0.761	2272.82	3717.14	3857.75	2826.89
							69.56	GVGIISEGNETVEDIAAR		0	1067.61	2133.2	2	2133.12	0.08	0	110716_YLLin_brain_SCX_F1819_03_p.02980.02980.2	0.621	1.079	0.813	4248.47	6842.12	7385.57	5563.23
							71.79	GVGIISEGNETVEDIAAR		0	1067.61	2133.2	2	2133.12	0.08	0	110716_YLLin_brain_SCX_F1011_01_p.03089.03089.2	0.711	1.243	0.851	1648.57	2319.56	2884.27	1972.9
							77.31	GVGIISEGNETVEDIAAR		0	1067.61	2133.2	2	2133.12	0.08	0	110716_YLLin_brain_SCX_F1011_01_p.03088.03088.2	0.687	1.292	0.769	1273.28	1853.83	2394.8	1424.84
							99.24	GVGIISEGNETVEDIAAR		0	1067.61	2133.2	2	2133.12	0.08	0	110716_YLLin_brain_SCX_F0809_01_p.03133.03133.2	0.785	1.375	0.912	442.266	563.566	774.638	514.219
							85.55	GVGIISEGNETVEDIAAR		0	1067.61	2133.21	2	2133.12	0.09	0	110716_YLLin_brain_SCX_F1213_01_p.03062.03062.2	0.734	1.295	1.026	1041.63	1419.09	1837.66	1456.48
							66.15	GVGIISEGNETVEDIAAR		0	1067.61	2133.21	2	2133.12	0.09	0	110716_YLLin_brain_SCX_F1819_02_p.02980.02980.2	0.619	1.102	0.769	2457.24	3969.13	4372.39	3054.07
							67.13	GVGIISEGNETVEDIAAR		0	1067.62	2133.22	2	2133.12	0.1	0	110716_YLLin_brain_SCX_F0809_03_p.03076.03076.2	0.778	1.393	0.999	1617.85	2078.83	2895.91	2076.32
							41.41	YQLSIHETEDPNDNR		1	534.49	2133.94	4	2134.02	-0.09	0	110716_YLLin_brain_SCX_F33_01_p.01924.01924.4	0.63	0.276	0.755	65.966	104.669	28.8898	78.9791
							26.55	YQLSIHETEDPNDNR		1	534.49	2133.95	4	2134.02	-0.08	0	110716_YLLin_brain_SCX_F32_02_p.01947.01947.4	0.435	0.597	1.017	28.3608	65.1559	38.9228	66.2885
							24.04	YQLSIHETEDPNDNR		1	534.49	2133.95	4	2134.02	-0.08	0	110716_YLLin_brain_SCX_F33_02_p.01940.01940.4	0.553	0.143	0.964	47.1634	85.3168	12.211	82.225
							56.75	YQLSIHETEDPNDNR		1	712.33	2133.98	3	2134.02	-0.05	0	110716_YLLin_brain_SCX_F34_03_p.01942.01942.3	0.681	0.223	1.032	199.105	292.334	65.2424	301.776
							39.29	YQLSIHETEDPNDNR		1	712.33	2133.98	3	2134.02	-0.05	0	110716_YLLin_brain_SCX_F48_01_p.01923.01923.3	0.612	1.211	0.678	79.6934	130.242	157.734	88.3082
							46.74	YQLSIHETEDPNDNR		1	712.34	2133.99	3	2134.02	-0.03	0	110716_YLLin_brain_SCX_F32_03_p.01984.01984.3	0.788	0.188	0.979	242.926	308.415	58.104	302.013
							48.91	YQLSIHETEDPNDNR		1	712.34	2133.99	3	2134.02	-0.03	0	110716_YLLin_brain_SCX_F32_01_p.01919.01919.3	0.614	0.301	0.947	201.757	328.45	98.8302	310.941
							52.14	YQLSIHETEDPNDNR		1	712.34	2133.99	3	2134.02	-0.03	0	110716_YLLin_brain_SCX_F44_02_p.01900.01900.3	0.625	1.99	1.248	382.768	612.096	1217.84	763.704
							52.92	YQLSIHETEDPNDNR		1	712.34	2133.99	3	2134.02	-0.03	0	110716_YLLin_brain_SCX_F34_03_p.01941.01941.3	0.731	0.122	1.149	246.654	337.384	41.0308	387.652
							37.85	YQLSIHETEDPNDNR		1	712.34	2133.99	3	2134.02	-0.03	0	110716_YLLin_brain_SCX_F48_01_p.01922.01922.3	1.234	2.894	1.626	84.2668	68.2707	197.565	111.008
							55.77	YQLSIHETEDPNDNR		1	712.34	2134	3	2134.02	-0.03	0	110716_YLLin_brain_SCX_F34_02_p.01922.01922.3	0.57	0.138	1.095	246.751	432.807	59.7946	474.129
							44.45	YQLSIHETEDPNDNR		1	712.34	2134	3	2134.02	-0.03	0	110716_YLLin_brain_SCX_F33_01_p.01911.01911.3	0.556	0.118	0.92	1067.18	1919.67	225.94	1766.68
							47.13	YQLSIHETEDPNDNR		1	712.34	2134	3	2134.02	-0.02	0	110716_YLLin_brain_SCX_F33_02_p.01928.01928.3	0.554	0.094	1.048	674.071	1217.45	113.904	1276.04
							44.52	YQLSIHETEDPNDNR		1	712.34	2134	3	2134.02	-0.02	0	110716_YLLin_brain_SCX_F32_02_p.01945.01945.3	0.702	0.177	0.768	527.555	751.416	132.748	577.119
							55.77	YQLSIHETEDPNDNR		1	712.34	2134	3	2134.02	-0.02	0	110716_YLLin_brain_SCX_F34_02_p.01921.01921.3	0.678	0.176	1.217	236.55	348.659	61.2862	424.246
							50.33	YQLSIHETEDPNDNR		1	712.34	2134	3	2134.02	-0.02	0	110716_YLLin_brain_SCX_F44_01_p.01881.01881.3	0.62	1.682	1.05	446.706	720.599	1212.26	756.346
							52.42	YQLSIHETEDPNDNR		1	712.34	2134	3	2134.02	-0.02	0	110716_YLLin_brain_SCX_F34_01_p.01913.01913.3	0.601	0.09	0.963	453.583	754.662	67.9046	726.565
							52.41	YQLSIHETEDPNDNR		1	712.34	2134.01	3	2134.02	-0.02	0	110716_YLLin_brain_SCX_F34_01_p.01912.01912.3	0.723	0.132	1.165	413.332	571.649	75.7404	665.949
							52.02	YQLSIHETEDPNDNR		1	712.34	2134.01	3	2134.02	-0.02	0	110716_YLLin_brain_SCX_F33_03_p.01950.01950.3	0.699	0.211	1.072	448.636	641.947	135.633	688.01
							54.05	YQLSIHETEDPNDNR		1	712.34	2134.01	3	2134.02	-0.01	0	110716_YLLin_brain_SCX_F44_03_p.01864.01864.3	0.662	2.082	1.4	605.647	914.933	1904.68	1280.8
							47.13	YQLSIHETEDPNDNR		1	712.35	2134.02	3	2134.02	0	0	110716_YLLin_brain_SCX_F48_03_p.01892.01892.3	0.493	1.668	1.151	72.5242	147.013	245.21	169.224
							47.02	YQLSIHETEDPNDNR		1	712.35	2134.03	3	2134.02	0	0	110716_YLLin_brain_SCX_F44_01_p.01880.01880.3	0.381	1.734	1.021	264.082	693.471	1202.53	708.058
							33.6	YQLSIHETEDPNDNR		1	712.35	2134.03	3	2134.02	0.01	0	110716_YLLin_brain_SCX_F31_03_p.01937.01937.3	1.264	1.226	1.087	70.4172	55.7169	68.2834	60.5585
							23.5	YQLSIHETEDPNDNR		1	712.35	2134.04	3	2134.02	0.01	0	110716_YLLin_brain_SCX_F31_01_p.01936.01936.3	---	---	---
							48.35	YQLSIHETEDPNDNR		1	712.36	2134.05	3	2134.02	0.03	0	110716_YLLin_brain_SCX_F48_03_p.01891.01891.3	0.343	2.022	0.747	59.2704	172.935	349.682	129.186
							30.97	YQLSIHETEDPNDNR		1	1068.04	2134.07	2	2134.02	0.05	0	110716_YLLin_brain_SCX_F33_01_p.01923.01923.2	0.47	0.135	0.608	126.377	269.022	36.298	163.601
							41.25	YQLSIHETEDPNDNR		1	1068.05	2134.09	2	2134.02	0.07	0	110716_YLLin_brain_SCX_F33_02_p.01941.01941.2	0.453	0.293	0.537	75.3738	166.529	48.8482	89.3496
							40.06	SSHTWVALSHIAGLCNR		1	551.26	2201.03	4	2201.11	-0.09	0	110716_YLLin_brain_SCX_F48_02_p.03362.03362.4	0.865	2.127	1.471	98.8156	114.297	243.132	168.119
							61.41	SSHTWVALSHIAGLCNR		1	734.7	2201.08	3	2201.11	-0.04	0	110716_YLLin_brain_SCX_F43_03_p.03297.03297.3	0.639	0.341	0.595	96.5054	151.045	51.5452	89.8872
							79.35	SSHTWVALSHIAGLCNR		1	734.7	2201.09	3	2201.11	-0.03	0	110716_YLLin_brain_SCX_F43_02_p.03292.03292.3	0.489	0.681	0.651	152.917	312.758	212.914	203.468
							36.08	SSHTWVALSHIAGLCNR		1	734.7	2201.09	3	2201.11	-0.02	0	110716_YLLin_brain_SCX_F48_01_p.03348.03348.3	0.355	1.802	0.7	21.3984	60.341	108.728	42.2381
							62.44	SSHTWVALSHIAGLCNR		1	734.7	2201.09	3	2201.11	-0.02	0	110716_YLLin_brain_SCX_F48_02_p.03363.03363.3	0.524	1.335	0.55	113.829	217.217	289.933	119.54
							69.87	SSHTWVALSHIAGLCNR		1	734.71	2201.1	3	2201.11	-0.02	0	110716_YLLin_brain_SCX_F44_02_p.03321.03321.3	0.812	0.515	0.887	128.411	158.238	81.5014	140.356
							69.77	SSHTWVALSHIAGLCNR		1	734.71	2201.1	3	2201.11	-0.02	0	110716_YLLin_brain_SCX_F43_02_p.03291.03291.3	0.555	0.565	1.003	206.325	371.925	210.231	373.168
							55.48	SSHTWVALSHIAGLCNR		1	734.71	2201.1	3	2201.11	-0.01	0	110716_YLLin_brain_SCX_F43_03_p.03296.03296.3	0.58	0.578	0.546	100.289	172.829	99.9362	94.3268
							49.59	SSHTWVALSHIAGLCNR		1	734.71	2201.11	3	2201.11	0	0	110716_YLLin_brain_SCX_F48_03_p.03318.03318.3	0.611	1.257	1.167	42.3044	69.2701	87.0552	80.869
							59.09	SSHTWVALSHIAGLCNR		1	734.71	2201.12	3	2201.11	0	0	110716_YLLin_brain_SCX_F44_03_p.03291.03291.3	0.771	0.474	1.137	277.4	359.766	170.617	409.067
							56.69	SSHTWVALSHIAGLCNR		1	734.72	2201.13	3	2201.11	0.02	0	110716_YLLin_brain_SCX_F44_01_p.03299.03299.3	0.587	0.634	0.521	105.223	179.221	113.638	93.3153
							30	KVAEIPFNSTNK		1	565.82	2259.26	4	2259.34	-0.07	1	110716_YLLin_brain_SCX_F37_01_p.02121.02121.4	---	---	---
							26.08	KVAEIPFNSTNK		1	754.1	2259.29	3	2259.34	-0.04	1	110716_YLLin_brain_SCX_F37_03_p.02137.02137.3	0.568	1.352	0.88	25.5488	44.9866	60.8024	39.5893
							29.09	KVAEIPFNSTNK		1	754.11	2259.31	3	2259.34	-0.03	1	110716_YLLin_brain_SCX_F37_02_p.02166.02166.3	0.525	1.177	1.049	214.92	409.116	481.43	429.361
							20.68	KVAEIPFNSTNK		1	754.11	2259.32	3	2259.34	-0.01	1	110716_YLLin_brain_SCX_F37_01_p.02126.02126.3	0.65	0.847	0.66	159.547	245.533	208.037	162.127
							27.25	KVAEIPFNSTNK		1	565.85	2259.36	4	2259.34	0.02	1	110716_YLLin_brain_SCX_F37_01_p.02122.02122.4	0.587	1.01	0.841	447.395	761.896	769.168	640.612
							32.22	EAFQNAYLELGGLGER	iTRAQ8plex (Y)	1	594.56	2374.2	4	2374.27	-0.08	0	110716_YLLin_brain_SCX_F34_01_p.03071.03071.4	---	---	---
							20.87	EAFQNAYLELGGLGER	iTRAQ8plex (Y)	1	594.56	2374.22	4	2374.27	-0.06	0	110716_YLLin_brain_SCX_F34_02_p.03103.03103.4	---	---	---
							22.77	EAFQNAYLELGGLGER	iTRAQ8plex (Y)	1	594.56	2374.22	4	2374.27	-0.05	0	110716_YLLin_brain_SCX_F34_02_p.03104.03104.4	---	---	---
							29.89	EAFQNAYLELGGLGER	iTRAQ8plex (Y)	1	792.43	2374.27	3	2374.27	0	0	110716_YLLin_brain_SCX_F34_02_p.03102.03102.3	---	---	---
							33.15	EAFQNAYLELGGLGER	iTRAQ8plex (Y)	1	792.43	2374.27	3	2374.27	0	0	110716_YLLin_brain_SCX_F34_01_p.03069.03069.3	---	---	---
							20.94	EAFQNAYLELGGLGER	iTRAQ8plex (Y)	1	792.43	2374.28	3	2374.27	0.01	0	110716_YLLin_brain_SCX_F34_03_p.03121.03121.3	---	---	---
							48.88	QGAIVAVTGDGVNDSPALK		0	605.82	2419.26	4	2419.35	-0.1	0	110716_YLLin_brain_SCX_F21_03_p.02565.02565.4	0.821	1.213	0.839	124.458	151.596	183.941	127.222
							91.5	QGAIVAVTGDGVNDSPALK		0	807.43	2419.26	3	2419.35	-0.09	0	110716_YLLin_brain_SCX_F1819_02_p.02529.02529.3	0.708	1.216	1.024	1063.84	1501.58	1826.14	1537.79
							100.66	QGAIVAVTGDGVNDSPALK		0	807.43	2419.26	3	2419.35	-0.09	0	110716_YLLin_brain_SCX_F1819_02_p.02528.02528.3	0.843	1.484	1.171	831.904	986.545	1464.09	1155
							91.19	QGAIVAVTGDGVNDSPALK		0	807.43	2419.27	3	2419.35	-0.08	0	110716_YLLin_brain_SCX_F1819_03_p.02521.02521.3	0.879	1.29	0.988	1384.89	1576.36	2033.13	1557.59
							51.54	QGAIVAVTGDGVNDSPALK		0	605.83	2419.28	4	2419.35	-0.07	0	110716_YLLin_brain_SCX_F1617_01_p.02560.02560.4	0.67	1.198	0.79	339.896	506.953	607.354	400.247
							103.46	QGAIVAVTGDGVNDSPALK		0	807.43	2419.28	3	2419.35	-0.07	0	110716_YLLin_brain_SCX_F1617_04_p.02528.02528.3	0.681	1.131	0.898	786.382	1154.45	1305.25	1037.12
							100.62	QGAIVAVTGDGVNDSPALK		0	807.44	2419.29	3	2419.35	-0.06	0	110716_YLLin_brain_SCX_F1617_02_p.02555.02555.3	0.63	0.983	0.792	1468.68	2331.2	2291.8	1846.55
							41.59	QGAIVAVTGDGVNDSPALK		0	605.83	2419.29	4	2419.35	-0.06	0	110716_YLLin_brain_SCX_F22_02_p.02516.02516.4	0.941	1.108	1.102	164.214	174.596	193.447	192.365
							60.52	QGAIVAVTGDGVNDSPALK		0	605.83	2419.3	4	2419.35	-0.05	0	110716_YLLin_brain_SCX_F20_01_p.02495.02495.4	0.802	1.08	0.876	547.091	681.789	736.431	597.388
							42.27	QGAIVAVTGDGVNDSPALK		0	605.84	2419.31	4	2419.35	-0.04	0	110716_YLLin_brain_SCX_F21_02_p.02533.02533.4	0.662	1.006	1.063	107.374	162.125	163.125	172.319
							58.05	QGAIVAVTGDGVNDSPALK		0	605.84	2419.31	4	2419.35	-0.04	0	110716_YLLin_brain_SCX_F20_01_p.02494.02494.4	0.922	1.242	1.077	663.63	719.607	893.879	774.965
							58.1	QGAIVAVTGDGVNDSPALK		0	605.84	2419.32	4	2419.35	-0.03	0	110716_YLLin_brain_SCX_F22_01_p.02506.02506.4	0.793	0.952	0.902	784.998	989.766	941.958	893.179
							64.04	QGAIVAVTGDGVNDSPALK		0	605.84	2419.33	4	2419.35	-0.03	0	110716_YLLin_brain_SCX_F22_03_p.02595.02595.4	0.973	1.255	0.901	211.763	217.728	273.141	196.189
							46.9	QGAIVAVTGDGVNDSPALK		0	605.84	2419.33	4	2419.35	-0.02	0	110716_YLLin_brain_SCX_F22_03_p.02594.02594.4	0.484	0.677	0.513	150.926	311.953	211.092	160.007
							42.23	QGAIVAVTGDGVNDSPALK		0	605.84	2419.33	4	2419.35	-0.02	0	110716_YLLin_brain_SCX_F21_02_p.02534.02534.4	0.768	0.819	1.247	123.383	160.605	131.464	200.306
							99.75	QGAIVAVTGDGVNDSPALK		0	807.45	2419.34	3	2419.35	-0.02	0	110716_YLLin_brain_SCX_F1819_03_p.02522.02522.3	0.681	1.224	0.984	1497.82	2200.66	2693.65	2166.05
							77.76	QGAIVAVTGDGVNDSPALK		0	807.45	2419.34	3	2419.35	-0.02	0	110716_YLLin_brain_SCX_F22_02_p.02510.02510.3	0.845	1.264	0.897	533.561	631.664	798.332	566.488
							34.88	QGAIVAVTGDGVNDSPALK		0	605.84	2419.34	4	2419.35	-0.01	0	110716_YLLin_brain_SCX_F21_01_p.02502.02502.4	0.737	0.973	0.777	644.202	873.562	849.681	679.1
							47.26	QGAIVAVTGDGVNDSPALK		0	605.84	2419.35	4	2419.35	-0.01	0	110716_YLLin_brain_SCX_F21_01_p.02501.02501.4	0.606	0.869	0.766	483.057	796.826	692.516	609.985
							84.75	QGAIVAVTGDGVNDSPALK		0	807.46	2419.35	3	2419.35	-0.01	0	110716_YLLin_brain_SCX_F21_02_p.02518.02518.3	0.794	1.284	0.921	474.918	598.349	768.236	550.994
							102.23	QGAIVAVTGDGVNDSPALK		0	807.46	2419.35	3	2419.35	0	0	110716_YLLin_brain_SCX_F22_01_p.02500.02500.3	0.781	1.153	0.957	2662.45	3410.13	3932.09	3264.74
							63.66	QGAIVAVTGDGVNDSPALK		0	807.46	2419.35	3	2419.35	0	0	110716_YLLin_brain_SCX_F20_03_p.02557.02557.3	1.067	1.633	1.185	143.599	134.61	219.821	159.454
							24.06	QGAIVAVTGDGVNDSPALK		0	807.46	2419.36	3	2419.35	0	0	110716_YLLin_brain_SCX_F28_03_p.02463.02463.3	---	---	---
							104.45	QGAIVAVTGDGVNDSPALK		0	807.46	2419.36	3	2419.35	0	0	110716_YLLin_brain_SCX_F21_01_p.02487.02487.3	0.734	1.102	0.855	2606.19	3548.31	3910.17	3033.66
							90.53	QGAIVAVTGDGVNDSPALK		0	807.46	2419.36	3	2419.35	0.01	0	110716_YLLin_brain_SCX_F21_03_p.02559.02559.3	0.535	0.983	0.802	342.636	640.057	629.108	513.519
							80.11	QGAIVAVTGDGVNDSPALK		0	807.46	2419.37	3	2419.35	0.01	0	110716_YLLin_brain_SCX_F23_03_p.02568.02568.3	0.756	0.993	0.941	477.627	631.737	627.224	594.703
							71.61	QGAIVAVTGDGVNDSPALK		0	807.47	2419.38	3	2419.35	0.02	0	110716_YLLin_brain_SCX_F20_02_p.02529.02529.3	0.631	1.429	0.904	241.146	382.178	546.116	345.667
							92.86	QGAIVAVTGDGVNDSPALK		0	807.47	2419.38	3	2419.35	0.02	0	110716_YLLin_brain_SCX_F22_03_p.02589.02589.3	0.692	1.106	0.836	684.055	987.943	1092.64	825.922
							48.32	QGAIVAVTGDGVNDSPALK		0	807.47	2419.39	3	2419.35	0.03	0	110716_YLLin_brain_SCX_F1617_03_p.02538.02538.3	---	---	###	0	0	0	-0.1899
							100.5	QGAIVAVTGDGVNDSPALK		0	807.48	2419.41	3	2419.35	0.06	0	110716_YLLin_brain_SCX_F23_01_p.02487.02487.3	0.752	1.379	1.134	1222.48	1626.38	2242.79	1844.16
							72.87	QGAIVAVTGDGVNDSPALK		0	807.48	2419.42	3	2419.35	0.06	0	110716_YLLin_brain_SCX_F23_02_p.02488.02488.3	0.88	1.38	1.191	265.907	302.043	416.689	359.712
							64.54	QGAIVAVTGDGVNDSPALK		0	1210.72	2419.43	2	2419.35	0.07	0	110716_YLLin_brain_SCX_F1617_02_p.02568.02568.2	0.833	1.008	0.914	840.763	1009.46	1017.04	922.528
							95.15	QGAIVAVTGDGVNDSPALK		0	807.48	2419.43	3	2419.35	0.08	0	110716_YLLin_brain_SCX_F1415_01_p.02592.02592.3	0.854	0.687	0.685	605.837	709.443	487.415	485.871
							28.92	DGPNALTPPPTTPEWVK		0	810.11	2427.31	3	2427.33	-0.02	0	110716_YLLin_brain_SCX_F23_02_p.02644.02644.3	---	---	---
							20.9	DGPNALTPPPTTPEWVK		0	810.11	2427.31	3	2427.33	-0.02	0	110716_YLLin_brain_SCX_F20_03_p.02712.02712.3	---	---	---
							59.41	DGPNALTPPPTTPEWVK		0	810.11	2427.31	3	2427.33	-0.02	0	110716_YLLin_brain_SCX_F22_01_p.02654.02654.3	0.666	1.019	0.892	1532.91	2300.74	2343.63	2053.02
							51.8	DGPNALTPPPTTPEWVK		0	810.11	2427.31	3	2427.33	-0.02	0	110716_YLLin_brain_SCX_F22_01_p.02655.02655.3	0.665	1.055	0.833	1696.39	2550.42	2690.52	2124.3
							23.67	DGPNALTPPPTTPEWVK		0	810.11	2427.31	3	2427.33	-0.02	0	110716_YLLin_brain_SCX_F20_03_p.02713.02713.3	---	---	---
							48.51	DGPNALTPPPTTPEWVK		0	810.11	2427.31	3	2427.33	-0.01	0	110716_YLLin_brain_SCX_F23_01_p.02646.02646.3	0.701	1.186	0.975	702.886	1002.72	1189.28	977.849
							22.22	DGPNALTPPPTTPEWVK		0	810.11	2427.32	3	2427.33	-0.01	0	110716_YLLin_brain_SCX_F21_03_p.02718.02718.3	---	---	---
							38.09	DGPNALTPPPTTPEWVK		0	810.11	2427.32	3	2427.33	-0.01	0	110716_YLLin_brain_SCX_F1819_03_p.02673.02673.3	0.698	1.134	0.827	1988.28	2850.38	3232.47	2355.89
							33.12	DGPNALTPPPTTPEWVK		0	810.11	2427.32	3	2427.33	-0.01	0	110716_YLLin_brain_SCX_F22_03_p.02742.02742.3	0.675	1.037	0.864	378.369	560.642	581.661	484.23
							53.78	DGPNALTPPPTTPEWVK		0	810.11	2427.32	3	2427.33	-0.01	0	110716_YLLin_brain_SCX_F20_01_p.02633.02633.3	0.751	1.115	0.887	1615.27	2150.37	2397.61	1908.21
							53.07	DGPNALTPPPTTPEWVK		0	810.11	2427.32	3	2427.33	-0.01	0	110716_YLLin_brain_SCX_F20_01_p.02632.02632.3	0.604	1.009	0.923	1387.06	2295.32	2314.92	2119.5
							36.19	DGPNALTPPPTTPEWVK		0	810.11	2427.32	3	2427.33	0	0	110716_YLLin_brain_SCX_F1617_01_p.02699.02699.3	0.823	0.975	0.716	1112.31	1351.4	1317.8	968.068
							41.81	DGPNALTPPPTTPEWVK		0	810.12	2427.33	3	2427.33	0	0	110716_YLLin_brain_SCX_F20_02_p.02688.02688.3	0.876	1.043	1.123	388.488	443.391	462.467	497.891
							38.56	DGPNALTPPPTTPEWVK		0	810.12	2427.33	3	2427.33	0	0	110716_YLLin_brain_SCX_F20_02_p.02687.02687.3	0.671	1.166	0.946	285.714	425.923	496.742	402.743
							46.52	DGPNALTPPPTTPEWVK		0	810.12	2427.33	3	2427.33	0	0	110716_YLLin_brain_SCX_F21_01_p.02647.02647.3	0.668	0.933	0.72	1534.98	2297.59	2143.53	1654.31
							54.68	DGPNALTPPPTTPEWVK		0	810.12	2427.33	3	2427.33	0	0	110716_YLLin_brain_SCX_F1617_04_p.02685.02685.3	0.574	0.858	0.639	1351.57	2356.53	2022.06	1505.85
							44.23	DGPNALTPPPTTPEWVK		0	810.12	2427.33	3	2427.33	0	0	110716_YLLin_brain_SCX_F22_02_p.02666.02666.3	0.702	0.952	0.963	374.642	533.328	507.73	513.528
							39.09	DGPNALTPPPTTPEWVK		0	810.12	2427.33	3	2427.33	0	0	110716_YLLin_brain_SCX_F22_02_p.02665.02665.3	0.519	1.019	0.676	276.698	533.497	543.443	360.873
							25.84	DGPNALTPPPTTPEWVK		0	810.12	2427.34	3	2427.33	0.01	0	110716_YLLin_brain_SCX_F21_02_p.02679.02679.3	---	---	---
							21.56	DGPNALTPPPTTPEWVK		0	810.12	2427.34	3	2427.33	0.01	0	110716_YLLin_brain_SCX_F23_03_p.02722.02722.3	---	---	---
							41.73	DGPNALTPPPTTPEWVK		0	810.12	2427.34	3	2427.33	0.01	0	110716_YLLin_brain_SCX_F1819_02_p.02681.02681.3	0.684	0.964	0.802	1363	1993.21	1921.97	1598.12
							37.64	DGPNALTPPPTTPEWVK		0	810.12	2427.34	3	2427.33	0.01	0	110716_YLLin_brain_SCX_F1819_02_p.02682.02682.3	0.665	0.946	0.867	1333.9	2005.59	1897.41	1739.24
							53.18	DGPNALTPPPTTPEWVK		0	810.12	2427.34	3	2427.33	0.02	0	110716_YLLin_brain_SCX_F1819_01_p.02692.02692.3	0.855	1.277	0.958	1506.03	1761.52	2249.45	1687.66
							37.15	DGPNALTPPPTTPEWVK		0	810.12	2427.34	3	2427.33	0.02	0	110716_YLLin_brain_SCX_F1617_02_p.02710.02710.3	0.675	0.881	0.646	1323.37	1959.86	1727.5	1265.61
							43.53	DGPNALTPPPTTPEWVK		0	810.12	2427.34	3	2427.33	0.02	0	110716_YLLin_brain_SCX_F1617_02_p.02709.02709.3	0.66	0.855	0.694	1240.2	1880	1607.02	1305.52
							20.91	YQLSIHETEDPNDNR	iTRAQ8plex (Y)	1	610.54	2438.14	4	2438.23	-0.09	0	110716_YLLin_brain_SCX_F43_01_p.01862.01862.4	---	---	---
							26.62	YQLSIHETEDPNDNR	iTRAQ8plex (Y)	1	610.54	2438.15	4	2438.23	-0.08	0	110716_YLLin_brain_SCX_F48_02_p.01733.01733.4	---	---	---
							34.99	YQLSIHETEDPNDNR	iTRAQ8plex (Y)	1	610.55	2438.19	4	2438.23	-0.04	0	110716_YLLin_brain_SCX_F44_03_p.01662.01662.4	---	---	---
							20.28	YQLSIHETEDPNDNR	iTRAQ8plex (Y)	1	813.75	2438.23	3	2438.23	0	0	110716_YLLin_brain_SCX_F44_01_p.01689.01689.3	---	---	---
							21.6	YQLSIHETEDPNDNR	iTRAQ8plex (Y)	1	610.56	2438.23	4	2438.23	0	0	110716_YLLin_brain_SCX_F48_03_p.01697.01697.4	---	---	---
							20.24	YQLSIHETEDPNDNR	iTRAQ8plex (Y)	1	813.75	2438.23	3	2438.23	0	0	110716_YLLin_brain_SCX_F44_02_p.01710.01710.3	---	---	---
							21.89	MQVNAEEVVVGDLVEIK		1	827.45	2479.33	3	2479.38	-0.05	0	110716_YLLin_brain_SCX_F44_02_p.03800.03800.3	0.625	1.344	0.749	34.4454	55.1033	74.0376	41.2708
							32.61	MQVNAEEVVVGDLVEIK		1	827.45	2479.34	3	2479.38	-0.04	0	110716_YLLin_brain_SCX_F44_02_p.03799.03799.3	0.423	0.513	0.723	41.0506	97.0158	49.7952	70.0988
							40.16	MQVNAEEVVVGDLVEIK		1	827.46	2479.35	3	2479.38	-0.03	0	110716_YLLin_brain_SCX_F44_01_p.03778.03778.3	0.669	0.749	1.022	52.2198	78.1075	58.5062	79.8434
							59.52	MQVNAEEVVVGDLVEIK		1	827.46	2479.37	3	2479.38	-0.01	0	110716_YLLin_brain_SCX_F21_02_p.03756.03756.3	0.415	0.953	0.647	71.308	171.624	163.6	110.96
							67.54	MQVNAEEVVVGDLVEIK		1	827.47	2479.37	3	2479.38	-0.01	0	110716_YLLin_brain_SCX_F1819_01_p.03781.03781.3	0.51	1.224	0.436	340.354	666.755	816.206	290.817
							24.2	MQVNAEEVVVGDLVEIK		1	827.47	2479.38	3	2479.38	0	0	110716_YLLin_brain_SCX_F27_03_p.03723.03723.3	-0.01	1.667	0.429	-0.3008	30.9848	51.6608	13.3028
							74.98	MQVNAEEVVVGDLVEIK		1	827.47	2479.38	3	2479.38	0	0	110716_YLLin_brain_SCX_F1617_04_p.03760.03760.3	0.535	1.458	0.503	629.203	1176.77	1715.61	592.268
							76.22	MQVNAEEVVVGDLVEIK		1	827.47	2479.38	3	2479.38	0	0	110716_YLLin_brain_SCX_F1617_04_p.03761.03761.3	0.581	1.186	0.535	393.223	677.291	803.341	362.448
							48.48	MQVNAEEVVVGDLVEIK		1	827.47	2479.38	3	2479.38	0	0	110716_YLLin_brain_SCX_F23_02_p.03730.03730.3	0.833	2.762	0.809	68.1446	81.8467	226.086	66.1911
							59.13	MQVNAEEVVVGDLVEIK		1	827.47	2479.38	3	2479.38	0	0	110716_YLLin_brain_SCX_F22_03_p.03810.03810.3	0.444	1.313	0.4	103.678	233.587	306.801	93.3704
							73.5	MQVNAEEVVVGDLVEIK		1	827.47	2479.38	3	2479.38	0	0	110716_YLLin_brain_SCX_F22_01_p.03742.03742.3	0.598	1.312	0.446	674.673	1128.22	1479.84	503.635
							25.12	MQVNAEEVVVGDLVEIK		1	827.47	2479.39	3	2479.38	0.01	0	110716_YLLin_brain_SCX_F27_01_p.03698.03698.3	0.45	1.179	0.322	43.0506	95.7124	112.845	30.7897
							73.1	MQVNAEEVVVGDLVEIK		1	827.47	2479.39	3	2479.38	0.01	0	110716_YLLin_brain_SCX_F23_01_p.03736.03736.3	0.707	1.77	0.855	365.727	517.315	915.492	442.135
							70.62	MQVNAEEVVVGDLVEIK		1	827.47	2479.4	3	2479.38	0.02	0	110716_YLLin_brain_SCX_F21_01_p.03724.03724.3	0.61	1.523	0.686	303.971	498.613	759.178	342.194
							68.48	MQVNAEEVVVGDLVEIK		1	827.47	2479.4	3	2479.38	0.02	0	110716_YLLin_brain_SCX_F1617_01_p.03766.03766.3	0.466	1.187	0.458	850.858	1826.64	2168.39	835.691
							67.99	MQVNAEEVVVGDLVEIK		1	827.47	2479.4	3	2479.38	0.02	0	110716_YLLin_brain_SCX_F22_02_p.03761.03761.3	0.511	1.577	0.49	101.017	197.737	311.902	96.9263
							58.5	MQVNAEEVVVGDLVEIK		1	827.47	2479.4	3	2479.38	0.02	0	110716_YLLin_brain_SCX_F1819_02_p.03775.03775.3	0.511	1.407	0.521	262.858	514.134	723.62	267.78
							53.42	MQVNAEEVVVGDLVEIK		1	827.47	2479.4	3	2479.38	0.02	0	110716_YLLin_brain_SCX_F23_03_p.03815.03815.3	0.525	2.231	1.143	49.0506	93.4566	208.455	106.801
							58.38	MQVNAEEVVVGDLVEIK		1	827.47	2479.4	3	2479.38	0.02	0	110716_YLLin_brain_SCX_F23_03_p.03814.03814.3	0.546	1.553	0.786	62.8438	115.037	178.68	90.4543
							61.96	MQVNAEEVVVGDLVEIK		1	827.48	2479.41	3	2479.38	0.03	0	110716_YLLin_brain_SCX_F1819_03_p.03769.03769.3	0.614	1.335	0.62	640.51	1043.28	1392.77	646.933
							73.18	MQVNAEEVVVGDLVEIK		1	827.48	2479.41	3	2479.38	0.03	0	110716_YLLin_brain_SCX_F1617_02_p.03788.03788.3	0.634	1.283	0.418	703.842	1109.33	1423	463.604
							74.91	MQVNAEEVVVGDLVEIK		1	827.48	2479.41	3	2479.38	0.03	0	110716_YLLin_brain_SCX_F1617_02_p.03787.03787.3	0.498	1.026	0.459	639.263	1283.42	1316.69	588.675
							47.3	MQVNAEEVVVGDLVEIK		1	827.48	2479.42	3	2479.38	0.04	0	110716_YLLin_brain_SCX_F21_03_p.03799.03799.3	0.762	2.081	0.729	47.3608	62.1548	129.363	45.296
							56.77	MQVNAEEVVVGDLVEIK	Oxidation (M)	1	624.83	2495.28	4	2495.38	-0.09	0	110716_YLLin_brain_SCX_F1617_02_p.03541.03541.4	0.77	0.423	0.849	247.785	321.604	135.998	273.052
							44.07	MQVNAEEVVVGDLVEIK	Oxidation (M)	1	624.83	2495.3	4	2495.38	-0.08	0	110716_YLLin_brain_SCX_F1819_01_p.03533.03533.4	0.593	0.679	1.081	130.81	220.621	149.71	238.591
							46.25	MQVNAEEVVVGDLVEIK	Oxidation (M)	1	624.83	2495.3	4	2495.38	-0.08	0	110716_YLLin_brain_SCX_F1819_01_p.03532.03532.4	1.021	1.36	1.842	151.468	148.322	201.79	273.144
							32.76	MQVNAEEVVVGDLVEIK	Oxidation (M)	1	624.83	2495.31	4	2495.38	-0.07	0	110716_YLLin_brain_SCX_F21_02_p.03507.03507.4	1.057	1.218	1.613	67.342	63.7168	77.6024	102.8
							33.8	MQVNAEEVVVGDLVEIK	Oxidation (M)	1	624.83	2495.31	4	2495.38	-0.07	0	110716_YLLin_brain_SCX_F21_02_p.03506.03506.4	0.579	1.314	1.062	52.0976	89.9607	118.244	95.5705
							37.84	MQVNAEEVVVGDLVEIK	Oxidation (M)	1	624.83	2495.31	4	2495.38	-0.07	0	110716_YLLin_brain_SCX_F22_03_p.03560.03560.4	0.676	0.812	0.983	85.731	126.844	103.037	124.726
							47.18	MQVNAEEVVVGDLVEIK	Oxidation (M)	1	624.83	2495.31	4	2495.38	-0.07	0	110716_YLLin_brain_SCX_F22_03_p.03561.03561.4	0.655	1.04	0.758	84.7028	129.33	134.565	98.0239
							64.4	MQVNAEEVVVGDLVEIK	Oxidation (M)	1	624.84	2495.31	4	2495.38	-0.06	0	110716_YLLin_brain_SCX_F22_01_p.03493.03493.4	0.696	0.742	1.218	396.304	569.278	422.416	693.454
							64.23	MQVNAEEVVVGDLVEIK	Oxidation (M)	1	624.84	2495.31	4	2495.38	-0.06	0	110716_YLLin_brain_SCX_F22_01_p.03494.03494.4	0.869	1.148	1.645	373.62	429.747	493.244	706.923
							60.95	MQVNAEEVVVGDLVEIK	Oxidation (M)	1	624.84	2495.32	4	2495.38	-0.06	0	110716_YLLin_brain_SCX_F1617_04_p.03520.03520.4	0.85	0.635	0.919	466.463	548.959	348.695	504.473
							45.92	MQVNAEEVVVGDLVEIK	Oxidation (M)	1	624.84	2495.32	4	2495.38	-0.06	0	110716_YLLin_brain_SCX_F1617_04_p.03521.03521.4	0.957	0.818	1.367	416.563	435.417	356.239	595.338
							48.07	MQVNAEEVVVGDLVEIK	Oxidation (M)	1	624.84	2495.32	4	2495.38	-0.06	0	110716_YLLin_brain_SCX_F1617_01_p.03523.03523.4	1.151	1.196	1.391	244.791	212.755	254.536	296.019
							46.57	MQVNAEEVVVGDLVEIK	Oxidation (M)	1	624.84	2495.32	4	2495.38	-0.06	0	110716_YLLin_brain_SCX_F1617_01_p.03522.03522.4	0.713	0.568	1.079	243.588	341.714	194.061	368.735
							25.64	MQVNAEEVVVGDLVEIK	Oxidation (M)	1	624.84	2495.33	4	2495.38	-0.05	0	110716_YLLin_brain_SCX_F20_02_p.03510.03510.4	1.006	1.579	0.813	47.5112	47.2076	74.5496	38.3762
							30.01	MQVNAEEVVVGDLVEIK	Oxidation (M)	1	624.84	2495.33	4	2495.38	-0.05	0	110716_YLLin_brain_SCX_F20_02_p.03509.03509.4	0.727	0.983	1.604	63.1258	86.8044	85.2986	139.196
							55.59	MQVNAEEVVVGDLVEIK	Oxidation (M)	1	624.84	2495.34	4	2495.38	-0.04	0	110716_YLLin_brain_SCX_F21_01_p.03482.03482.4	0.554	0.633	0.71	262.319	473.212	299.718	335.775
							46.49	MQVNAEEVVVGDLVEIK	Oxidation (M)	1	624.84	2495.34	4	2495.38	-0.04	0	110716_YLLin_brain_SCX_F21_01_p.03481.03481.4	0.757	0.622	1.001	275.353	363.87	226.42	364.169
							47.62	MQVNAEEVVVGDLVEIK	Oxidation (M)	1	624.84	2495.34	4	2495.38	-0.04	0	110716_YLLin_brain_SCX_F22_02_p.03503.03503.4	0.717	0.859	0.98	126.233	176.022	151.276	172.491
							84.92	MQVNAEEVVVGDLVEIK	Oxidation (M)	1	832.8	2495.37	3	2495.38	-0.01	0	110716_YLLin_brain_SCX_F21_01_p.03464.03464.3	0.713	0.728	1.118	1339.19	1878.26	1367.7	2100.47
							88.84	MQVNAEEVVVGDLVEIK	Oxidation (M)	1	832.8	2495.37	3	2495.38	-0.01	0	110716_YLLin_brain_SCX_F21_01_p.03463.03463.3	0.621	0.998	1.126	878.834	1416.28	1413.31	1594.74
							74.9	MQVNAEEVVVGDLVEIK	Oxidation (M)	1	832.8	2495.37	3	2495.38	-0.01	0	110716_YLLin_brain_SCX_F22_02_p.03498.03498.3	0.797	1.017	1.329	597.414	749.505	761.97	996.282
							74.89	MQVNAEEVVVGDLVEIK	Oxidation (M)	1	832.8	2495.37	3	2495.38	-0.01	0	110716_YLLin_brain_SCX_F22_02_p.03499.03499.3	0.718	0.894	1.461	614.399	855.945	765.063	1250.73
							73.36	MQVNAEEVVVGDLVEIK	Oxidation (M)	1	832.8	2495.38	3	2495.38	0	0	110716_YLLin_brain_SCX_F21_03_p.03537.03537.3	0.574	0.977	1.205	266.375	463.928	453.42	559.211
							90.51	MQVNAEEVVVGDLVEIK	Oxidation (M)	1	832.8	2495.38	3	2495.38	0	0	110716_YLLin_brain_SCX_F1617_02_p.03534.03534.3	0.624	0.822	1.123	1875.02	3005.74	2471.7	3375.35
							81.19	MQVNAEEVVVGDLVEIK	Oxidation (M)	1	832.8	2495.38	3	2495.38	0	0	110716_YLLin_brain_SCX_F1617_04_p.03513.03513.3	0.723	0.669	1.055	3092.19	4276.45	2861.51	4513.4
							73.26	MQVNAEEVVVGDLVEIK	Oxidation (M)	1	832.8	2495.38	3	2495.38	0	0	110716_YLLin_brain_SCX_F20_03_p.03534.03534.3	0.667	1.141	1.306	171.415	256.995	293.164	335.735
							70.32	MQVNAEEVVVGDLVEIK	Oxidation (M)	1	832.8	2495.38	3	2495.38	0	0	110716_YLLin_brain_SCX_F20_03_p.03533.03533.3	0.949	0.943	1.651	239.424	252.307	237.821	416.603
							76.82	MQVNAEEVVVGDLVEIK	Oxidation (M)	1	832.8	2495.38	3	2495.38	0	0	110716_YLLin_brain_SCX_F21_02_p.03493.03493.3	0.588	0.745	0.971	596.914	1015.18	756.606	985.906
							82.55	MQVNAEEVVVGDLVEIK	Oxidation (M)	1	832.8	2495.38	3	2495.38	0	0	110716_YLLin_brain_SCX_F1819_01_p.03524.03524.3	0.704	0.893	1.307	1745.13	2477.61	2212.24	3237.23
							76.72	MQVNAEEVVVGDLVEIK	Oxidation (M)	1	832.8	2495.38	3	2495.38	0.01	0	110716_YLLin_brain_SCX_F23_02_p.03490.03490.3	0.747	1.132	1.481	211.142	282.657	319.909	418.715
							82.95	MQVNAEEVVVGDLVEIK	Oxidation (M)	1	832.8	2495.38	3	2495.38	0.01	0	110716_YLLin_brain_SCX_F1415_01_p.03552.03552.3	0.547	0.466	0.649	277.99	508.256	236.785	330.026
							87.84	MQVNAEEVVVGDLVEIK	Oxidation (M)	1	832.8	2495.38	3	2495.38	0.01	0	110716_YLLin_brain_SCX_F22_01_p.03485.03485.3	0.714	0.84	1.263	2533.37	3550.05	2983.8	4483.64
							69.91	MQVNAEEVVVGDLVEIK	Oxidation (M)	1	832.8	2495.39	3	2495.38	0.01	0	110716_YLLin_brain_SCX_F23_01_p.03497.03497.3	0.689	0.973	1.452	797.372	1157.72	1126.44	1680.85
							27.48	MQVNAEEVVVGDLVEIK	Oxidation (M)	1	832.8	2495.39	3	2495.38	0.01	0	110716_YLLin_brain_SCX_F44_03_p.03545.03545.3	0.69	1.15	1.001	98.5618	142.764	164.136	142.875
							22.49	MQVNAEEVVVGDLVEIK	Oxidation (M)	1	832.8	2495.39	3	2495.38	0.01	0	110716_YLLin_brain_SCX_F44_03_p.03544.03544.3	0.491	0.912	0.68	97.0448	197.475	180.169	134.257
							88.14	MQVNAEEVVVGDLVEIK	Oxidation (M)	1	832.8	2495.39	3	2495.38	0.02	0	110716_YLLin_brain_SCX_F20_01_p.03441.03441.3	0.747	1.106	1.397	1413.87	1893.06	2094.61	2645.55
							78.57	MQVNAEEVVVGDLVEIK	Oxidation (M)	1	832.81	2495.4	3	2495.38	0.02	0	110716_YLLin_brain_SCX_F22_03_p.03554.03554.3	0.746	0.948	1.219	572.273	766.904	726.834	935.026
							80.59	MQVNAEEVVVGDLVEIK	Oxidation (M)	1	832.81	2495.4	3	2495.38	0.02	0	110716_YLLin_brain_SCX_F22_03_p.03555.03555.3	0.598	0.875	1.199	545.901	913.029	798.563	1094.37
							86.35	MQVNAEEVVVGDLVEIK	Oxidation (M)	1	832.81	2495.4	3	2495.38	0.02	0	110716_YLLin_brain_SCX_F1617_01_p.03516.03516.3	0.754	0.792	1.256	1747.7	2317.99	1836.13	2912.23
							83.21	MQVNAEEVVVGDLVEIK	Oxidation (M)	1	832.81	2495.4	3	2495.38	0.02	0	110716_YLLin_brain_SCX_F1617_01_p.03517.03517.3	0.69	0.82	1.139	2112.35	3060.46	2510.35	3486.12
							81.33	MQVNAEEVVVGDLVEIK	Oxidation (M)	1	832.81	2495.4	3	2495.38	0.03	0	110716_YLLin_brain_SCX_F1819_03_p.03505.03505.3	0.779	1.012	1.343	1789.77	2297.79	2325.6	3085.33
							65.79	MQVNAEEVVVGDLVEIK	Oxidation (M)	1	832.81	2495.4	3	2495.38	0.03	0	110716_YLLin_brain_SCX_F23_03_p.03573.03573.3	0.576	1.188	1.431	160.218	278.001	330.147	397.768
							70.68	MQVNAEEVVVGDLVEIK	Oxidation (M)	1	832.81	2495.4	3	2495.38	0.03	0	110716_YLLin_brain_SCX_F20_02_p.03498.03498.3	0.65	1.002	1.125	450.063	692.187	693.709	778.713
							77.21	MQVNAEEVVVGDLVEIK	Oxidation (M)	1	832.81	2495.4	3	2495.38	0.03	0	110716_YLLin_brain_SCX_F20_02_p.03497.03497.3	0.62	0.824	1.277	442.875	714.549	588.816	912.368
							82.39	MQVNAEEVVVGDLVEIK	Oxidation (M)	1	832.81	2495.41	3	2495.38	0.03	0	110716_YLLin_brain_SCX_F1415_02_p.03547.03547.3	0.866	0.706	0.883	343.986	397.063	280.266	350.527
							76.45	MQVNAEEVVVGDLVEIK	Oxidation (M)	1	832.81	2495.41	3	2495.38	0.03	0	110716_YLLin_brain_SCX_F1415_02_p.03548.03548.3	0.629	0.487	0.533	299.281	475.978	231.738	253.701
							53.75	MQVNAEEVVVGDLVEIK	Oxidation (M)	1	624.86	2495.42	4	2495.38	0.05	0	110716_YLLin_brain_SCX_F1819_03_p.03513.03513.4	0.622	0.98	1.211	328.717	528.253	517.591	639.451
							31.62	NLEAVETLGSTSTICSDK		0	841.43	2521.26	3	2521.29	-0.02	0	110716_YLLin_brain_SCX_F22_02_p.03218.03218.3	0.453	0.53	0.552	46.0036	101.596	53.8416	56.0645
							42.53	NLEAVETLGSTSTICSDK		0	841.43	2521.26	3	2521.29	-0.02	0	110716_YLLin_brain_SCX_F22_02_p.03217.03217.3	0.952	1.064	0.979	91.0224	95.5744	101.722	93.6048
							35.46	NLEAVETLGSTSTICSDK		0	841.44	2521.29	3	2521.29	0	0	110716_YLLin_brain_SCX_F23_02_p.03197.03197.3	1.06	1.149	1.366	79.2292	74.7208	85.817	102.058
							41.85	NLEAVETLGSTSTICSDK		0	841.44	2521.3	3	2521.29	0.02	0	110716_YLLin_brain_SCX_F22_03_p.03277.03277.3	0.574	0.909	0.526	83.5524	145.436	132.162	76.5506
							40.92	KADIGVAMGIAGSDVSK		1	844.49	2530.45	3	2530.46	-0.01	1	110716_YLLin_brain_SCX_F35_01_p.02638.02638.3	0.589	1.456	0.76	496.521	842.728	1226.77	640.294
							64.01	KADIGVAMGIAGSDVSK		1	844.5	2530.48	3	2530.46	0.02	1	110716_YLLin_brain_SCX_F35_03_p.02630.02630.3	0.605	2.158	0.881	116.045	191.748	413.829	168.957
							57.21	KADIGVAMGIAGSDVSK		1	844.5	2530.48	3	2530.46	0.03	1	110716_YLLin_brain_SCX_F35_02_p.02613.02613.3	0.692	1.569	0.814	194.152	280.666	440.274	228.351
							80.11	TVNDLEDSYGQQWTYEQR		1	846.07	2535.18	3	2535.18	0	0	110716_YLLin_brain_SCX_F1011_02_p.02794.02794.3	0.508	1.333	0.582	58.8438	115.783	154.318	67.3831
							59.64	TVNDLEDSYGQQWTYEQR		1	846.07	2535.18	3	2535.18	0	0	110716_YLLin_brain_SCX_F0809_02_p.02859.02859.3	0.856	1.253	0.857	82.0224	95.8561	120.105	82.1383
							74.48	TVNDLEDSYGQQWTYEQR		1	846.07	2535.19	3	2535.18	0.01	0	110716_YLLin_brain_SCX_F0809_01_p.02858.02858.3	1.573	2.237	3.018	69.5206	44.1842	98.8534	133.352
							72.62	TVNDLEDSYGQQWTYEQR		1	846.07	2535.19	3	2535.18	0.01	0	110716_YLLin_brain_SCX_F0809_01_p.02859.02859.3	0.695	0.934	1.171	63.0882	90.8232	84.8192	106.393
							79.8	TVNDLEDSYGQQWTYEQR		1	846.07	2535.19	3	2535.18	0.01	0	110716_YLLin_brain_SCX_F1011_01_p.02810.02810.3	0.647	1.629	1.524	115.195	178.111	290.077	271.461
							66.88	TVNDLEDSYGQQWTYEQR		1	846.07	2535.2	3	2535.18	0.01	0	110716_YLLin_brain_SCX_F1213_01_p.02787.02787.3	0.511	1.09	1.194	298.2	583.007	635.638	696.094
							76.27	TVNDLEDSYGQQWTYEQR		1	846.08	2535.2	3	2535.18	0.02	0	110716_YLLin_brain_SCX_F1415_02_p.02743.02743.3	0.754	1.07	1.287	271.362	360.1	385.387	463.473
							76.92	TVNDLEDSYGQQWTYEQR		1	846.08	2535.2	3	2535.18	0.02	0	110716_YLLin_brain_SCX_F1819_01_p.02741.02741.3	0.581	1.354	1.019	233.958	402.623	545.251	410.425
							33.45	TVNDLEDSYGQQWTYEQR		1	846.08	2535.21	3	2535.18	0.03	0	110716_YLLin_brain_SCX_F1213_03_p.02777.02777.3	---	---	---	0	0	0	0
							53.15	TVNDLEDSYGQQWTYEQR		1	846.08	2535.21	3	2535.18	0.03	0	110716_YLLin_brain_SCX_F1617_02_p.02739.02739.3	0.689	1.392	1.288	257.221	373.508	519.819	481.068
							75.43	TVNDLEDSYGQQWTYEQR		1	846.08	2535.21	3	2535.18	0.03	0	110716_YLLin_brain_SCX_F0809_03_p.02792.02792.3	-10.552	-14.489	1.082	117	-11.0881	160.654	-11.9983
							83.43	TVNDLEDSYGQQWTYEQR		1	846.08	2535.21	3	2535.18	0.03	0	110716_YLLin_brain_SCX_F1415_01_p.02759.02759.3	0.803	1.63	1.392	306.099	381.177	621.468	530.704
							45.27	TVNDLEDSYGQQWTYEQR		1	846.08	2535.22	3	2535.18	0.03	0	110716_YLLin_brain_SCX_F1011_03_p.02897.02897.3	---	---	---	0	0	0	0
							74.45	TVNDLEDSYGQQWTYEQR		1	846.08	2535.22	3	2535.18	0.04	0	110716_YLLin_brain_SCX_F1819_03_p.02722.02722.3	0.569	1.329	1.156	343.937	604.642	803.394	698.966
							55.97	TVNDLEDSYGQQWTYEQR		1	846.08	2535.22	3	2535.18	0.04	0	110716_YLLin_brain_SCX_F1617_01_p.02735.02735.3	0.808	1.28	1.562	332.808	411.99	527.36	643.505
							70.92	TVNDLEDSYGQQWTYEQR		1	846.09	2535.24	3	2535.18	0.06	0	110716_YLLin_brain_SCX_F1213_02_p.02745.02745.3	0.826	0.906	1.36	206.471	249.844	226.402	339.75
							35.9	TVNDLEDSYGQQWTYEQR		1	846.09	2535.26	3	2535.18	0.08	0	110716_YLLin_brain_SCX_F1415_03_p.02775.02775.3	---	---	---	0	0	0	0
							74.17	TVNDLEDSYGQQWTYEQR		1	1268.65	2535.28	2	2535.18	0.09	0	110716_YLLin_brain_SCX_F1415_02_p.02751.02751.2	0.456	1.361	0.943	270.097	592.778	806.789	559.259
							41.42	KADIGVAMGIAGSDVSK	Oxidation (M)	1	637.6	2546.36	4	2546.45	-0.1	1	110716_YLLin_brain_SCX_F42_01_p.02142.02142.4	0.775	0.474	0.648	44.4266	57.2979	27.1458	37.1163
							31.45	KADIGVAMGIAGSDVSK	Oxidation (M)	1	637.6	2546.36	4	2546.45	-0.09	1	110716_YLLin_brain_SCX_F42_02_p.02132.02132.4	0.784	0.729	0.981	978.442	1248.37	909.635	1224.88
							33.7	KADIGVAMGIAGSDVSK	Oxidation (M)	1	637.6	2546.36	4	2546.45	-0.09	1	110716_YLLin_brain_SCX_F34_03_p.02197.02197.4	0.446	0.567	0.489	93.932	210.829	119.601	103.052
							52.35	KADIGVAMGIAGSDVSK	Oxidation (M)	1	637.6	2546.37	4	2546.45	-0.08	1	110716_YLLin_brain_SCX_F35_02_p.02148.02148.4	0.822	1.462	1.338	613.377	746.198	1090.88	998.329
							45.74	KADIGVAMGIAGSDVSK	Oxidation (M)	1	637.6	2546.37	4	2546.45	-0.08	1	110716_YLLin_brain_SCX_F35_02_p.02147.02147.4	0.703	1.259	1.335	395.322	561.952	707.354	750.208
							57.34	KADIGVAMGIAGSDVSK	Oxidation (M)	1	637.6	2546.38	4	2546.45	-0.07	1	110716_YLLin_brain_SCX_F35_03_p.02168.02168.4	0.598	1.096	1.416	428.828	716.754	785.363	1015.26
							33.5	KADIGVAMGIAGSDVSK	Oxidation (M)	1	637.6	2546.39	4	2546.45	-0.06	1	110716_YLLin_brain_SCX_F34_02_p.02176.02176.4	0.618	0.741	0.537	140.735	227.632	168.58	122.285
							53.39	KADIGVAMGIAGSDVSK	Oxidation (M)	1	637.61	2546.41	4	2546.45	-0.04	1	110716_YLLin_brain_SCX_F34_01_p.02159.02159.4	1.001	0.826	0.879	383.09	382.718	316.243	336.486
							42.78	KADIGVAMGIAGSDVSK	Oxidation (M)	1	637.61	2546.41	4	2546.45	-0.04	1	110716_YLLin_brain_SCX_F34_01_p.02158.02158.4	0.779	0.815	0.759	292.221	375.232	305.789	284.616
							43.83	KADIGVAMGIAGSDVSK	Oxidation (M)	1	849.82	2546.45	3	2546.45	0	1	110716_YLLin_brain_SCX_F34_01_p.02163.02163.3	0.423	0.336	0.651	56.6934	133.951	45.0354	87.1486
							61.57	KADIGVAMGIAGSDVSK	Oxidation (M)	1	849.83	2546.46	3	2546.45	0.01	1	110716_YLLin_brain_SCX_F35_02_p.02151.02151.3	0.486	1.073	1.087	214.62	441.21	473.22	479.598
							27.39	KADIGVAMGIAGSDVSK	Oxidation (M)	1	849.83	2546.46	3	2546.45	0.01	1	110716_YLLin_brain_SCX_F34_02_p.02185.02185.3	0.386	0.576	0.541	34.1352	88.4981	51.0036	47.8798
							44.94	KADIGVAMGIAGSDVSK	Oxidation (M)	1	849.83	2546.46	3	2546.45	0.01	1	110716_YLLin_brain_SCX_F34_02_p.02184.02184.3	0.481	0.379	0.365	39.201	81.5484	30.938	29.7692
							45.55	KADIGVAMGIAGSDVSK	Oxidation (M)	1	849.83	2546.47	3	2546.45	0.02	1	110716_YLLin_brain_SCX_F35_01_p.02170.02170.3	0.758	1.087	1.293	837.823	1105.73	1202.44	1430.18
							49.63	KADIGVAMGIAGSDVSK	Oxidation (M)	1	849.84	2546.5	3	2546.45	0.05	1	110716_YLLin_brain_SCX_F35_03_p.02163.02163.3	0.535	0.991	1.173	179.663	335.51	332.644	393.452
							35.06	KYNTDCVQGLTHSK		1	638.83	2551.28	4	2551.37	-0.09	1	110716_YLLin_brain_SCX_F43_02_p.02059.02059.4	0.597	0.777	0.974	1236.39	2072.46	1610.95	2018.55
							37.07	KYNTDCVQGLTHSK		1	638.83	2551.29	4	2551.37	-0.07	1	110716_YLLin_brain_SCX_F43_03_p.02058.02058.4	0.647	0.993	0.96	774.015	1196.39	1188.17	1149.07
							38.06	KYNTDCVQGLTHSK		1	638.83	2551.3	4	2551.37	-0.06	1	110716_YLLin_brain_SCX_F43_01_p.02096.02096.4	0.458	0.873	1.017	44.0506	96.1511	83.9768	97.8003
							89.81	QAADMILLDDNFASIVTGVEEGR		0	692.84	2767.35	4	2767.4	-0.05	0	110716_YLLin_brain_SCX_F1415_02_p.04679.04679.4	0.283	0.741	0.997	12.5676	44.4087	32.9162	44.284
							34.73	QAADMILLDDNFASIVTGVEEGR		0	923.47	2767.4	3	2767.4	0	0	110716_YLLin_brain_SCX_F45_03_p.04721.04721.3	-0.01	0.533	0.801	-0.3384	35.5864	18.9802	28.4946
							39.75	QAADMILLDDNFASIVTGVEEGR		0	923.48	2767.42	3	2767.4	0.02	0	110716_YLLin_brain_SCX_F1011_02_p.04695.04695.3	0	-53.164	4.361	0	-0.3008	15.9916	-1.3118
							58.92	QAADMILLDDNFASIVTGVEEGR		0	923.48	2767.42	3	2767.4	0.02	0	110716_YLLin_brain_SCX_F44_01_p.04684.04684.3	0.663	1.966	0.756	17.7274	26.7258	52.5522	20.203
							78.46	QAADMILLDDNFASIVTGVEEGR		0	923.48	2767.42	3	2767.4	0.02	0	110716_YLLin_brain_SCX_F44_01_p.04685.04685.3	0.687	2.088	0.699	15.765	22.9576	47.9436	16.0576
							71.14	QAADMILLDDNFASIVTGVEEGR		0	923.48	2767.42	3	2767.4	0.02	0	110716_YLLin_brain_SCX_F44_03_p.04682.04682.3	0.716	0.554	1.919	27.6146	38.582	21.361	74.0572
							115.29	QAADMILLDDNFASIVTGVEEGR		0	923.48	2767.43	3	2767.4	0.03	0	110716_YLLin_brain_SCX_F1617_01_p.04648.04648.3	0.646	1.595	0.886	447.978	693.636	1106.1	614.215
							112.06	QAADMILLDDNFASIVTGVEEGR		0	923.48	2767.43	3	2767.4	0.03	0	110716_YLLin_brain_SCX_F1415_02_p.04666.04666.3	0.993	1.611	1.466	111.834	112.567	181.342	165.038
							125.53	QAADMILLDDNFASIVTGVEEGR		0	923.48	2767.43	3	2767.4	0.03	0	110716_YLLin_brain_SCX_F1213_02_p.04646.04646.3	1.164	1.591	0.752	150.646	129.429	205.876	97.2817
							104.34	QAADMILLDDNFASIVTGVEEGR		0	923.49	2767.44	3	2767.4	0.04	0	110716_YLLin_brain_SCX_F1617_02_p.04673.04673.3	0.828	1.473	0.878	619.358	747.766	1101.4	656.288
							120.84	QAADMILLDDNFASIVTGVEEGR		0	923.49	2767.44	3	2767.4	0.04	0	110716_YLLin_brain_SCX_F1213_01_p.04698.04698.3	0.832	1.527	0.655	237.086	284.816	434.809	186.547
							111.77	QAADMILLDDNFASIVTGVEEGR		0	923.49	2767.45	3	2767.4	0.04	0	110716_YLLin_brain_SCX_F1819_03_p.04666.04666.3	0.631	1.473	0.554	467.527	740.596	1090.97	410.64
							126.32	QAADMILLDDNFASIVTGVEEGR		0	923.49	2767.45	3	2767.4	0.05	0	110716_YLLin_brain_SCX_F1819_03_p.04665.04665.3	0.74	1.434	0.645	367.952	497.087	712.678	320.861
							135.72	QAADMILLDDNFASIVTGVEEGR		0	923.49	2767.45	3	2767.4	0.05	0	110716_YLLin_brain_SCX_F1617_04_p.04646.04646.3	0.7	1.933	0.931	232.607	332.068	642.017	309.068
							133.69	QAADMILLDDNFASIVTGVEEGR		0	923.49	2767.46	3	2767.4	0.05	0	110716_YLLin_brain_SCX_F1819_01_p.04675.04675.3	0.712	1.559	0.715	276.061	387.695	604.412	277.24
							115.69	QAADMILLDDNFASIVTGVEEGR		0	923.49	2767.46	3	2767.4	0.06	0	110716_YLLin_brain_SCX_F1415_01_p.04661.04661.3	0.452	1.617	0.798	396.239	875.99	1416.24	699.179
							65.47	QAADMILLDDNFASIVTGVEEGR		0	923.5	2767.47	3	2767.4	0.07	0	110716_YLLin_brain_SCX_F1011_01_p.04727.04727.3	-7.842	-24.431	1.204	17	-2.1677	52.9592	-2.6096
							51.97	QAADMILLDDNFASIVTGVEEGR		0	923.5	2767.48	3	2767.4	0.08	0	110716_YLLin_brain_SCX_F0809_01_p.04845.04845.3	0	-53.191	2.606	0	-0.2632	14	-0.686
							30.86	QAADMILLDDNFASIVTGVEEGR		0	923.5	2767.48	3	2767.4	0.08	0	110716_YLLin_brain_SCX_F0809_01_p.04844.04844.3	0	-53.191	2.606	0	-0.8648	46	-2.254
							55.02	QAADMILLDDNFASIVTGVEEGR		0	923.5	2767.49	3	2767.4	0.09	0	110716_YLLin_brain_SCX_F1415_03_p.04709.04709.3	---	---	---	0	0	0	0
							64.77	QAADMILLDDNFASIVTGVEEGR	Oxidation (M)	0	928.81	2783.4	3	2783.4	0	0	110716_YLLin_brain_SCX_F44_03_p.04278.04278.3	0.398	0.951	1.092	29.2762	73.4854	69.886	80.2386
							63.77	QAADMILLDDNFASIVTGVEEGR	Oxidation (M)	0	928.81	2783.4	3	2783.4	0	0	110716_YLLin_brain_SCX_F44_03_p.04277.04277.3	0.478	0.395	0.356	49.9754	104.565	41.2712	37.2011
							26.34	QAADMILLDDNFASIVTGVEEGR	Oxidation (M)	0	928.81	2783.4	3	2783.4	0	0	110716_YLLin_brain_SCX_F44_01_p.04275.04275.3	---	---	---
							109.11	QAADMILLDDNFASIVTGVEEGR	Oxidation (M)	0	928.81	2783.4	3	2783.4	0	0	110716_YLLin_brain_SCX_F1011_02_p.04301.04301.3	0.238	0.495	0.503	12.4924	52.5403	25.9932	26.4436
							48.55	QAADMILLDDNFASIVTGVEEGR	Oxidation (M)	0	928.81	2783.42	3	2783.4	0.02	0	110716_YLLin_brain_SCX_F0809_02_p.04409.04409.3	0	-53.191	2.606	0	-0.188	10	-0.49
							126.6	QAADMILLDDNFASIVTGVEEGR	Oxidation (M)	0	928.81	2783.42	3	2783.4	0.02	0	110716_YLLin_brain_SCX_F1213_02_p.04250.04250.3	1.2	0.692	1.503	150.703	125.628	86.9348	188.853
							131.35	QAADMILLDDNFASIVTGVEEGR	Oxidation (M)	0	928.82	2783.43	3	2783.4	0.03	0	110716_YLLin_brain_SCX_F1213_01_p.04300.04300.3	0.963	0.811	1.104	355.24	368.948	299.147	407.292
							136.8	QAADMILLDDNFASIVTGVEEGR	Oxidation (M)	0	928.82	2783.43	3	2783.4	0.03	0	110716_YLLin_brain_SCX_F1617_04_p.04232.04232.3	0.517	1.182	1.03	168.748	326.31	385.844	336.172
							90.63	QAADMILLDDNFASIVTGVEEGR	Oxidation (M)	0	928.82	2783.43	3	2783.4	0.03	0	110716_YLLin_brain_SCX_F1617_02_p.04258.04258.3	0.627	0.94	0.978	467.546	745.778	700.719	729.467
							143.99	QAADMILLDDNFASIVTGVEEGR	Oxidation (M)	0	928.82	2783.44	3	2783.4	0.04	0	110716_YLLin_brain_SCX_F1819_01_p.04260.04260.3	0.676	1.569	1.025	179.312	265.151	416.089	271.836
							112.3	QAADMILLDDNFASIVTGVEEGR	Oxidation (M)	0	928.82	2783.44	3	2783.4	0.04	0	110716_YLLin_brain_SCX_F1415_01_p.04253.04253.3	0.804	0.903	0.83	360.469	448.467	405.015	372.154
							46.65	QAADMILLDDNFASIVTGVEEGR	Oxidation (M)	0	928.82	2783.45	3	2783.4	0.05	0	110716_YLLin_brain_SCX_F30_01_p.04221.04221.3	0.455	0.691	0.426	19.577	43.0016	29.733	18.311
							110.26	QAADMILLDDNFASIVTGVEEGR	Oxidation (M)	0	928.83	2783.45	3	2783.4	0.06	0	110716_YLLin_brain_SCX_F1617_01_p.04236.04236.3	1.218	0.988	1.543	495.77	407.109	402.364	628.331
							110.15	QAADMILLDDNFASIVTGVEEGR	Oxidation (M)	0	928.83	2783.45	3	2783.4	0.06	0	110716_YLLin_brain_SCX_F1617_01_p.04237.04237.3	0.849	0.986	1.433	450.614	530.659	523.243	760.324
							126.23	QAADMILLDDNFASIVTGVEEGR	Oxidation (M)	0	928.83	2783.46	3	2783.4	0.06	0	110716_YLLin_brain_SCX_F1415_02_p.04256.04256.3	0.939	1.091	1.278	258.189	274.832	299.956	351.238
							88.86	QAADMILLDDNFASIVTGVEEGR	Oxidation (M)	0	928.83	2783.46	3	2783.4	0.07	0	110716_YLLin_brain_SCX_F1011_01_p.04331.04331.3	-12.005	-8.562	-20.345	47	-3.9151	33.5214	79.6526
							108.37	QAADMILLDDNFASIVTGVEEGR	Oxidation (M)	0	928.83	2783.46	3	2783.4	0.07	0	110716_YLLin_brain_SCX_F1011_01_p.04332.04332.3	0.602	1.126	1.065	26.5582	44.1245	49.7036	46.9853
							46.93	QAADMILLDDNFASIVTGVEEGR	Oxidation (M)	0	928.83	2783.47	3	2783.4	0.07	0	110716_YLLin_brain_SCX_F0809_01_p.04384.04384.3	0	-53.191	2.606	0	-0.2256	12	-0.588
							69.07	QAADMILLDDNFASIVTGVEEGR	Oxidation (M)	0	928.83	2783.47	3	2783.4	0.07	0	110716_YLLin_brain_SCX_F0809_01_p.04385.04385.3	0.566	0.752	-0.042	11.7932	20.8536	15.6732	-0.8682
							110.34	QAADMILLDDNFASIVTGVEEGR	Oxidation (M)	0	928.83	2783.47	3	2783.4	0.07	0	110716_YLLin_brain_SCX_F1819_03_p.04253.04253.3	0.611	0.96	1.507	299.112	489.222	469.47	737.353
							38.81	QAADMILLDDNFASIVTGVEEGR	Oxidation (M)	0	928.83	2783.47	3	2783.4	0.08	0	110716_YLLin_brain_SCX_F0809_03_p.04352.04352.3	0	-51.263	-65.783	0	-0.2632	13.4924	17.314
							62.52	DFTSEQIDEILQNHTEIVFAR		1	703.1	2808.37	4	2808.42	-0.06	0	110716_YLLin_brain_SCX_F27_01_p.03741.03741.4	0.735	1.207	1.075	262.39	356.912	430.967	383.69
							59.25	DFTSEQIDEILQNHTEIVFAR		1	703.1	2808.38	4	2808.42	-0.05	0	110716_YLLin_brain_SCX_F28_01_p.03719.03719.4	0.607	0.976	1.05	246.939	406.509	396.895	426.88
							59.42	DFTSEQIDEILQNHTEIVFAR		1	703.1	2808.38	4	2808.42	-0.04	0	110716_YLLin_brain_SCX_F28_02_p.03814.03814.4	0.344	1.351	1.231	30.1352	87.4765	118.151	107.673
							58.04	DFTSEQIDEILQNHTEIVFAR		1	703.1	2808.38	4	2808.42	-0.04	0	110716_YLLin_brain_SCX_F28_02_p.03815.03815.4	0.73	1.522	1.092	62.1352	85.0649	129.51	92.9221
							47.92	DFTSEQIDEILQNHTEIVFAR		1	703.1	2808.39	4	2808.42	-0.04	0	110716_YLLin_brain_SCX_F27_02_p.03727.03727.4	0.696	0.944	0.722	74.919	107.677	101.61	77.7325
							31.12	DFTSEQIDEILQNHTEIVFAR		1	703.11	2808.39	4	2808.42	-0.03	0	110716_YLLin_brain_SCX_F26_03_p.03788.03788.4	0.7	0.797	0.869	15.7744	22.5216	17.9468	19.5669
							65.57	DFTSEQIDEILQNHTEIVFAR		1	703.11	2808.4	4	2808.42	-0.03	0	110716_YLLin_brain_SCX_F28_03_p.03730.03730.4	0.681	1.176	1.245	59.1258	86.7792	102.061	108.064
							56.24	DFTSEQIDEILQNHTEIVFAR		1	703.11	2808.4	4	2808.42	-0.03	0	110716_YLLin_brain_SCX_F26_01_p.03754.03754.4	0.446	1.213	0.734	40.107	89.9755	109.177	66.063
							52.03	DFTSEQIDEILQNHTEIVFAR		1	703.11	2808.4	4	2808.42	-0.02	0	110716_YLLin_brain_SCX_F27_03_p.03766.03766.4	0.716	0.792	1.177	81.8532	114.364	90.608	134.638
							60.12	DFTSEQIDEILQNHTEIVFAR		1	937.16	2808.45	3	2808.42	0.02	0	110716_YLLin_brain_SCX_F28_01_p.03872.03872.3	0.339	0.936	0.344	82.6124	243.519	228.018	83.7111
							102.57	DFTSEQIDEILQNHTEIVFAR		1	937.16	2808.45	3	2808.42	0.03	0	110716_YLLin_brain_SCX_F28_02_p.03812.03812.3	0.505	1.391	1.047	170.625	337.574	469.53	353.336
							106.57	DFTSEQIDEILQNHTEIVFAR		1	937.16	2808.45	3	2808.42	0.03	0	110716_YLLin_brain_SCX_F27_02_p.03726.03726.3	0.51	1.411	0.742	372.687	731.213	1031.83	542.482
							88.3	DFTSEQIDEILQNHTEIVFAR		1	937.16	2808.46	3	2808.42	0.03	0	110716_YLLin_brain_SCX_F29_02_p.03725.03725.3	0.401	1.165	1.254	99.5466	248.069	288.957	311.065
							96.13	DFTSEQIDEILQNHTEIVFAR		1	937.16	2808.46	3	2808.42	0.03	0	110716_YLLin_brain_SCX_F26_01_p.03753.03753.3	0.543	0.64	0.829	293.651	540.992	346.128	448.458
							37.28	DFTSEQIDEILQNHTEIVFAR		1	937.16	2808.46	3	2808.42	0.04	0	110716_YLLin_brain_SCX_F26_03_p.03783.03783.3	0.43	0.81	0.742	28.3514	65.8927	53.3474	48.9053
							93.41	DFTSEQIDEILQNHTEIVFAR		1	937.16	2808.46	3	2808.42	0.04	0	110716_YLLin_brain_SCX_F27_01_p.03814.03814.3	0.564	0.624	0.88	76.6558	135.802	84.7548	119.53
							91.92	DFTSEQIDEILQNHTEIVFAR		1	937.16	2808.46	3	2808.42	0.04	0	110716_YLLin_brain_SCX_F28_01_p.03718.03718.3	0.524	1.343	0.973	1297.23	2476.99	3326.49	2409.16
							32.5	DFTSEQIDEILQNHTEIVFAR		1	937.16	2808.46	3	2808.42	0.04	0	110716_YLLin_brain_SCX_F26_02_p.03756.03756.3	0.608	0.334	0.313	49.201	80.9346	27.0616	25.3664
							105.19	DFTSEQIDEILQNHTEIVFAR		1	937.16	2808.47	3	2808.42	0.04	0	110716_YLLin_brain_SCX_F28_03_p.03729.03729.3	0.547	1.597	1.006	288.689	527.936	843.187	531.246
							30.3	DFTSEQIDEILQNHTEIVFAR		1	937.16	2808.47	3	2808.42	0.05	0	110716_YLLin_brain_SCX_F44_01_p.03762.03762.3	0.588	0.96	0.725	43.2668	73.5208	70.5554	53.2747
							90.9	DFTSEQIDEILQNHTEIVFAR		1	937.16	2808.47	3	2808.42	0.05	0	110716_YLLin_brain_SCX_F29_01_p.03732.03732.3	0.559	1.26	0.812	301.604	539.161	679.466	437.969
							91.14	DFTSEQIDEILQNHTEIVFAR		1	937.17	2808.47	3	2808.42	0.05	0	110716_YLLin_brain_SCX_F27_01_p.03740.03740.3	0.646	1.146	0.896	1541.05	2384.66	2732.38	2137.17
							99.74	DFTSEQIDEILQNHTEIVFAR		1	937.17	2808.48	3	2808.42	0.05	0	110716_YLLin_brain_SCX_F27_03_p.03765.03765.3	0.599	1.32	1.042	339.313	566.152	747.278	590.169
							53.63	DFTSEQIDEILQNHTEIVFAR		1	937.17	2808.48	3	2808.42	0.06	0	110716_YLLin_brain_SCX_F28_01_p.03791.03791.3	0.857	2.102	1.538	62.248	72.6325	152.653	111.739
							23.55	DFTSEQIDEILQNHTEIVFAR		1	937.17	2808.48	3	2808.42	0.06	0	110716_YLLin_brain_SCX_F28_01_p.04741.04741.3	-0.01	0.713	0.585	-0.47	49.2668	35.129	28.8403
							106.82	DFTSEQIDEILQNHTEIVFAR		1	937.17	2808.5	3	2808.42	0.07	0	110716_YLLin_brain_SCX_F29_03_p.03722.03722.3	0.651	1.509	1.099	127.026	195.209	294.598	214.556
							104.2	DFTSEQIDEILQNHTEIVFAR		1	937.18	2808.51	3	2808.42	0.08	0	110716_YLLin_brain_SCX_F40_03_p.03757.03757.3	0.496	0.361	0.751	169.644	342.204	123.567	257.15
							26.51	DFTSEQIDEILQNHTEIVFAR		1	937.18	2808.52	3	2808.42	0.1	0	110716_YLLin_brain_SCX_F45_03_p.03756.03756.3	0.812	1.201	0.783	69.1352	85.109	102.2	66.6416
							40.04	DFTSEQIDEILQNHTEIVFAR		1	937.18	2808.52	3	2808.42	0.1	0	110716_YLLin_brain_SCX_F45_03_p.03757.03757.3	0.525	1.138	0.716	51.0318	97.18	110.56	69.5537
							30.04	TVNDLEDSYGQQWTYEQR	iTRAQ8plex (Y)	1	710.85	2839.36	4	2839.39	-0.03	0	110716_YLLin_brain_SCX_F33_02_p.02537.02537.4	---	---	---
							32.55	TVNDLEDSYGQQWTYEQR	iTRAQ8plex (Y)	1	710.85	2839.36	4	2839.39	-0.03	0	110716_YLLin_brain_SCX_F33_02_p.02536.02536.4	---	---	---
							37.11	QGAIVAVTGDGVNDSPALKK		0	713.9	2851.57	4	2851.65	-0.08	1	110716_YLLin_brain_SCX_F32_03_p.02422.02422.4	1.403	2.255	1.904	98.248	70.0393	157.944	133.352
							30.57	QGAIVAVTGDGVNDSPALKK		0	713.91	2851.6	4	2851.65	-0.05	1	110716_YLLin_brain_SCX_F32_02_p.02381.02381.4	0.859	1.043	0.909	154.176	179.416	187.044	163.134
							60.85	QGAIVAVTGDGVNDSPALKK		0	713.91	2851.61	4	2851.65	-0.05	1	110716_YLLin_brain_SCX_F33_02_p.02348.02348.4	0.724	1.37	0.88	193.293	267.145	365.987	234.956
							61.26	QGAIVAVTGDGVNDSPALKK		0	713.91	2851.63	4	2851.65	-0.02	1	110716_YLLin_brain_SCX_F33_01_p.02327.02327.4	0.53	1.206	1.254	169.804	320.203	386.195	401.637
							40.58	QGAIVAVTGDGVNDSPALKK		0	951.57	2851.68	3	2851.65	0.02	1	110716_YLLin_brain_SCX_F33_03_p.02388.02388.3	0.499	1.023	0.693	131.387	263.278	269.37	182.368
							43.6	QGAIVAVTGDGVNDSPALKK		0	951.58	2851.71	3	2851.65	0.05	1	110716_YLLin_brain_SCX_F33_03_p.02387.02387.3	0.87	0.959	1.036	181.876	209.168	200.529	216.74
							65.7	EQPLDEEMKEAFQNAYLELGGLGER		1	869.45	3473.76	4	3473.76	0	1	110716_YLLin_brain_SCX_F30_02_p.04413.04413.4	0.943	2.013	0.621	87.0412	92.2896	185.749	57.3417
							54.86	EQPLDEEMKEAFQNAYLELGGLGER		1	869.45	3473.77	4	3473.76	0.01	1	110716_YLLin_brain_SCX_F29_01_p.04381.04381.4	0.598	1.06	0.795	132.782	221.905	235.207	176.435
							56.09	EQPLDEEMKEAFQNAYLELGGLGER		1	869.45	3473.78	4	3473.76	0.02	1	110716_YLLin_brain_SCX_F30_01_p.04379.04379.4	0.637	1.532	1.148	269.723	423.131	648.308	485.614
							27.68	EQPLDEEMKEAFQNAYLELGGLGER		1	869.45	3473.78	4	3473.76	0.02	1	110716_YLLin_brain_SCX_F31_02_p.04443.04443.4	0.741	-0.095	1.074	14.8026	19.9665	-1.9038	21.4386
							30.75	EQPLDEEMKEAFQNAYLELGGLGER		1	869.45	3473.78	4	3473.76	0.02	1	110716_YLLin_brain_SCX_F31_02_p.04442.04442.4	-0.01	0.691	2.141	-0.188	19.6992	13.6074	42.184
							47.94	EQPLDEEMKEAFQNAYLELGGLGER		1	869.46	3473.79	4	3473.76	0.03	1	110716_YLLin_brain_SCX_F39_03_p.04415.04415.4	0.407	0.219	0.383	26.3702	64.7825	14.2022	24.7931
							41.01	EQPLDEEMKEAFQNAYLELGGLGER		1	869.46	3473.79	4	3473.76	0.03	1	110716_YLLin_brain_SCX_F39_03_p.04414.04414.4	0.564	1.018	-0.086	25.5488	45.2874	46.0828	-3.9104
							56.2	EQPLDEEMKEAFQNAYLELGGLGER		1	869.46	3473.8	4	3473.76	0.04	1	110716_YLLin_brain_SCX_F30_03_p.04358.04358.4	0.665	1.355	1.429	144.8	217.875	295.319	311.438
							28.18	EQPLDEEMKEAFQNAYLELGGLGER		1	869.46	3473.8	4	3473.76	0.04	1	110716_YLLin_brain_SCX_F31_01_p.04417.04417.4	0.586	0.816	0.765	30.483	51.9805	42.4104	39.7617
							29.47	EQPLDEEMKEAFQNAYLELGGLGER		1	869.46	3473.81	4	3473.76	0.05	1	110716_YLLin_brain_SCX_F40_03_p.04436.04436.4	-0.01	0.576	0.461	-0.5264	55.3232	31.8524	25.5253
							52.63	EQPLDEEMKEAFQNAYLELGGLGER		1	869.46	3473.82	4	3473.76	0.06	1	110716_YLLin_brain_SCX_F29_02_p.04386.04386.4	0.778	1.145	1.026	137.214	176.306	201.863	180.818
							39.13	EQPLDEEMKEAFQNAYLELGGLGER		1	869.46	3473.82	4	3473.76	0.06	1	110716_YLLin_brain_SCX_F29_03_p.04383.04383.4	0.571	0.946	0.44	16.7086	29.2647	27.6976	12.8772
							35.62	EQPLDEEMKEAFQNAYLELGGLGER		1	869.47	3473.85	4	3473.76	0.09	1	110716_YLLin_brain_SCX_F31_03_p.04407.04407.4	0.894	0.932	1.597	50.4266	56.3769	52.5684	90.051
							49.26	EQPLDEEMKEAFQNAYLELGGLGER	Oxidation (M)	1	873.45	3489.78	4	3489.75	0.03	1	110716_YLLin_brain_SCX_F30_02_p.03526.03526.4	0.758	1.467	1.166	70.06	92.3821	135.554	107.719
							50.29	EQPLDEEMKEAFQNAYLELGGLGER	Oxidation (M)	1	873.45	3489.78	4	3489.75	0.03	1	110716_YLLin_brain_SCX_F30_03_p.03482.03482.4	0.774	1.022	1.284	276.39	357.15	364.9	458.662
							47.26	EQPLDEEMKEAFQNAYLELGGLGER	Oxidation (M)	1	873.47	3489.84	4	3489.75	0.09	1	110716_YLLin_brain_SCX_F29_01_p.03505.03505.4	0.731	0.828	1.126	330.46	452.041	374.274	509.041
							45.92	EQPLDEEMKEAFQNAYLELGGLGER	Oxidation (M)	1	873.47	3489.85	4	3489.75	0.1	1	110716_YLLin_brain_SCX_F29_03_p.03501.03501.4	0.495	1.221	1.311	59.7968	120.789	147.495	158.392
							23.83	EQPLDEEMKEAFQNAYLELGGLGER	iTRAQ8plex (Y)	1	945.48	3777.91	4	3777.97	-0.06	1	110716_YLLin_brain_SCX_F26_02_p.04589.04589.4	---	---	---
							22.36	EQPLDEEMKEAFQNAYLELGGLGER	iTRAQ8plex (Y)	1	945.49	3777.93	4	3777.97	-0.03	1	110716_YLLin_brain_SCX_F23_03_p.04658.04658.4	---	---	---
							21.39	EQPLDEEMKEAFQNAYLELGGLGER	iTRAQ8plex (Y)	1	945.49	3777.95	4	3777.97	-0.02	1	110716_YLLin_brain_SCX_F26_01_p.04579.04579.4	---	---	---
							42.44	MTVAHMWFDNQIHEADTTEDQSGTSFDK	Oxidation (M)	1	967.22	3864.85	4	3864.78	0.07	0	110716_YLLin_brain_SCX_F39_03_p.02799.02799.4	0.925	1.818	1.4	173.064	187.156	340.266	262.011
2	IPI00338039	25477	55064	1194	2	66.1	35.85	EEYPDR		0	556.76	1111.5	2	1111.55	-0.05	0	110716_YLLin_brain_SCX_F21_02_p.01245.01245.2	1.537	1.216	1.76	66.5394	43.2933	52.634	76.1946	0.627	971	[1.022]	0.823	993	[1.033]	1.002	993	[1.032]
							22.72	EEYPDR		0	556.76	1111.5	2	1111.55	-0.04	0	110716_YLLin_brain_SCX_F20_01_p.01185.01185.2	---	---	---
							20.88	EEYPDR		0	556.76	1111.51	2	1111.55	-0.03	0	110716_YLLin_brain_SCX_F21_01_p.01195.01195.2	---	---	---
							24.55	EEYPDR		0	556.77	1111.52	2	1111.55	-0.03	0	110716_YLLin_brain_SCX_F22_01_p.01220.01220.2	---	---	---
							26.89	TAVCDIPPR		0	661.34	1320.66	2	1320.68	-0.02	0	110716_YLLin_brain_SCX_F1415_03_p.02635.02635.2	---	---	---
							33.22	TAVCDIPPR		0	661.34	1320.67	2	1320.68	-0.02	0	110716_YLLin_brain_SCX_F1617_02_p.02490.02490.2	0.603	0.671	0.68	278.413	461.94	309.817	314.053
							28.17	TAVCDIPPR		0	661.34	1320.67	2	1320.68	-0.01	0	110716_YLLin_brain_SCX_F1415_03_p.02636.02636.2	---	---	---
							25.7	TAVCDIPPR		0	661.35	1320.69	2	1320.68	0.01	0	110716_YLLin_brain_SCX_F1617_02_p.02489.02489.2	0.585	0.68	0.926	251.732	430.12	292.554	398.353
							21.04	TAVCDIPPR		0	661.36	1320.7	2	1320.68	0.01	0	110716_YLLin_brain_SCX_F1415_02_p.02492.02492.2	0.756	0.613	0.779	304.958	403.389	247.389	314.161
							32.84	YLTVAAIFR		0	453.25	1356.71	3	1356.81	-0.09	0	110716_YLLin_brain_SCX_F20_02_p.03743.03743.3	0.602	0.463	0.791	49.1916	81.709	37.8284	64.6593
							45.38	YLTVAAIFR		0	453.25	1356.73	3	1356.81	-0.08	0	110716_YLLin_brain_SCX_F22_02_p.03756.03756.3	0.7	0.792	0.767	45.3514	64.759	51.3168	49.6442
							40.85	YLTVAAIFR		0	453.25	1356.73	3	1356.81	-0.08	0	110716_YLLin_brain_SCX_F22_02_p.03757.03757.3	0.783	0.869	1.529	33.5676	42.8678	37.2376	65.5489
							48.72	YLTVAAIFR		0	453.25	1356.73	3	1356.81	-0.07	0	110716_YLLin_brain_SCX_F1617_04_p.03748.03748.3	0.506	0.542	0.88	222.667	440.133	238.739	387.286
							50.81	YLTVAAIFR		0	453.25	1356.74	3	1356.81	-0.07	0	110716_YLLin_brain_SCX_F1617_04_p.03749.03749.3	0.596	0.628	1.305	212.466	356.23	223.69	464.827
							23.43	YLTVAAIFR		0	679.38	1356.75	2	1356.81	-0.05	0	110716_YLLin_brain_SCX_F1415_03_p.03822.03822.2	---	---	---
							41.98	YLTVAAIFR		0	679.39	1356.77	2	1356.81	-0.03	0	110716_YLLin_brain_SCX_F1617_01_p.03835.03835.2	0.847	0.695	1.01	218.396	257.938	179.264	260.486
							45.07	YLTVAAIFR		0	679.39	1356.77	2	1356.81	-0.03	0	110716_YLLin_brain_SCX_F22_03_p.03793.03793.2	0.47	0.698	1.157	2865.01	6089.44	4250.83	7047.84
							41.3	YLTVAAIFR		0	679.4	1356.78	2	1356.81	-0.03	0	110716_YLLin_brain_SCX_F1819_02_p.03744.03744.2	0.517	0.705	1.118	9019.7	17434	12290	19497.3
							42.75	YLTVAAIFR		0	679.4	1356.78	2	1356.81	-0.03	0	110716_YLLin_brain_SCX_F1415_01_p.03786.03786.2	0.591	0.524	0.815	6617.17	11197.7	5864.12	9126.01
							40.16	YLTVAAIFR		0	679.4	1356.78	2	1356.81	-0.03	0	110716_YLLin_brain_SCX_F37_03_p.03814.03814.2	0.548	0.785	0.599	81.5242	148.856	116.782	89.1307
							42.79	YLTVAAIFR		0	679.4	1356.78	2	1356.81	-0.03	0	110716_YLLin_brain_SCX_F1617_01_p.03748.03748.2	0.559	0.734	1.151	9429.68	16875	12381.7	19422.5
							37.6	YLTVAAIFR		0	679.4	1356.78	2	1356.81	-0.03	0	110716_YLLin_brain_SCX_F1617_01_p.03834.03834.2	1.002	0.538	0.779	274.218	273.681	147.346	213.073
							43.26	YLTVAAIFR		0	679.4	1356.78	2	1356.81	-0.03	0	110716_YLLin_brain_SCX_F21_03_p.03781.03781.2	0.437	0.625	1.011	5286.18	12104.4	7561.59	12233.1
							41.35	YLTVAAIFR		0	679.4	1356.78	2	1356.81	-0.03	0	110716_YLLin_brain_SCX_F1617_02_p.03767.03767.2	0.54	0.683	1.067	10821.8	20027.8	13677.1	21371.4
							44.11	YLTVAAIFR		0	679.4	1356.78	2	1356.81	-0.02	0	110716_YLLin_brain_SCX_F23_03_p.03818.03818.2	0.492	0.877	1.291	979.307	1989.58	1744.04	2568.11
							43.19	YLTVAAIFR		0	679.4	1356.78	2	1356.81	-0.02	0	110716_YLLin_brain_SCX_F20_02_p.03735.03735.2	0.496	0.644	1.089	6832.26	13768.5	8869.66	14996.7
							42.78	YLTVAAIFR		0	679.4	1356.78	2	1356.81	-0.02	0	110716_YLLin_brain_SCX_F1415_02_p.03785.03785.2	0.546	0.481	0.799	6335.6	11601.8	5575.77	9267.14
							42.86	YLTVAAIFR		0	679.4	1356.79	2	1356.81	-0.02	0	110716_YLLin_brain_SCX_F1819_01_p.03751.03751.2	0.553	0.751	1.138	9313.96	16847.9	12660.6	19173.7
							42.99	YLTVAAIFR		0	679.4	1356.79	2	1356.81	-0.02	0	110716_YLLin_brain_SCX_F22_02_p.03741.03741.2	0.504	0.723	1.133	3151.26	6250.26	4521.74	7079.78
							45.29	YLTVAAIFR		0	679.4	1356.79	2	1356.81	-0.02	0	110716_YLLin_brain_SCX_F20_03_p.03776.03776.2	0.43	0.583	0.994	3243.05	7542.79	4396.33	7500.26
							28.08	YLTVAAIFR		0	679.4	1356.79	2	1356.81	-0.02	0	110716_YLLin_brain_SCX_F1819_03_p.03807.03807.2	---	---	---
							41.41	YLTVAAIFR		0	679.4	1356.79	2	1356.81	-0.02	0	110716_YLLin_brain_SCX_F21_01_p.03706.03706.2	0.583	0.722	1.129	20825.2	35740.4	25797.5	40348.5
							39.96	YLTVAAIFR		0	679.4	1356.79	2	1356.81	-0.02	0	110716_YLLin_brain_SCX_F20_01_p.03686.03686.2	0.554	0.695	1.06	20002.4	36101.2	25080.5	38268.5
							41.28	YLTVAAIFR		0	679.4	1356.79	2	1356.81	-0.02	0	110716_YLLin_brain_SCX_F1819_03_p.03732.03732.2	0.583	0.78	1.148	12703.5	21780.4	16988.2	24997.2
							22.08	YLTVAAIFR		0	679.4	1356.79	2	1356.81	-0.02	0	110716_YLLin_brain_SCX_F1617_04_p.03825.03825.2	---	---	---
							35.46	YLTVAAIFR		0	679.4	1356.79	2	1356.81	-0.02	0	110716_YLLin_brain_SCX_F37_01_p.03797.03797.2	0.516	0.724	1.425	64.7592	125.497	90.8228	178.81
							41.07	YLTVAAIFR		0	679.4	1356.79	2	1356.81	-0.02	0	110716_YLLin_brain_SCX_F23_01_p.03742.03742.2	0.58	0.827	1.313	4004.32	6904.67	5710.73	9064.93
							42.93	YLTVAAIFR		0	679.4	1356.79	2	1356.81	-0.02	0	110716_YLLin_brain_SCX_F1617_04_p.03746.03746.2	0.557	0.71	1.103	13784.8	24748.3	17567.9	27302.8
							35.5	YLTVAAIFR		0	679.4	1356.79	2	1356.81	-0.01	0	110716_YLLin_brain_SCX_F23_02_p.03731.03731.2	0.55	0.805	1.368	787.778	1433.25	1153.9	1961.02
							39.81	YLTVAAIFR		0	679.4	1356.79	2	1356.81	-0.01	0	110716_YLLin_brain_SCX_F22_01_p.03730.03730.2	0.554	0.719	1.142	9641.6	17396.7	12516.4	19873.7
							43.21	YLTVAAIFR		0	679.4	1356.79	2	1356.81	-0.01	0	110716_YLLin_brain_SCX_F21_02_p.03737.03737.2	0.458	0.67	1.095	6706.09	14627.7	9798.44	16015.3
							42.57	YLTVAAIFR		0	679.41	1356.8	2	1356.81	-0.01	0	110716_YLLin_brain_SCX_F24_01_p.03755.03755.2	0.44	0.859	1.148	243.548	552.899	475.112	634.805
							33.36	YLTVAAIFR		0	679.41	1356.8	2	1356.81	0	0	110716_YLLin_brain_SCX_F24_01_p.03754.03754.2	0.543	0.888	1.174	251.403	462.77	411.054	543.453
							20.69	YLTVAAIFR		0	679.42	1356.82	2	1356.81	0.01	0	110716_YLLin_brain_SCX_F1617_03_p.03836.03836.2	0.787	0.793	-0.06	614.142	780.548	618.979	-47.0233
							60.02	YLTVAAIFR		0	453.28	1356.82	3	1356.81	0.01	0	110716_YLLin_brain_SCX_F1819_03_p.03741.03741.3	0.578	0.747	1.06	222.184	384.337	287.281	407.363
							55.21	YLTVAAIFR		0	453.28	1356.83	3	1356.81	0.02	0	110716_YLLin_brain_SCX_F1819_03_p.03740.03740.3	0.708	0.873	1.039	323.413	457.072	399.19	474.764
							40.04	YLTVAAIFR		0	679.43	1356.85	2	1356.81	0.04	0	110716_YLLin_brain_SCX_F1617_03_p.03763.03763.2	0.588	0.75	1.125	18546.5	31547.8	23673.4	35485.2
							40.27	YLTVAAIFR		0	453.29	1356.86	3	1356.81	0.05	0	110716_YLLin_brain_SCX_F20_01_p.03695.03695.3	0.469	0.765	0.958	122.424	261.176	199.921	250.3
							41.58	YLTVAAIFR		0	453.3	1356.87	3	1356.81	0.06	0	110716_YLLin_brain_SCX_F20_01_p.03694.03694.3	0.481	0.978	1.112	139.133	289.369	282.862	321.831
							46.83	YLTVAAIFR		0	453.3	1356.88	3	1356.81	0.08	0	110716_YLLin_brain_SCX_F22_01_p.03733.03733.3	0.393	1.001	0.986	111.208	283.317	283.709	279.343
							47.79	YLTVAAIFR		0	453.3	1356.89	3	1356.81	0.08	0	110716_YLLin_brain_SCX_F22_01_p.03732.03732.3	0.742	0.631	1.009	203.255	274.065	173.047	276.488
							30.13	IREEYPDR		0	461.22	1380.63	3	1380.73	-0.1	1	110716_YLLin_brain_SCX_F43_01_p.01408.01408.3	0.723	-0.074	0.329	29.5958	40.933	-3.011	13.4788
							26.66	IREEYPDR		0	461.22	1380.64	3	1380.73	-0.09	1	110716_YLLin_brain_SCX_F39_01_p.01335.01335.3	---	---	---
							25.29	IREEYPDR		0	461.22	1380.64	3	1380.73	-0.09	1	110716_YLLin_brain_SCX_F46_01_p.01352.01352.3	---	---	---
							20.62	IREEYPDR		0	691.36	1380.71	2	1380.73	-0.02	1	110716_YLLin_brain_SCX_F47_02_p.01390.01390.2	---	---	---
							22.49	IREEYPDR		0	691.36	1380.71	2	1380.73	-0.02	1	110716_YLLin_brain_SCX_F40_02_p.01324.01324.2	---	---	---
							27.33	IREEYPDR		0	461.25	1380.73	3	1380.73	0	1	110716_YLLin_brain_SCX_F46_03_p.01329.01329.3	0.719	1.157	1.244	532.527	740.254	856.444	920.712
							21.04	IREEYPDR		0	461.26	1380.75	3	1380.73	0.02	1	110716_YLLin_brain_SCX_F47_03_p.01330.01330.3	0.712	0.947	1.328	857.883	1205.24	1141.12	1600.82
							45.95	NMMAACDPR	2 Oxidation (M)	0	695.78	1389.55	2	1389.58	-0.03	0	110716_YLLin_brain_SCX_F1819_02_p.01382.01382.2	0.612	0.505	0.795	316.868	518.043	261.633	411.965
							36.86	NMMAACDPR	2 Oxidation (M)	0	695.78	1389.55	2	1389.58	-0.03	0	110716_YLLin_brain_SCX_F1819_02_p.01383.01383.2	0.748	0.441	1.063	369.074	493.249	217.751	524.136
							68.24	FPGQLNADLR		0	478.91	1433.7	3	1433.79	-0.09	0	110716_YLLin_brain_SCX_F1819_01_p.02571.02571.3	0.554	0.666	1.083	315.36	569.724	379.417	616.87
							72.73	FPGQLNADLR		0	478.91	1433.7	3	1433.79	-0.09	0	110716_YLLin_brain_SCX_F1819_01_p.02570.02570.3	0.987	1.198	1.244	390.93	396.084	474.555	492.545
							58.35	FPGQLNADLR		0	478.91	1433.7	3	1433.79	-0.09	0	110716_YLLin_brain_SCX_F1415_02_p.02617.02617.3	0.837	0.99	0.603	195.631	233.639	231.221	140.898
							53.49	FPGQLNADLR		0	478.91	1433.7	3	1433.79	-0.09	0	110716_YLLin_brain_SCX_F1415_02_p.02616.02616.3	0.784	0.655	0.94	239.926	305.952	200.523	287.622
							53.81	FPGQLNADLR		0	478.91	1433.7	3	1433.79	-0.09	0	110716_YLLin_brain_SCX_F20_02_p.02574.02574.3	0.562	0.985	1.053	80.5712	143.436	141.219	151.108
							66.13	FPGQLNADLR		0	478.91	1433.7	3	1433.79	-0.09	0	110716_YLLin_brain_SCX_F20_02_p.02573.02573.3	0.494	0.865	0.914	97.0542	196.644	170.093	179.776
							66.33	FPGQLNADLR		0	478.91	1433.71	3	1433.79	-0.08	0	110716_YLLin_brain_SCX_F21_01_p.02524.02524.3	0.59	0.824	0.924	714.94	1212.04	998.697	1119.69
							40.19	FPGQLNADLR		0	478.91	1433.71	3	1433.79	-0.08	0	110716_YLLin_brain_SCX_F21_02_p.02555.02555.3	0.824	0.811	1.571	102.74	124.672	101.1	195.865
							53.99	FPGQLNADLR		0	478.91	1433.71	3	1433.79	-0.08	0	110716_YLLin_brain_SCX_F22_02_p.02549.02549.3	0.713	0.673	0.637	125.242	175.749	118.26	111.978
							53.74	FPGQLNADLR		0	478.91	1433.71	3	1433.79	-0.08	0	110716_YLLin_brain_SCX_F22_02_p.02550.02550.3	0.604	0.746	1.161	107.233	177.67	132.522	206.233
							66.28	FPGQLNADLR		0	478.92	1433.72	3	1433.79	-0.07	0	110716_YLLin_brain_SCX_F22_01_p.02543.02543.3	0.562	0.815	0.885	582.707	1036.49	845.152	917.569
							66.46	FPGQLNADLR		0	478.92	1433.73	3	1433.79	-0.07	0	110716_YLLin_brain_SCX_F1617_04_p.02564.02564.3	0.668	0.846	1.199	457.157	683.867	578.435	819.696
							45.31	FPGQLNADLR		0	478.92	1433.73	3	1433.79	-0.07	0	110716_YLLin_brain_SCX_F20_03_p.02601.02601.3	1.004	1.028	1.42	65.3326	65.0614	66.9034	92.3933
							70.72	FPGQLNADLR		0	478.92	1433.73	3	1433.79	-0.07	0	110716_YLLin_brain_SCX_F20_01_p.02531.02531.3	0.727	0.95	0.982	735.82	1011.73	961.133	993.629
							68.29	FPGQLNADLR		0	478.92	1433.73	3	1433.79	-0.07	0	110716_YLLin_brain_SCX_F20_01_p.02530.02530.3	0.688	0.752	0.88	897.943	1305.53	982.142	1149.2
							61.08	FPGQLNADLR		0	717.89	1433.77	2	1433.79	-0.03	0	110716_YLLin_brain_SCX_F1415_01_p.02610.02610.2	0.661	0.753	0.811	758.551	1146.81	863.068	929.765
							42.37	FPGQLNADLR		0	717.89	1433.77	2	1433.79	-0.02	0	110716_YLLin_brain_SCX_F1819_01_p.02556.02556.2	0.696	0.832	1.082	3518.37	5051.91	4200.81	5464.76
							46.63	FPGQLNADLR		0	717.89	1433.77	2	1433.79	-0.02	0	110716_YLLin_brain_SCX_F23_03_p.02575.02575.2	0.594	0.715	0.879	844.862	1423.27	1017.55	1250.65
							51.79	FPGQLNADLR		0	717.89	1433.77	2	1433.79	-0.02	0	110716_YLLin_brain_SCX_F1819_03_p.02532.02532.2	0.715	0.892	1.001	4397.24	6148.68	5484.35	6156.37
							59.03	FPGQLNADLR		0	717.89	1433.77	2	1433.79	-0.02	0	110716_YLLin_brain_SCX_F22_02_p.02522.02522.2	0.525	0.767	1.013	509.393	970.543	743.951	983.421
							40.91	FPGQLNADLR		0	717.89	1433.78	2	1433.79	-0.02	0	110716_YLLin_brain_SCX_F22_03_p.02604.02604.2	0.61	0.836	0.992	1534.94	2514.56	2102.22	2494.23
							51.51	FPGQLNADLR		0	717.9	1433.78	2	1433.79	-0.02	0	110716_YLLin_brain_SCX_F1617_02_p.02572.02572.2	0.606	0.803	1.002	3078.45	5076.8	4076.48	5085.38
							53.72	FPGQLNADLR		0	478.93	1433.78	3	1433.79	-0.02	0	110716_YLLin_brain_SCX_F1617_03_p.02557.02557.3	0.585	0.739	1.021	477.888	816.712	603.874	833.558
							51.32	FPGQLNADLR		0	717.9	1433.78	2	1433.79	-0.02	0	110716_YLLin_brain_SCX_F1819_02_p.02538.02538.2	0.715	0.867	1.001	2087.69	2919.33	2531.71	2921.74
							40.16	FPGQLNADLR		0	717.9	1433.78	2	1433.79	-0.02	0	110716_YLLin_brain_SCX_F23_01_p.02499.02499.2	0.664	0.811	1.007	3198.87	4814.33	3903.43	4845.78
							39.47	FPGQLNADLR		0	717.9	1433.78	2	1433.79	-0.01	0	110716_YLLin_brain_SCX_F1617_01_p.02638.02638.2	0.586	0.685	0.96	1320.64	2253.53	1543.49	2164.27
							55.6	FPGQLNADLR		0	717.9	1433.78	2	1433.79	-0.01	0	110716_YLLin_brain_SCX_F1617_01_p.02566.02566.2	0.74	0.955	1.1	1440.4	1945.88	1857.92	2139.64
							40.25	FPGQLNADLR		0	717.9	1433.78	2	1433.79	-0.01	0	110716_YLLin_brain_SCX_F22_01_p.02517.02517.2	0.699	0.806	0.989	5315.78	7607.73	6131.27	7527.01
							54.66	FPGQLNADLR		0	717.9	1433.78	2	1433.79	-0.01	0	110716_YLLin_brain_SCX_F1415_02_p.02597.02597.2	0.625	0.646	0.887	1212.7	1941.23	1254.34	1722.23
							54.6	FPGQLNADLR		0	717.9	1433.78	2	1433.79	-0.01	0	110716_YLLin_brain_SCX_F21_02_p.02531.02531.2	0.645	0.934	1.028	658.773	1022.13	954.501	1050.85
							49.74	FPGQLNADLR		0	717.9	1433.78	2	1433.79	-0.01	0	110716_YLLin_brain_SCX_F20_02_p.02547.02547.2	0.751	0.916	1.077	717.384	954.711	874.875	1028.4
							38.92	FPGQLNADLR		0	717.9	1433.78	2	1433.79	-0.01	0	110716_YLLin_brain_SCX_F20_01_p.02504.02504.2	0.663	0.872	1.1	4497.11	6783.88	5912.62	7465.38
							41.34	FPGQLNADLR		0	717.9	1433.78	2	1433.79	-0.01	0	110716_YLLin_brain_SCX_F1617_04_p.02552.02552.2	0.701	0.834	1.081	4005.68	5717.95	4770.03	6180.34
							45.84	FPGQLNADLR		0	717.9	1433.79	2	1433.79	-0.01	0	110716_YLLin_brain_SCX_F23_02_p.02500.02500.2	0.613	0.852	0.922	941.687	1535.82	1307.83	1416.31
							38.69	FPGQLNADLR		0	717.9	1433.79	2	1433.79	-0.01	0	110716_YLLin_brain_SCX_F21_03_p.02570.02570.2	0.581	0.864	1.093	408.997	703.629	607.972	769.317
							36.36	FPGQLNADLR		0	717.9	1433.79	2	1433.79	-0.01	0	110716_YLLin_brain_SCX_F20_03_p.02576.02576.2	0.771	1.051	0.962	316.845	411.028	432.033	395.546
							51.03	FPGQLNADLR		0	717.9	1433.79	2	1433.79	0	0	110716_YLLin_brain_SCX_F21_01_p.02499.02499.2	0.7	0.84	1.017	2352.29	3362.5	2823.27	3419.66
							37.28	FPGQLNADLR		0	717.9	1433.79	2	1433.79	0	0	110716_YLLin_brain_SCX_F21_02_p.02605.02605.2	0.686	0.764	1.096	277.949	405.009	309.556	444.087
							36.75	FPGQLNADLR		0	717.9	1433.79	2	1433.79	0	0	110716_YLLin_brain_SCX_F1819_03_p.02606.02606.2	0.687	0.842	1.03	1756.4	2555.18	2151.64	2631.81
							29.05	FPGQLNADLR		0	717.9	1433.79	2	1433.79	0	0	110716_YLLin_brain_SCX_F21_01_p.02575.02575.2	0.636	0.895	0.846	947.12	1489.14	1332.62	1259.52
							41.57	FPGQLNADLR		0	717.91	1433.8	2	1433.79	0	0	110716_YLLin_brain_SCX_F21_01_p.02574.02574.2	0.607	0.847	0.817	1059.59	1747.06	1479.25	1426.89
							36.94	FPGQLNADLR		0	717.91	1433.8	2	1433.79	0	0	110716_YLLin_brain_SCX_F1617_04_p.02624.02624.2	0.647	0.849	0.905	1697.76	2625.78	2229.1	2376.54
							39.38	FPGQLNADLR		0	717.91	1433.81	2	1433.79	0.01	0	110716_YLLin_brain_SCX_F1617_02_p.02646.02646.2	0.69	1.013	1.102	873.272	1266.5	1282.69	1395.19
							50.57	FPGQLNADLR		0	717.93	1433.84	2	1433.79	0.05	0	110716_YLLin_brain_SCX_F1617_03_p.02545.02545.2	0.632	0.809	0.957	6028.78	9546.13	7725.07	9133.47
							43.91	LAVNMVPFPR		0	483.25	1446.74	3	1446.83	-0.09	0	110716_YLLin_brain_SCX_F1415_02_p.03258.03258.3	0.58	0.865	0.75	229.071	394.877	341.723	296.107
							42.3	LAVNMVPFPR		0	483.25	1446.74	3	1446.83	-0.09	0	110716_YLLin_brain_SCX_F20_02_p.03221.03221.3	0.846	1.22	0.813	78.06	92.2821	112.54	75.0529
							48.27	LAVNMVPFPR		0	483.26	1446.74	3	1446.83	-0.09	0	110716_YLLin_brain_SCX_F20_03_p.03252.03252.3	0.425	1.431	0.507	22.4736	52.9113	75.7204	26.8486
							49.68	LAVNMVPFPR		0	483.26	1446.74	3	1446.83	-0.09	0	110716_YLLin_brain_SCX_F20_03_p.03251.03251.3	0.525	1.051	0.341	46.1258	87.9005	92.3688	29.9823
							32.49	LAVNMVPFPR		0	483.26	1446.75	3	1446.83	-0.08	0	110716_YLLin_brain_SCX_F1617_04_p.03231.03231.3	0.672	0.796	0.867	98.5336	146.666	116.687	127.222
							57.42	LAVNMVPFPR		0	483.26	1446.75	3	1446.83	-0.08	0	110716_YLLin_brain_SCX_F21_01_p.03181.03181.3	0.7	1.037	1.029	309.554	441.947	458.497	454.771
							32.15	LAVNMVPFPR		0	724.41	1446.8	2	1446.83	-0.03	0	110716_YLLin_brain_SCX_F1415_03_p.03294.03294.2	---	---	---	0	0	0	0
							37.63	LAVNMVPFPR		0	483.28	1446.81	3	1446.83	-0.02	0	110716_YLLin_brain_SCX_F1819_02_p.03221.03221.3	0.54	0.808	0.784	153.189	283.476	229.183	222.166
							38.48	LAVNMVPFPR		0	724.41	1446.81	2	1446.83	-0.02	0	110716_YLLin_brain_SCX_F1617_01_p.03232.03232.2	0.571	1.125	0.645	3201.01	5604.19	6303.04	3613.63
							42.81	LAVNMVPFPR		0	724.41	1446.81	2	1446.83	-0.02	0	110716_YLLin_brain_SCX_F22_03_p.03264.03264.2	0.596	1.089	0.737	917.603	1539.67	1676.88	1134.06
							41.42	LAVNMVPFPR		0	724.41	1446.81	2	1446.83	-0.02	0	110716_YLLin_brain_SCX_F1819_02_p.03218.03218.2	0.524	0.993	0.691	4728.37	9020.23	8956.22	6233.33
							44.26	LAVNMVPFPR		0	724.41	1446.81	2	1446.83	-0.02	0	110716_YLLin_brain_SCX_F1213_01_p.03307.03307.2	0.5	0.706	0.472	1462.14	2924.14	2065.86	1380.6
							46.06	LAVNMVPFPR		0	724.41	1446.81	2	1446.83	-0.02	0	110716_YLLin_brain_SCX_F22_02_p.03197.03197.2	0.538	1.082	0.672	706.915	1313.57	1421.42	883.325
							41.75	LAVNMVPFPR		0	724.41	1446.82	2	1446.83	-0.02	0	110716_YLLin_brain_SCX_F1415_01_p.03263.03263.2	0.53	0.923	0.661	4540.91	8571.04	7907.16	5669.07
							43.13	LAVNMVPFPR		0	724.41	1446.82	2	1446.83	-0.02	0	110716_YLLin_brain_SCX_F1415_02_p.03251.03251.2	0.539	0.94	0.69	2883.85	5348.58	5026.88	3687.89
							44.77	LAVNMVPFPR		0	724.42	1446.82	2	1446.83	-0.02	0	110716_YLLin_brain_SCX_F21_03_p.03248.03248.2	0.453	0.93	0.67	644.938	1423.47	1323.54	954.023
							43.26	LAVNMVPFPR		0	724.42	1446.82	2	1446.83	-0.01	0	110716_YLLin_brain_SCX_F1617_02_p.03246.03246.2	0.505	1.018	0.646	4417.16	8746.5	8903.72	5649.59
							45.09	LAVNMVPFPR		0	724.42	1446.82	2	1446.83	-0.01	0	110716_YLLin_brain_SCX_F20_01_p.03161.03161.2	0.603	1.056	0.724	8052.43	13358.9	14110.1	9672.73
							43.05	LAVNMVPFPR		0	724.42	1446.82	2	1446.83	-0.01	0	110716_YLLin_brain_SCX_F1819_03_p.03205.03205.2	0.553	0.956	0.699	4159.19	7520.05	7187.56	5258.07
							44.68	LAVNMVPFPR		0	724.42	1446.82	2	1446.83	-0.01	0	110716_YLLin_brain_SCX_F21_02_p.03199.03199.2	0.58	1.059	0.598	957.512	1651.43	1748.76	988.171
							45.09	LAVNMVPFPR		0	724.42	1446.82	2	1446.83	-0.01	0	110716_YLLin_brain_SCX_F20_01_p.03160.03160.2	0.581	1.057	0.726	6724.47	11570	12227	8394.1
							41.2	LAVNMVPFPR		0	724.42	1446.82	2	1446.83	-0.01	0	110716_YLLin_brain_SCX_F21_01_p.03170.03170.2	0.591	0.996	0.707	4534.4	7675.17	7644.13	5427.77
							42.56	LAVNMVPFPR		0	724.42	1446.82	2	1446.83	-0.01	0	110716_YLLin_brain_SCX_F20_02_p.03207.03207.2	0.525	0.984	0.787	724.285	1380.35	1357.7	1086.19
							44.97	LAVNMVPFPR		0	724.42	1446.82	2	1446.83	-0.01	0	110716_YLLin_brain_SCX_F21_01_p.03169.03169.2	0.57	0.984	0.646	4124.93	7232.58	7116.98	4672.78
							43.05	LAVNMVPFPR		0	724.42	1446.82	2	1446.83	-0.01	0	110716_YLLin_brain_SCX_F1819_01_p.03224.03224.2	0.541	0.961	0.679	3337.65	6171.49	5929.22	4188.73
							41.52	LAVNMVPFPR		0	724.42	1446.82	2	1446.83	-0.01	0	110716_YLLin_brain_SCX_F1213_02_p.03260.03260.2	0.538	0.663	0.402	1311.89	2439.07	1616.11	981.458
							45	LAVNMVPFPR		0	724.42	1446.82	2	1446.83	-0.01	0	110716_YLLin_brain_SCX_F22_01_p.03186.03186.2	0.543	0.967	0.769	3806.29	7010.01	6776.97	5388
							38.37	LAVNMVPFPR		0	483.28	1446.82	3	1446.83	-0.01	0	110716_YLLin_brain_SCX_F21_03_p.03255.03255.3	0.659	0.86	0.633	55.1634	83.6564	71.9634	52.9884
							43.58	LAVNMVPFPR		0	724.42	1446.83	2	1446.83	-0.01	0	110716_YLLin_brain_SCX_F1617_04_p.03224.03224.2	0.552	0.975	0.694	5980.18	10834.5	10564.5	7520.67
							46.15	LAVNMVPFPR		0	724.42	1446.83	2	1446.83	-0.01	0	110716_YLLin_brain_SCX_F20_03_p.03243.03243.2	0.496	1.062	0.62	457.835	922.952	980.345	572.412
							56.36	LAVNMVPFPR		0	483.29	1446.84	3	1446.83	0.01	0	110716_YLLin_brain_SCX_F22_03_p.03273.03273.3	0.895	1.052	1.446	70.201	78.3973	82.442	113.349
							38.27	LAVNMVPFPR		0	483.29	1446.85	3	1446.83	0.01	0	110716_YLLin_brain_SCX_F22_03_p.03272.03272.3	0.582	0.901	0.522	74.7216	128.395	115.654	67.0627
							47.19	LAVNMVPFPR		0	483.29	1446.85	3	1446.83	0.02	0	110716_YLLin_brain_SCX_F1819_03_p.03212.03212.3	0.542	0.803	0.786	356.476	657.972	528.364	517.366
							52.66	LAVNMVPFPR		0	483.29	1446.86	3	1446.83	0.03	0	110716_YLLin_brain_SCX_F22_02_p.03209.03209.3	0.77	1.378	0.908	43.4266	56.408	77.706	51.1945
							56.24	LAVNMVPFPR		0	483.3	1446.88	3	1446.83	0.04	0	110716_YLLin_brain_SCX_F20_02_p.03222.03222.3	0.32	0.525	0.66	42.7028	133.446	70.0746	88.0993
							48.49	LAVNMVPFPR		0	483.3	1446.88	3	1446.83	0.05	0	110716_YLLin_brain_SCX_F21_02_p.03211.03211.3	0.465	0.881	0.499	46.0224	98.9757	87.1876	49.3869
							53.88	LAVNMVPFPR		0	483.3	1446.89	3	1446.83	0.06	0	110716_YLLin_brain_SCX_F21_01_p.03182.03182.3	0.685	0.553	0.482	358.783	523.698	289.407	252.393
							38.22	LAVNMVPFPR	Oxidation (M)	0	488.59	1462.73	3	1462.83	-0.09	0	110716_YLLin_brain_SCX_F1213_02_p.02781.02781.3	0.639	0.508	0.87	264.883	414.803	210.827	360.684
							30	LAVNMVPFPR	Oxidation (M)	0	488.59	1462.74	3	1462.83	-0.08	0	110716_YLLin_brain_SCX_F20_03_p.02755.02755.3	0.554	0.72	0.973	89.402	161.267	116.033	156.92
							41.41	LAVNMVPFPR	Oxidation (M)	0	488.59	1462.74	3	1462.83	-0.08	0	110716_YLLin_brain_SCX_F20_03_p.02756.02756.3	0.68	0.684	1.443	87.7122	128.95	88.2338	186.067
							50.7	LAVNMVPFPR	Oxidation (M)	0	488.59	1462.75	3	1462.83	-0.08	0	110716_YLLin_brain_SCX_F20_01_p.02684.02684.3	0.654	0.564	1.303	963.345	1473.17	830.145	1918.97
							39.18	LAVNMVPFPR	Oxidation (M)	0	488.59	1462.75	3	1462.83	-0.08	0	110716_YLLin_brain_SCX_F20_02_p.02730.02730.3	0.643	0.659	0.813	210.738	327.649	215.838	266.491
							39.63	LAVNMVPFPR	Oxidation (M)	0	488.59	1462.75	3	1462.83	-0.08	0	110716_YLLin_brain_SCX_F20_02_p.02729.02729.3	0.489	0.497	1.059	175.475	358.681	178.283	379.711
							41.54	LAVNMVPFPR	Oxidation (M)	0	488.59	1462.75	3	1462.83	-0.08	0	110716_YLLin_brain_SCX_F1617_04_p.02732.02732.3	0.732	0.661	1.264	820.776	1120.6	740.602	1416.63
							50.74	LAVNMVPFPR	Oxidation (M)	0	488.59	1462.76	3	1462.83	-0.07	0	110716_YLLin_brain_SCX_F21_01_p.02689.02689.3	0.852	1.342	1.34	936.767	1099.73	1475.64	1473.71
							31.85	LAVNMVPFPR	Oxidation (M)	0	488.59	1462.76	3	1462.83	-0.07	0	110716_YLLin_brain_SCX_F22_02_p.02708.02708.3	0.624	1.308	1.301	113.176	181.264	237.119	235.794
							30.13	LAVNMVPFPR	Oxidation (M)	0	488.59	1462.76	3	1462.83	-0.07	0	110716_YLLin_brain_SCX_F22_02_p.02709.02709.3	0.593	0.455	0.929	145.575	245.284	111.661	227.817
							32.08	LAVNMVPFPR	Oxidation (M)	0	488.6	1462.77	3	1462.83	-0.06	0	110716_YLLin_brain_SCX_F21_02_p.02720.02720.3	1.094	1.406	1.648	219.913	200.951	282.488	331.157
							45.39	LAVNMVPFPR	Oxidation (M)	0	488.6	1462.77	3	1462.83	-0.05	0	110716_YLLin_brain_SCX_F22_01_p.02696.02696.3	0.634	0.512	1.185	689.209	1087.29	556.666	1288.7
							32.99	LAVNMVPFPR	Oxidation (M)	0	732.41	1462.81	2	1462.83	-0.02	0	110716_YLLin_brain_SCX_F22_03_p.02778.02778.2	0.667	0.727	1.114	1148.8	1722.97	1252.03	1918.79
							23.89	LAVNMVPFPR	Oxidation (M)	0	732.41	1462.81	2	1462.83	-0.02	0	110716_YLLin_brain_SCX_F1213_03_p.02826.02826.2	---	---	---
							30.68	LAVNMVPFPR	Oxidation (M)	0	732.41	1462.81	2	1462.83	-0.02	0	110716_YLLin_brain_SCX_F1819_02_p.02722.02722.2	0.671	0.685	1.222	4144.4	6172.08	4226.52	7539.85
							29.11	LAVNMVPFPR	Oxidation (M)	0	732.41	1462.81	2	1462.83	-0.02	0	110716_YLLin_brain_SCX_F1617_01_p.02746.02746.2	0.702	0.676	1.193	5116.13	7288.2	4924.88	8693.08
							30.51	LAVNMVPFPR	Oxidation (M)	0	732.41	1462.82	2	1462.83	-0.01	0	110716_YLLin_brain_SCX_F21_01_p.02683.02683.2	0.683	0.654	1.118	5542.99	8115.79	5310.16	9070.3
							30.54	LAVNMVPFPR	Oxidation (M)	0	732.41	1462.82	2	1462.83	-0.01	0	110716_YLLin_brain_SCX_F1819_03_p.02711.02711.2	0.768	0.705	1.166	5453.64	7102.85	5008.92	8283.55
							32.03	LAVNMVPFPR	Oxidation (M)	0	732.42	1462.82	2	1462.83	-0.01	0	110716_YLLin_brain_SCX_F20_01_p.02678.02678.2	0.744	0.666	1.131	6957.31	9346.95	6220.79	10573.6
							30.7	LAVNMVPFPR	Oxidation (M)	0	732.42	1462.82	2	1462.83	-0.01	0	110716_YLLin_brain_SCX_F1617_02_p.02750.02750.2	0.685	0.655	1.161	3992.8	5830.22	3820.82	6767
							32.06	LAVNMVPFPR	Oxidation (M)	0	732.42	1462.82	2	1462.83	-0.01	0	110716_YLLin_brain_SCX_F1819_03_p.02712.02712.2	0.682	0.645	1.199	5945	8717.31	5623.44	10454.6
							32.72	LAVNMVPFPR	Oxidation (M)	0	732.42	1462.82	2	1462.83	-0.01	0	110716_YLLin_brain_SCX_F20_02_p.02721.02721.2	0.745	0.555	1.108	910.771	1222.42	677.99	1354.26
							39.99	LAVNMVPFPR	Oxidation (M)	0	732.42	1462.82	2	1462.83	-0.01	0	110716_YLLin_brain_SCX_F1213_01_p.02817.02817.2	0.808	0.536	0.95	1208.97	1496.96	802.322	1422.73
							31.88	LAVNMVPFPR	Oxidation (M)	0	732.42	1462.82	2	1462.83	-0.01	0	110716_YLLin_brain_SCX_F1617_04_p.02726.02726.2	0.718	0.653	1.172	2139.21	2977.44	1943.74	3490.29
							35.05	LAVNMVPFPR	Oxidation (M)	0	732.42	1462.82	2	1462.83	-0.01	0	110716_YLLin_brain_SCX_F1819_01_p.02729.02729.2	0.885	0.726	1.362	2114.8	2390.21	1736.22	3256.2
							33.32	LAVNMVPFPR	Oxidation (M)	0	732.42	1462.82	2	1462.83	-0.01	0	110716_YLLin_brain_SCX_F1213_02_p.02777.02777.2	0.772	0.632	0.88	1440.28	1866.09	1179.55	1642.91
							32.86	LAVNMVPFPR	Oxidation (M)	0	732.42	1462.82	2	1462.83	-0.01	0	110716_YLLin_brain_SCX_F21_03_p.02755.02755.2	---	---	---
							43.05	LAVNMVPFPR	Oxidation (M)	0	732.42	1462.82	2	1462.83	-0.01	0	110716_YLLin_brain_SCX_F1415_01_p.02772.02772.2	0.697	0.701	1.1	1269.77	1822.9	1277.35	2005.43
							33.94	LAVNMVPFPR	Oxidation (M)	0	732.42	1462.82	2	1462.83	-0.01	0	110716_YLLin_brain_SCX_F20_03_p.02753.02753.2	0.692	0.677	1.25	782.701	1130.75	765.454	1413.56
							32.74	LAVNMVPFPR	Oxidation (M)	0	732.42	1462.82	2	1462.83	-0.01	0	110716_YLLin_brain_SCX_F21_02_p.02709.02709.2	0.661	0.587	1.173	893.549	1351.08	793.54	1584.58
							30.63	LAVNMVPFPR	Oxidation (M)	0	732.42	1462.82	2	1462.83	-0.01	0	110716_YLLin_brain_SCX_F1415_02_p.02761.02761.2	0.755	0.683	1.278	4099.54	5427.61	3707.65	6935.45
							30.56	LAVNMVPFPR	Oxidation (M)	0	732.42	1462.82	2	1462.83	0	0	110716_YLLin_brain_SCX_F22_01_p.02695.02695.2	0.76	0.652	1.128	5280.31	6947.42	4527.5	7834.54
							33.09	LAVNMVPFPR	Oxidation (M)	0	732.42	1462.82	2	1462.83	0	0	110716_YLLin_brain_SCX_F22_02_p.02706.02706.2	0.647	0.587	1.011	1210.41	1869.37	1098.24	1889.15
							43.1	LAVNMVPFPR	Oxidation (M)	0	732.42	1462.83	2	1462.83	0	0	110716_YLLin_brain_SCX_F1213_02_p.02776.02776.2	0.705	0.504	0.818	1280.89	1817.23	916.618	1486.89
							34.9	LAVNMVPFPR	Oxidation (M)	0	732.43	1462.84	2	1462.83	0.01	0	110716_YLLin_brain_SCX_F23_02_p.02677.02677.2	0.904	0.958	1.734	245.236	271.423	260.036	470.627
							29.79	LAVNMVPFPR	Oxidation (M)	0	732.43	1462.85	2	1462.83	0.03	0	110716_YLLin_brain_SCX_F23_01_p.02684.02684.2	0.672	0.663	1.226	1210.05	1799.56	1192.64	2205.7
							32.16	LAVNMVPFPR	Oxidation (M)	0	732.44	1462.86	2	1462.83	0.03	0	110716_YLLin_brain_SCX_F1617_03_p.02734.02734.2	---	---	---	0	0	0	0
							32.71	LAVNMVPFPR	Oxidation (M)	0	732.44	1462.87	2	1462.83	0.04	0	110716_YLLin_brain_SCX_F23_02_p.02676.02676.2	---	---	---
							35.36	LAVNMVPFPR	Oxidation (M)	0	488.63	1462.87	3	1462.83	0.05	0	110716_YLLin_brain_SCX_F1415_03_p.02799.02799.3	0.678	0.56	1.263	948.06	1399.31	784.274	1767.83
							63.75	ISEQFTAMFR		0	511.91	1532.7	3	1532.8	-0.09	0	110716_YLLin_brain_SCX_F1819_03_p.03515.03515.3	0.48	1.211	0.795	183.202	381.791	462.163	303.346
							42.18	ISEQFTAMFR		0	511.91	1532.7	3	1532.8	-0.09	0	110716_YLLin_brain_SCX_F1819_03_p.03514.03514.3	0.662	1.146	0.749	253.155	382.419	438.297	286.602
							28.45	ISEQFTAMFR		0	511.91	1532.71	3	1532.8	-0.09	0	110716_YLLin_brain_SCX_F20_03_p.03550.03550.3	-0.01	0.923	0.204	-0.3384	35.342	32.6222	7.2085
							51.54	ISEQFTAMFR		0	511.91	1532.72	3	1532.8	-0.07	0	110716_YLLin_brain_SCX_F20_01_p.03461.03461.3	0.487	0.846	0.76	150.936	309.956	262.13	235.517
							49.37	ISEQFTAMFR		0	511.91	1532.72	3	1532.8	-0.07	0	110716_YLLin_brain_SCX_F20_01_p.03460.03460.3	0.434	0.936	0.705	150.578	346.734	324.507	244.403
							52.06	ISEQFTAMFR		0	767.4	1532.78	2	1532.8	-0.01	0	110716_YLLin_brain_SCX_F23_03_p.03556.03556.2	0.527	1.459	0.542	1001.97	1899.63	2770.95	1029.85
							55.32	ISEQFTAMFR		0	767.4	1532.79	2	1532.8	-0.01	0	110716_YLLin_brain_SCX_F1415_01_p.03554.03554.2	0.533	0.708	0.468	725.53	1361.95	964.24	637.222
							45.43	ISEQFTAMFR		0	767.4	1532.79	2	1532.8	-0.01	0	110716_YLLin_brain_SCX_F1415_01_p.03553.03553.2	0.512	0.777	0.41	678.887	1326.04	1030.25	543.42
							56.37	ISEQFTAMFR		0	767.4	1532.79	2	1532.8	-0.01	0	110716_YLLin_brain_SCX_F20_03_p.03532.03532.2	0.548	1.483	0.662	635.363	1159.22	1719.6	767.305
							63.17	ISEQFTAMFR		0	767.4	1532.79	2	1532.8	-0.01	0	110716_YLLin_brain_SCX_F23_02_p.03475.03475.2	0.636	1.577	0.676	685.105	1077.34	1699.31	728.352
							55.88	ISEQFTAMFR		0	767.4	1532.79	2	1532.8	-0.01	0	110716_YLLin_brain_SCX_F1819_01_p.03512.03512.2	0.592	1.215	0.645	3739.68	6319.49	7679	4077.52
							56.04	ISEQFTAMFR		0	767.4	1532.79	2	1532.8	-0.01	0	110716_YLLin_brain_SCX_F22_03_p.03546.03546.2	0.491	1.292	0.683	794.87	1618.22	2090.7	1104.98
							47.48	ISEQFTAMFR		0	767.4	1532.79	2	1532.8	-0.01	0	110716_YLLin_brain_SCX_F23_01_p.03482.03482.2	0.575	1.298	0.681	3171.69	5518.1	7161.09	3758.83
							58.01	ISEQFTAMFR		0	767.4	1532.79	2	1532.8	0	0	110716_YLLin_brain_SCX_F23_02_p.03474.03474.2	0.508	1.61	0.658	491.29	967.63	1558.04	636.523
							56.48	ISEQFTAMFR		0	767.4	1532.79	2	1532.8	0	0	110716_YLLin_brain_SCX_F1617_02_p.03528.03528.2	0.538	1.179	0.587	5362.55	9967.16	11754.2	5846.02
							54.69	ISEQFTAMFR		0	767.4	1532.79	2	1532.8	0	0	110716_YLLin_brain_SCX_F21_03_p.03530.03530.2	0.472	1.054	0.524	777.682	1646.19	1734.88	862.381
							48.77	ISEQFTAMFR		0	767.4	1532.79	2	1532.8	0	0	110716_YLLin_brain_SCX_F20_01_p.03442.03442.2	0.598	1.289	0.644	4549.62	7609.62	9811.49	4897.68
							54.53	ISEQFTAMFR		0	767.4	1532.79	2	1532.8	0	0	110716_YLLin_brain_SCX_F1617_04_p.03506.03506.2	0.654	1.158	0.634	5491.57	8401.54	9725.52	5328.2
							47.65	ISEQFTAMFR		0	767.4	1532.79	2	1532.8	0	0	110716_YLLin_brain_SCX_F20_01_p.03443.03443.2	0.571	1.181	0.635	5616.68	9832.36	11609.1	6244.78
							45.23	ISEQFTAMFR		0	767.4	1532.79	2	1532.8	0	0	110716_YLLin_brain_SCX_F22_01_p.03480.03480.2	0.536	1.226	0.616	4630.66	8646.99	10605.3	5330.22
							54.54	ISEQFTAMFR		0	767.4	1532.79	2	1532.8	0	0	110716_YLLin_brain_SCX_F23_01_p.03481.03481.2	0.519	1.211	0.648	2738.37	5278.16	6390.88	3417.93
							54.59	ISEQFTAMFR		0	767.4	1532.79	2	1532.8	0	0	110716_YLLin_brain_SCX_F1617_01_p.03514.03514.2	0.58	1.179	0.574	5489.34	9460.79	11157	5428.22
							57.83	ISEQFTAMFR		0	767.41	1532.8	2	1532.8	0	0	110716_YLLin_brain_SCX_F1819_03_p.03494.03494.2	0.635	1.267	0.686	8670.67	13655.7	17297	9362
							46.22	ISEQFTAMFR		0	767.41	1532.8	2	1532.8	0	0	110716_YLLin_brain_SCX_F1415_02_p.03551.03551.2	0.639	0.762	0.51	799.536	1250.26	952.553	638.224
							57.74	ISEQFTAMFR		0	767.41	1532.8	2	1532.8	0	0	110716_YLLin_brain_SCX_F22_02_p.03492.03492.2	0.439	1.251	0.482	896.743	2040.78	2553.05	983.364
							44.59	ISEQFTAMFR		0	767.41	1532.8	2	1532.8	0	0	110716_YLLin_brain_SCX_F21_01_p.03462.03462.2	0.547	1.2	0.655	2738.98	5007.9	6008.22	3279.78
							35.08	ISEQFTAMFR		0	767.41	1532.8	2	1532.8	0	0	110716_YLLin_brain_SCX_F38_03_p.03551.03551.2	0.569	0.182	0.912	491.512	864.132	157.1	788.164
							22.26	ISEQFTAMFR		0	767.41	1532.8	2	1532.8	0	0	110716_YLLin_brain_SCX_F1819_03_p.03721.03721.2	0.649	0.677	0.6	715.03	1101.24	745.703	660.359
							49.73	ISEQFTAMFR		0	767.41	1532.8	2	1532.8	0	0	110716_YLLin_brain_SCX_F21_02_p.03487.03487.2	0.543	1.317	0.593	1048.66	1932.52	2545.98	1145.13
							60.66	ISEQFTAMFR		0	767.41	1532.8	2	1532.8	0	0	110716_YLLin_brain_SCX_F22_02_p.03493.03493.2	0.526	1.303	0.589	1146.22	2179.73	2840.12	1284.72
							49.06	ISEQFTAMFR		0	767.41	1532.8	2	1532.8	0.01	0	110716_YLLin_brain_SCX_F20_02_p.03496.03496.2	0.507	1.33	0.618	1922.13	3793.15	5044.09	2343.49
							43.18	ISEQFTAMFR	Oxidation (M)	0	517.24	1548.71	3	1548.79	-0.08	0	110716_YLLin_brain_SCX_F22_03_p.02871.02871.3	1.025	0.596	1.415	123.769	120.79	71.952	170.891
							39.33	ISEQFTAMFR	Oxidation (M)	0	775.4	1548.78	2	1548.79	-0.01	0	110716_YLLin_brain_SCX_F1819_01_p.02889.02889.2	0.723	0.623	1.168	361.99	500.908	312.239	585.08
							40.19	ISEQFTAMFR	Oxidation (M)	0	775.4	1548.78	2	1548.79	-0.01	0	110716_YLLin_brain_SCX_F20_01_p.02756.02756.2	0.781	0.715	1.394	10336.9	13234.3	9466.12	18442.9
							44.21	ISEQFTAMFR	Oxidation (M)	0	775.4	1548.79	2	1548.79	-0.01	0	110716_YLLin_brain_SCX_F21_02_p.02794.02794.2	0.727	0.619	1.333	2936.58	4040.01	2500.38	5387.23
							38.87	ISEQFTAMFR	Oxidation (M)	0	775.4	1548.79	2	1548.79	-0.01	0	110716_YLLin_brain_SCX_F22_03_p.02856.02856.2	0.681	0.59	1.329	2468.85	3626.14	2140.03	4818.04
							39.52	ISEQFTAMFR	Oxidation (M)	0	775.4	1548.79	2	1548.79	0	0	110716_YLLin_brain_SCX_F38_03_p.02842.02842.2	0.714	0.124	1.339	1007.03	1409.64	174.971	1887.37
							42.72	ISEQFTAMFR	Oxidation (M)	0	775.4	1548.79	2	1548.79	0	0	110716_YLLin_brain_SCX_F1819_01_p.02807.02807.2	0.682	0.668	1.267	2654.17	3889.17	2598.2	4928.04
							36.97	ISEQFTAMFR	Oxidation (M)	0	775.4	1548.79	2	1548.79	0	0	110716_YLLin_brain_SCX_F1415_02_p.02862.02862.2	0.886	0.482	0.952	936.35	1056.32	509.063	1005.3
							38.44	ISEQFTAMFR	Oxidation (M)	0	775.4	1548.79	2	1548.79	0	0	110716_YLLin_brain_SCX_F1415_02_p.02861.02861.2	0.791	0.389	0.794	1010.23	1277.05	497.126	1014.41
							41.3	ISEQFTAMFR	Oxidation (M)	0	775.4	1548.79	2	1548.79	0	0	110716_YLLin_brain_SCX_F1819_02_p.02795.02795.2	0.714	0.667	1.248	7002.86	9809.03	6543.58	12246.1
							44.21	ISEQFTAMFR	Oxidation (M)	0	775.4	1548.79	2	1548.79	0	0	110716_YLLin_brain_SCX_F23_02_p.02764.02764.2	0.721	0.637	1.326	1488.35	2064.3	1314.36	2736.39
							40.64	ISEQFTAMFR	Oxidation (M)	0	775.4	1548.79	2	1548.79	0	0	110716_YLLin_brain_SCX_F22_01_p.02775.02775.2	0.771	0.629	1.282	10839	14050.2	8838.26	18007.7
							47.19	ISEQFTAMFR	Oxidation (M)	0	775.4	1548.79	2	1548.79	0	0	110716_YLLin_brain_SCX_F20_03_p.02834.02834.2	0.681	0.66	1.256	926.426	1359.78	897.303	1707.21
							41.83	ISEQFTAMFR	Oxidation (M)	0	775.4	1548.79	2	1548.79	0	0	110716_YLLin_brain_SCX_F1617_04_p.02805.02805.2	0.747	0.625	1.163	6209.69	8316.16	5200.17	9672.3
							42.44	ISEQFTAMFR	Oxidation (M)	0	775.4	1548.79	2	1548.79	0	0	110716_YLLin_brain_SCX_F23_01_p.02762.02762.2	0.816	0.678	1.397	2771.78	3396.55	2304.51	4743.38
							41.84	ISEQFTAMFR	Oxidation (M)	0	775.4	1548.79	2	1548.79	0	0	110716_YLLin_brain_SCX_F23_03_p.02838.02838.2	0.716	0.633	1.305	1624.3	2270.11	1437.43	2962.67
							39.08	ISEQFTAMFR	Oxidation (M)	0	775.4	1548.79	2	1548.79	0	0	110716_YLLin_brain_SCX_F1617_04_p.02876.02876.2	0.869	0.632	1.09	582.232	670.225	423.294	730.309
							41.34	ISEQFTAMFR	Oxidation (M)	0	775.4	1548.79	2	1548.79	0	0	110716_YLLin_brain_SCX_F20_02_p.02805.02805.2	0.741	0.611	1.267	2592.99	3497.08	2135.87	4431.96
							37.93	ISEQFTAMFR	Oxidation (M)	0	775.4	1548.79	2	1548.79	0	0	110716_YLLin_brain_SCX_F22_02_p.02786.02786.2	0.653	0.568	1.243	2709.71	4151.32	2356.11	5159.08
							41.59	ISEQFTAMFR	Oxidation (M)	0	775.4	1548.79	2	1548.79	0	0	110716_YLLin_brain_SCX_F21_01_p.02762.02762.2	0.782	0.618	1.208	11423.4	14605.6	9021.71	17643.8
							48.84	ISEQFTAMFR	Oxidation (M)	0	775.4	1548.79	2	1548.79	0	0	110716_YLLin_brain_SCX_F1819_03_p.02789.02789.2	0.787	0.7	1.291	12095.4	15373.8	10763.3	19852
							41.24	ISEQFTAMFR	Oxidation (M)	0	775.4	1548.79	2	1548.79	0	0	110716_YLLin_brain_SCX_F1617_02_p.02824.02824.2	0.721	0.654	1.194	3457.98	4798.4	3139.81	5729.61
							40.62	ISEQFTAMFR	Oxidation (M)	0	775.4	1548.79	2	1548.79	0	0	110716_YLLin_brain_SCX_F1617_01_p.02821.02821.2	0.69	0.544	1.16	7867.35	11402.4	6203.32	13223.6
							39.62	ISEQFTAMFR	Oxidation (M)	0	775.4	1548.79	2	1548.79	0	0	110716_YLLin_brain_SCX_F1617_01_p.02820.02820.2	0.789	0.655	1.249	6721.38	8518.81	5578.89	10637.9
							41.41	ISEQFTAMFR	Oxidation (M)	0	775.4	1548.79	2	1548.79	0	0	110716_YLLin_brain_SCX_F1617_02_p.02899.02899.2	0.859	0.859	1.408	382.488	445.252	382.272	627.062
							40.16	ISEQFTAMFR	Oxidation (M)	0	775.4	1548.79	2	1548.79	0	0	110716_YLLin_brain_SCX_F1617_01_p.02891.02891.2	0.781	0.686	1.069	406.764	520.943	357.58	556.85
							35.83	ISEQFTAMFR	Oxidation (M)	0	775.41	1548.8	2	1548.79	0	0	110716_YLLin_brain_SCX_F24_01_p.02775.02775.2	0.751	0.809	1.428	357.215	475.861	384.946	679.476
							43.37	ISEQFTAMFR	Oxidation (M)	0	775.41	1548.8	2	1548.79	0.01	0	110716_YLLin_brain_SCX_F1819_02_p.02876.02876.2	0.476	0.55	0.885	279.238	586.313	322.674	518.904
							43.58	ISEQFTAMFR	Oxidation (M)	0	775.41	1548.8	2	1548.79	0.01	0	110716_YLLin_brain_SCX_F1819_01_p.02890.02890.2	0.742	0.724	1.085	329.544	444.125	321.747	482.012
							45.77	ISEQFTAMFR	Oxidation (M)	0	775.41	1548.82	2	1548.79	0.02	0	110716_YLLin_brain_SCX_F1617_02_p.02900.02900.2	0.712	0.667	1.121	401.36	563.855	375.873	631.952
							21.55	ISEQFTAMFR	Oxidation (M)	0	775.42	1548.83	2	1548.79	0.04	0	110716_YLLin_brain_SCX_F1415_03_p.02878.02878.2	---	---	---	0	0	0	0
							35.84	ISEQFTAMFR	Oxidation (M)	0	517.28	1548.83	3	1548.79	0.04	0	110716_YLLin_brain_SCX_F1617_04_p.02824.02824.3	0.664	0.552	1.209	419.711	631.903	349.022	763.916
							52.55	ISEQFTAMFR	Oxidation (M)	0	517.29	1548.83	3	1548.79	0.04	0	110716_YLLin_brain_SCX_F1617_04_p.02825.02825.3	0.685	0.706	1.296	366.651	535.229	378.034	693.554
							20.22	YLTVAAIFR	iTRAQ8plex (Y)	0	554.65	1660.92	3	1661.01	-0.09	0	110716_YLLin_brain_SCX_F38_02_p.03313.03313.3	---	---	---
							22.5	YLTVAAIFR	iTRAQ8plex (Y)	0	554.65	1660.92	3	1661.01	-0.09	0	110716_YLLin_brain_SCX_F38_03_p.03258.03258.3	---	---	---
							24.85	YLTVAAIFR	iTRAQ8plex (Y)	0	554.65	1660.93	3	1661.01	-0.08	0	110716_YLLin_brain_SCX_F36_03_p.03254.03254.3	---	---	---
							23.3	YLTVAAIFR	iTRAQ8plex (Y)	0	554.65	1660.93	3	1661.01	-0.08	0	110716_YLLin_brain_SCX_F37_03_p.03250.03250.3	---	---	---
							28.22	YLTVAAIFR	iTRAQ8plex (Y)	0	554.65	1660.94	3	1661.01	-0.08	0	110716_YLLin_brain_SCX_F38_01_p.03287.03287.3	---	---	---
							28.96	YLTVAAIFR	iTRAQ8plex (Y)	0	554.66	1660.95	3	1661.01	-0.06	0	110716_YLLin_brain_SCX_F36_02_p.03218.03218.3	---	---	---
							21.56	YLTVAAIFR	iTRAQ8plex (Y)	0	554.66	1660.95	3	1661.01	-0.06	0	110716_YLLin_brain_SCX_F37_01_p.03235.03235.3	---	---	---
							34.13	YLTVAAIFR	iTRAQ8plex (Y)	0	831.51	1661.01	2	1661.01	0	0	110716_YLLin_brain_SCX_F37_03_p.03258.03258.2	---	---	---
							37.57	YLTVAAIFR	iTRAQ8plex (Y)	0	831.52	1661.02	2	1661.01	0.01	0	110716_YLLin_brain_SCX_F37_01_p.03240.03240.2	---	---	---
							44.45	YLTVAAIFR	iTRAQ8plex (Y)	0	831.52	1661.03	2	1661.01	0.01	0	110716_YLLin_brain_SCX_F37_02_p.03282.03282.2	---	---	---
							38.73	YLTVAAIFR	iTRAQ8plex (Y)	0	831.52	1661.03	2	1661.01	0.01	0	110716_YLLin_brain_SCX_F37_02_p.03283.03283.2	---	---	---
							31.68	FPGQLNADLRK		0	623.01	1866.01	3	1866.09	-0.08	1	110716_YLLin_brain_SCX_F37_02_p.02387.02387.3	0.567	0.643	1.188	216.221	381.522	245.198	453.109
							27.27	FPGQLNADLRK		0	623.02	1866.04	3	1866.09	-0.05	1	110716_YLLin_brain_SCX_F36_03_p.02343.02343.3	0.478	0.458	0.688	125.424	262.511	120.136	180.568
							21.69	FPGQLNADLRK		0	623.02	1866.04	3	1866.09	-0.05	1	110716_YLLin_brain_SCX_F36_01_p.02346.02346.3	0.496	0.661	0.832	449.079	904.697	597.849	753.043
							22.45	FPGQLNADLRK		0	623.02	1866.05	3	1866.09	-0.05	1	110716_YLLin_brain_SCX_F37_01_p.02358.02358.3	0.413	0.564	1.081	187.554	454.15	256.062	491.073
							25.86	FPGQLNADLRK		0	623.02	1866.05	3	1866.09	-0.05	1	110716_YLLin_brain_SCX_F36_02_p.02313.02313.3	0.424	0.43	0.66	195.497	460.783	198.093	304.283
							27.01	KLAVNMVPFPR		0	627.36	1879.06	3	1879.13	-0.07	1	110716_YLLin_brain_SCX_F37_02_p.02858.02858.3	---	---	---
							28.71	KLAVNMVPFPR		0	627.36	1879.07	3	1879.13	-0.06	1	110716_YLLin_brain_SCX_F36_03_p.02792.02792.3	0.414	1.089	0.684	295.931	715.35	778.671	488.953
							24.37	KLAVNMVPFPR		0	627.36	1879.07	3	1879.13	-0.06	1	110716_YLLin_brain_SCX_F37_01_p.02818.02818.3	0.764	0.893	0.751	110.543	144.614	129.091	108.591
							26.28	KLAVNMVPFPR		0	627.37	1879.08	3	1879.13	-0.05	1	110716_YLLin_brain_SCX_F36_02_p.02756.02756.3	0.576	1.409	1.036	541.562	939.453	1323.43	973.341
							30.97	KLAVNMVPFPR		0	627.37	1879.08	3	1879.13	-0.05	1	110716_YLLin_brain_SCX_F35_03_p.02787.02787.3	0.521	0.717	0.62	194.315	372.755	267.289	231.098
							34.15	KLAVNMVPFPR		0	627.37	1879.08	3	1879.13	-0.05	1	110716_YLLin_brain_SCX_F35_01_p.02795.02795.3	0.575	0.989	0.668	699.865	1217.37	1203.59	813.23
							29.36	KLAVNMVPFPR		0	627.37	1879.08	3	1879.13	-0.05	1	110716_YLLin_brain_SCX_F37_03_p.02823.02823.3	1.057	0.822	1.181	44.5676	42.1663	34.6642	49.809
							31.04	KLAVNMVPFPR		0	627.37	1879.08	3	1879.13	-0.05	1	110716_YLLin_brain_SCX_F36_01_p.02798.02798.3	---	---	---
							29.63	KLAVNMVPFPR		0	627.37	1879.09	3	1879.13	-0.04	1	110716_YLLin_brain_SCX_F35_02_p.02775.02775.3	0.451	0.866	0.535	355.226	787.983	682.088	421.43
							26.15	KLAVNMVPFPR	Oxidation (M)	0	632.69	1895.05	3	1895.13	-0.08	1	110716_YLLin_brain_SCX_F37_02_p.02438.02438.3	---	---	---
							22.98	KLAVNMVPFPR	Oxidation (M)	0	632.69	1895.05	3	1895.13	-0.08	1	110716_YLLin_brain_SCX_F37_02_p.02437.02437.3	0.501	0.822	1.458	166.71	332.478	273.455	484.885
							22.45	KLAVNMVPFPR	Oxidation (M)	0	632.7	1895.07	3	1895.13	-0.06	1	110716_YLLin_brain_SCX_F35_03_p.02420.02420.3	0.536	0.539	0.811	178.71	333.531	179.818	270.52
							22.4	KLAVNMVPFPR	Oxidation (M)	0	632.7	1895.07	3	1895.13	-0.06	1	110716_YLLin_brain_SCX_F35_01_p.02428.02428.3	---	---	---
							24.52	KLAVNMVPFPR	Oxidation (M)	0	632.7	1895.07	3	1895.13	-0.06	1	110716_YLLin_brain_SCX_F36_03_p.02378.02378.3	---	---	---
							26.97	KLAVNMVPFPR	Oxidation (M)	0	632.7	1895.07	3	1895.13	-0.06	1	110716_YLLin_brain_SCX_F37_01_p.02391.02391.3	---	---	---
							25.32	KLAVNMVPFPR	Oxidation (M)	0	632.7	1895.07	3	1895.13	-0.05	1	110716_YLLin_brain_SCX_F36_02_p.02348.02348.3	---	---	---
							21.64	KLAVNMVPFPR	Oxidation (M)	0	632.7	1895.08	3	1895.13	-0.05	1	110716_YLLin_brain_SCX_F37_03_p.02406.02406.3	---	---	---
							22.69	KLAVNMVPFPR	Oxidation (M)	0	632.7	1895.08	3	1895.13	-0.05	1	110716_YLLin_brain_SCX_F37_01_p.02392.02392.3	0.608	0.745	1.502	335.51	551.65	411.088	828.303
							23.07	KLAVNMVPFPR	Oxidation (M)	0	632.7	1895.08	3	1895.13	-0.05	1	110716_YLLin_brain_SCX_F36_01_p.02382.02382.3	---	---	---
							24.31	KLAVNMVPFPR	Oxidation (M)	0	632.71	1895.09	3	1895.13	-0.03	1	110716_YLLin_brain_SCX_F35_02_p.02409.02409.3	---	---	---
							81.52	AILVDLEPGTMDSVR		0	640.66	1918.95	3	1919.03	-0.08	0	110716_YLLin_brain_SCX_F0809_03_p.03449.03449.3	-0.01	1.151	-0.075	-1.4758	153.503	176.705	-11.4649
							75.66	AILVDLEPGTMDSVR		0	640.66	1918.95	3	1919.03	-0.08	0	110716_YLLin_brain_SCX_F0809_03_p.03448.03448.3	0.934	-0.065	-0.002	107.844	115.49	-7.5186	-0.1968
							84.6	AILVDLEPGTMDSVR		0	640.66	1918.97	3	1919.03	-0.06	0	110716_YLLin_brain_SCX_F1011_01_p.03450.03450.3	0.346	1.325	0.572	87.4996	253.106	335.268	144.734
							84.55	AILVDLEPGTMDSVR		0	640.66	1918.97	3	1919.03	-0.06	0	110716_YLLin_brain_SCX_F1011_01_p.03449.03449.3	0.471	1.35	0.465	135.142	286.784	387.212	133.306
							81.38	AILVDLEPGTMDSVR		0	640.67	1918.97	3	1919.03	-0.06	0	110716_YLLin_brain_SCX_F0809_01_p.03492.03492.3	0.621	1.476	0.842	59.0412	95.0648	140.305	80.0636
							86.66	AILVDLEPGTMDSVR		0	640.67	1918.98	3	1919.03	-0.06	0	110716_YLLin_brain_SCX_F1011_02_p.03425.03425.3	0.93	1.811	1.027	121.646	130.825	236.973	134.37
							81.52	AILVDLEPGTMDSVR		0	640.67	1918.98	3	1919.03	-0.06	0	110716_YLLin_brain_SCX_F1617_01_p.03348.03348.3	0.626	1.567	0.829	317.868	507.916	795.652	421.069
							67.36	AILVDLEPGTMDSVR		0	640.67	1918.98	3	1919.03	-0.06	0	110716_YLLin_brain_SCX_F1819_02_p.03340.03340.3	0.544	1.127	0.729	217.024	398.674	449.322	290.532
							75.06	AILVDLEPGTMDSVR		0	640.67	1918.98	3	1919.03	-0.06	0	110716_YLLin_brain_SCX_F1617_01_p.03349.03349.3	0.606	1.202	0.663	377.749	623.446	749.463	413.145
							75.25	AILVDLEPGTMDSVR		0	640.67	1918.98	3	1919.03	-0.05	0	110716_YLLin_brain_SCX_F0809_02_p.03496.03496.3	0.67	1.285	0.585	90.637	135.183	173.705	79.0692
							37.79	AILVDLEPGTMDSVR		0	640.67	1918.98	3	1919.03	-0.05	0	110716_YLLin_brain_SCX_F1213_01_p.03155.03155.3	0.75	1.343	1.152	49.3326	65.769	88.3558	75.7754
							82.41	AILVDLEPGTMDSVR		0	640.67	1918.98	3	1919.03	-0.05	0	110716_YLLin_brain_SCX_F1213_01_p.03413.03413.3	0.882	1.646	0.838	196.706	222.994	367.146	186.818
							82.04	AILVDLEPGTMDSVR		0	640.67	1918.98	3	1919.03	-0.05	0	110716_YLLin_brain_SCX_F1819_03_p.03330.03330.3	0.794	1.341	0.746	228.077	287.357	385.206	214.342
							74.44	AILVDLEPGTMDSVR		0	640.67	1918.98	3	1919.03	-0.05	0	110716_YLLin_brain_SCX_F1819_03_p.03331.03331.3	0.987	1.379	1.039	198.923	201.549	277.947	209.32
							78.56	AILVDLEPGTMDSVR		0	640.67	1918.98	3	1919.03	-0.05	0	110716_YLLin_brain_SCX_F20_01_p.03285.03285.3	0.564	1.446	0.767	268.225	475.466	687.584	364.484
							82	AILVDLEPGTMDSVR		0	640.67	1918.98	3	1919.03	-0.05	0	110716_YLLin_brain_SCX_F20_02_p.03333.03333.3	0.485	1.105	0.669	50.9566	105.067	116.061	70.271
							44.46	AILVDLEPGTMDSVR		0	640.67	1918.99	3	1919.03	-0.04	0	110716_YLLin_brain_SCX_F1819_01_p.03073.03073.3	0.733	0.911	0.835	149.941	204.673	186.438	170.886
							36.08	AILVDLEPGTMDSVR		0	640.67	1918.99	3	1919.03	-0.04	0	110716_YLLin_brain_SCX_F1819_01_p.03074.03074.3	0.465	1.038	1.158	85.1858	183.095	189.977	212.033
							65.99	AILVDLEPGTMDSVR		0	640.67	1918.99	3	1919.03	-0.04	0	110716_YLLin_brain_SCX_F1415_02_p.03380.03380.3	0.61	1.339	0.807	121.988	200.08	267.892	161.518
							50.03	AILVDLEPGTMDSVR		0	640.67	1918.99	3	1919.03	-0.04	0	110716_YLLin_brain_SCX_F1617_02_p.03090.03090.3	0.845	0.881	0.719	125.496	148.542	130.867	106.83
							49.94	AILVDLEPGTMDSVR		0	640.67	1918.99	3	1919.03	-0.04	0	110716_YLLin_brain_SCX_F1617_02_p.03089.03089.3	0.403	0.697	0.501	88.838	220.515	153.728	110.539
							78.1	AILVDLEPGTMDSVR		0	640.67	1918.99	3	1919.03	-0.04	0	110716_YLLin_brain_SCX_F1415_01_p.03383.03383.3	0.778	1.25	0.657	205.321	264.032	330.084	173.465
							75.02	AILVDLEPGTMDSVR		0	640.67	1918.99	3	1919.03	-0.04	0	110716_YLLin_brain_SCX_F1617_02_p.03366.03366.3	0.913	1.367	0.794	392.591	429.859	587.418	341.433
							81.49	AILVDLEPGTMDSVR		0	640.67	1918.99	3	1919.03	-0.04	0	110716_YLLin_brain_SCX_F1617_02_p.03365.03365.3	0.678	1.512	0.352	318.244	469.702	710.245	165.179
							37.71	AILVDLEPGTMDSVR		0	640.67	1918.99	3	1919.03	-0.04	0	110716_YLLin_brain_SCX_F1213_02_p.03111.03111.3	0.483	0.606	0.749	55.8626	115.569	70.065	86.5471
							86.36	AILVDLEPGTMDSVR		0	640.67	1918.99	3	1919.03	-0.04	0	110716_YLLin_brain_SCX_F1213_02_p.03369.03369.3	0.564	1.302	0.836	198.475	351.87	458.127	294.12
							72.76	AILVDLEPGTMDSVR		0	640.67	1919	3	1919.03	-0.04	0	110716_YLLin_brain_SCX_F20_03_p.03367.03367.3	0.665	1.482	0.385	31.5206	47.404	70.2494	18.2637
							82.47	AILVDLEPGTMDSVR		0	640.67	1919	3	1919.03	-0.04	0	110716_YLLin_brain_SCX_F1819_01_p.03349.03349.3	1.006	1.54	0.961	415.723	413.334	636.642	397.078
							71.34	AILVDLEPGTMDSVR		0	640.67	1919	3	1919.03	-0.04	0	110716_YLLin_brain_SCX_F1819_01_p.03348.03348.3	0.882	1.438	0.7	383.544	434.784	625.125	304.218
							37.11	AILVDLEPGTMDSVR		0	640.67	1919	3	1919.03	-0.03	0	110716_YLLin_brain_SCX_F1617_04_p.03083.03083.3	0.738	0.498	1.183	211.142	286.041	142.548	338.327
							36.24	AILVDLEPGTMDSVR		0	640.68	1919	3	1919.03	-0.03	0	110716_YLLin_brain_SCX_F1617_04_p.03082.03082.3	0.701	0.729	0.956	219.86	313.785	228.672	300.037
							88.22	AILVDLEPGTMDSVR		0	640.68	1919.01	3	1919.03	-0.03	0	110716_YLLin_brain_SCX_F1617_04_p.03338.03338.3	0.748	1.292	0.709	497.26	665.016	859.477	471.198
							62.27	AILVDLEPGTMDSVR		0	960.54	1919.06	2	1919.03	0.03	0	110716_YLLin_brain_SCX_F20_02_p.03330.03330.2	0.681	1.648	0.663	266.033	390.651	643.927	258.922
							61.68	AILVDLEPGTMDSVR		0	960.54	1919.06	2	1919.03	0.03	0	110716_YLLin_brain_SCX_F1617_04_p.03335.03335.2	0.475	1.536	0.513	1620.89	3411.27	5238.37	1749.37
							63.58	AILVDLEPGTMDSVR		0	960.54	1919.06	2	1919.03	0.03	0	110716_YLLin_brain_SCX_F1617_04_p.03334.03334.2	0.505	1.526	0.528	1495.31	2963.36	4520.88	1563.5
							59.26	AILVDLEPGTMDSVR		0	960.54	1919.06	2	1919.03	0.03	0	110716_YLLin_brain_SCX_F0809_02_p.03497.03497.2	0.459	1.543	0.642	177.146	385.723	595.2	247.485
							69.59	AILVDLEPGTMDSVR		0	960.54	1919.07	2	1919.03	0.03	0	110716_YLLin_brain_SCX_F20_02_p.03329.03329.2	0.502	1.599	0.441	230.394	459.314	734.383	202.651
							69.24	AILVDLEPGTMDSVR		0	960.54	1919.07	2	1919.03	0.03	0	110716_YLLin_brain_SCX_F1213_02_p.03368.03368.2	0.508	1.674	0.484	623.667	1227.67	2055.39	593.968
							54.47	AILVDLEPGTMDSVR		0	960.54	1919.07	2	1919.03	0.04	0	110716_YLLin_brain_SCX_F20_03_p.03366.03366.2	0.443	1.72	0.642	69.4302	156.788	269.598	100.597
							73.96	AILVDLEPGTMDSVR		0	960.55	1919.08	2	1919.03	0.04	0	110716_YLLin_brain_SCX_F1011_02_p.03426.03426.2	0.422	1.218	0.438	353.69	838.623	1021.47	367.659
							62.2	AILVDLEPGTMDSVR		0	960.55	1919.08	2	1919.03	0.04	0	110716_YLLin_brain_SCX_F1011_02_p.03427.03427.2	0.383	1.074	0.297	387.045	1009.86	1084.77	299.654
							53.26	AILVDLEPGTMDSVR		0	960.55	1919.08	2	1919.03	0.04	0	110716_YLLin_brain_SCX_F1617_01_p.03346.03346.2	0.507	1.443	0.484	1435.69	2830.06	4083.82	1370.13
							61.75	AILVDLEPGTMDSVR		0	960.55	1919.08	2	1919.03	0.04	0	110716_YLLin_brain_SCX_F1415_01_p.03380.03380.2	0.522	1.364	0.479	685.849	1315.12	1794.41	629.349
							67.16	AILVDLEPGTMDSVR		0	960.55	1919.08	2	1919.03	0.04	0	110716_YLLin_brain_SCX_F20_01_p.03284.03284.2	0.656	1.869	0.615	1113.73	1696.7	3171.41	1043.34
							41.97	AILVDLEPGTMDSVR		0	960.55	1919.08	2	1919.03	0.04	0	110716_YLLin_brain_SCX_F1819_03_p.03328.03328.2	0.496	1.468	0.498	2128.12	4287.55	6294.73	2134
							45.23	AILVDLEPGTMDSVR		0	960.55	1919.08	2	1919.03	0.05	0	110716_YLLin_brain_SCX_F1617_02_p.03363.03363.2	0.474	1.494	0.493	1611.06	3397.1	5074.96	1674.24
							54.48	AILVDLEPGTMDSVR		0	960.55	1919.08	2	1919.03	0.05	0	110716_YLLin_brain_SCX_F1415_01_p.03379.03379.2	0.461	1.193	0.451	751.794	1632.06	1947.53	735.632
							71.53	AILVDLEPGTMDSVR		0	960.55	1919.08	2	1919.03	0.05	0	110716_YLLin_brain_SCX_F1415_02_p.03376.03376.2	0.497	1.391	0.446	669.549	1346.72	1873.18	600.617
							59.49	AILVDLEPGTMDSVR		0	960.55	1919.08	2	1919.03	0.05	0	110716_YLLin_brain_SCX_F1213_01_p.03412.03412.2	0.673	1.875	0.532	640.309	951.191	1783.06	505.756
							61.32	AILVDLEPGTMDSVR		0	960.55	1919.09	2	1919.03	0.05	0	110716_YLLin_brain_SCX_F1011_01_p.03447.03447.2	0.4	1.366	0.377	253.702	634.865	867.418	239.184
							54.06	AILVDLEPGTMDSVR		0	960.55	1919.09	2	1919.03	0.05	0	110716_YLLin_brain_SCX_F1415_02_p.03377.03377.2	0.544	1.308	0.533	692.263	1273.15	1665.78	678.647
							52.44	AILVDLEPGTMDSVR		0	960.55	1919.09	2	1919.03	0.05	0	110716_YLLin_brain_SCX_F1819_01_p.03346.03346.2	0.505	1.464	0.461	1604.19	3179.03	4653.29	1465.32
							46.68	AILVDLEPGTMDSVR		0	960.55	1919.09	2	1919.03	0.05	0	110716_YLLin_brain_SCX_F1819_02_p.03335.03335.2	0.486	1.611	0.459	1188.48	2447.63	3942.03	1122.91
							54.61	AILVDLEPGTMDSVR		0	960.55	1919.09	2	1919.03	0.06	0	110716_YLLin_brain_SCX_F0809_01_p.03493.03493.2	0.569	1.603	0.49	245.648	432.089	692.737	211.509
							47.68	AILVDLEPGTMDSVR		0	960.55	1919.09	2	1919.03	0.06	0	110716_YLLin_brain_SCX_F0809_03_p.03447.03447.2	0.472	1.903	0.468	366.189	776.279	1477.09	362.948
							36.8	AILVDLEPGTMDSVR		0	960.56	1919.11	2	1919.03	0.08	0	110716_YLLin_brain_SCX_F1415_03_p.03412.03412.2	---	---	---	0	0	0	0
							56.13	AILVDLEPGTMDSVR		0	640.72	1919.13	3	1919.03	0.09	0	110716_YLLin_brain_SCX_F1213_03_p.03426.03426.3	0.582	1.177	0.725	288.046	495.043	582.864	359.057
							29.16	LHFFMPGFAPLTSR		0	481.99	1923.94	4	1924.03	-0.1	0	110716_YLLin_brain_SCX_F33_02_p.03514.03514.4	0.66	-0.063	-0.002	15.765	23.8976	-1.5134	-0.04
							25.45	LHFFMPGFAPLTSR		0	481.99	1923.94	4	1924.03	-0.1	0	110716_YLLin_brain_SCX_F33_02_p.03515.03515.4	---	---	---
							32.27	LHFFMPGFAPLTSR		0	642.33	1923.95	3	1924.03	-0.08	0	110716_YLLin_brain_SCX_F43_01_p.03842.03842.3	-0.01	1.473	0.256	-0.3196	33.0412	48.6838	8.4466
							53.45	LHFFMPGFAPLTSR		0	642.33	1923.96	3	1924.03	-0.07	0	110716_YLLin_brain_SCX_F34_03_p.03876.03876.3	0.593	0.989	1.209	86.543	145.948	144.286	176.44
							46.84	LHFFMPGFAPLTSR		0	642.33	1923.96	3	1924.03	-0.07	0	110716_YLLin_brain_SCX_F34_03_p.03877.03877.3	0.511	1.285	0.956	104.951	205.307	263.791	196.316
							46.46	LHFFMPGFAPLTSR		0	642.33	1923.96	3	1924.03	-0.07	0	110716_YLLin_brain_SCX_F32_03_p.03892.03892.3	1.231	0.646	1.339	78.342	63.6545	41.1502	85.2434
							23.43	LHFFMPGFAPLTSR		0	642.33	1923.97	3	1924.03	-0.07	0	110716_YLLin_brain_SCX_F47_02_p.03894.03894.3	-0.01	1.168	1.269	-0.3572	37.1164	43.3396	47.1084
							39.14	LHFFMPGFAPLTSR		0	642.33	1923.97	3	1924.03	-0.07	0	110716_YLLin_brain_SCX_F33_03_p.03898.03898.3	0.697	0.76	0.93	91.684	131.487	99.9072	122.288
							48.6	LHFFMPGFAPLTSR		0	642.33	1923.97	3	1924.03	-0.07	0	110716_YLLin_brain_SCX_F33_03_p.03824.03824.3	0.584	0.977	0.74	553.553	947.259	925.796	701.028
							30.6	LHFFMPGFAPLTSR		0	642.33	1923.97	3	1924.03	-0.07	0	110716_YLLin_brain_SCX_F31_01_p.03779.03779.3	0.441	0.507	0.712	15.6522	35.5028	18.007	25.2709
							23.51	LHFFMPGFAPLTSR		0	642.33	1923.97	3	1924.03	-0.06	0	110716_YLLin_brain_SCX_F32_01_p.03384.03384.3	---	---	---
							57.16	LHFFMPGFAPLTSR		0	642.33	1923.97	3	1924.03	-0.06	0	110716_YLLin_brain_SCX_F43_03_p.03822.03822.3	0.665	0.983	0.944	67.9754	102.178	100.439	96.4375
							46.66	LHFFMPGFAPLTSR		0	642.33	1923.97	3	1924.03	-0.06	0	110716_YLLin_brain_SCX_F43_02_p.03822.03822.3	0.319	1.192	0.913	68.8756	215.9	257.413	197.049
							44.14	LHFFMPGFAPLTSR		0	642.33	1923.97	3	1924.03	-0.06	0	110716_YLLin_brain_SCX_F32_01_p.03751.03751.3	0.477	0.464	1.006	54.872	114.938	53.3854	115.654
							36.63	LHFFMPGFAPLTSR		0	642.33	1923.97	3	1924.03	-0.06	0	110716_YLLin_brain_SCX_F33_03_p.03409.03409.3	0.961	0.536	1.549	44.53	46.3355	24.8444	71.7714
							20.71	LHFFMPGFAPLTSR		0	642.33	1923.98	3	1924.03	-0.06	0	110716_YLLin_brain_SCX_F31_02_p.03805.03805.3	---	---	---
							44.33	LHFFMPGFAPLTSR		0	642.33	1923.98	3	1924.03	-0.06	0	110716_YLLin_brain_SCX_F32_03_p.03820.03820.3	0.501	0.456	0.94	42.1728	84.1725	38.3852	79.1528
							22.25	LHFFMPGFAPLTSR		0	642.33	1923.98	3	1924.03	-0.06	0	110716_YLLin_brain_SCX_F33_01_p.03498.03498.3	---	---	---
							37.34	LHFFMPGFAPLTSR		0	642.33	1923.98	3	1924.03	-0.06	0	110716_YLLin_brain_SCX_F41_02_p.03819.03819.3	0.525	0.719	1.22	60.8532	115.942	83.3212	141.486
							36.86	LHFFMPGFAPLTSR		0	642.33	1923.98	3	1924.03	-0.06	0	110716_YLLin_brain_SCX_F41_02_p.03818.03818.3	0.967	0.44	1.087	134.59	139.22	61.236	151.335
							46.34	LHFFMPGFAPLTSR		0	642.33	1923.98	3	1924.03	-0.06	0	110716_YLLin_brain_SCX_F32_01_p.03824.03824.3	0.655	0.793	1.215	65.9942	100.692	79.8548	122.308
							37.73	LHFFMPGFAPLTSR		0	642.33	1923.98	3	1924.03	-0.06	0	110716_YLLin_brain_SCX_F42_02_p.03811.03811.3	0.402	0.474	0.407	87.8662	218.543	103.497	89.0468
							33.87	LHFFMPGFAPLTSR		0	642.33	1923.98	3	1924.03	-0.05	0	110716_YLLin_brain_SCX_F31_03_p.03771.03771.3	1.014	1.15	1.312	43.5582	42.9532	49.415	56.374
							40.1	LHFFMPGFAPLTSR		0	642.33	1923.98	3	1924.03	-0.05	0	110716_YLLin_brain_SCX_F31_03_p.03770.03770.3	0.592	0.884	0.193	28.5206	48.1371	42.5332	9.3072
							44.68	LHFFMPGFAPLTSR		0	642.33	1923.98	3	1924.03	-0.05	0	110716_YLLin_brain_SCX_F33_01_p.03761.03761.3	0.429	1.165	1.034	58.6464	136.632	159.13	141.342
							49.78	LHFFMPGFAPLTSR		0	642.33	1923.98	3	1924.03	-0.05	0	110716_YLLin_brain_SCX_F35_01_p.03870.03870.3	1.089	1.127	1.518	61.4172	56.4122	63.5976	85.6235
							48.36	LHFFMPGFAPLTSR		0	642.33	1923.98	3	1924.03	-0.05	0	110716_YLLin_brain_SCX_F35_01_p.03871.03871.3	1.061	0.887	1.763	48.53	45.7591	40.5918	80.666
							52.54	LHFFMPGFAPLTSR		0	642.33	1923.98	3	1924.03	-0.05	0	110716_YLLin_brain_SCX_F32_02_p.03869.03869.3	0.578	0.586	0.741	75.7028	131.04	76.7464	97.0633
							27.94	LHFFMPGFAPLTSR		0	642.34	1923.98	3	1924.03	-0.05	0	110716_YLLin_brain_SCX_F46_01_p.03831.03831.3	---	---	---
							20.7	LHFFMPGFAPLTSR		0	642.34	1923.98	3	1924.03	-0.05	0	110716_YLLin_brain_SCX_F35_03_p.03866.03866.3	---	---	---
							47.98	LHFFMPGFAPLTSR		0	642.34	1923.98	3	1924.03	-0.05	0	110716_YLLin_brain_SCX_F33_01_p.03834.03834.3	0.722	1.084	0.896	180.481	249.864	270.915	223.777
							41.78	LHFFMPGFAPLTSR		0	642.34	1923.99	3	1924.03	-0.05	0	110716_YLLin_brain_SCX_F44_02_p.03866.03866.3	0.472	0.545	0.478	23.5112	49.7636	27.1316	23.7946
							35.82	LHFFMPGFAPLTSR		0	642.34	1923.99	3	1924.03	-0.05	0	110716_YLLin_brain_SCX_F33_01_p.03350.03350.3	1.12	1.41	0.665	45.577	40.6838	57.3466	27.0611
							29.55	LHFFMPGFAPLTSR		0	642.34	1923.99	3	1924.03	-0.05	0	110716_YLLin_brain_SCX_F36_01_p.03858.03858.3	0.514	0.532	1.117	19.624	38.1708	20.305	42.629
							26.84	LHFFMPGFAPLTSR		0	642.34	1923.99	3	1924.03	-0.05	0	110716_YLLin_brain_SCX_F33_02_p.03363.03363.3	---	---	---
							51.79	LHFFMPGFAPLTSR		0	642.34	1923.99	3	1924.03	-0.04	0	110716_YLLin_brain_SCX_F34_01_p.03812.03812.3	0.526	0.835	0.814	277.764	528.327	441.405	430.11
							53.26	LHFFMPGFAPLTSR		0	642.34	1923.99	3	1924.03	-0.04	0	110716_YLLin_brain_SCX_F33_02_p.03777.03777.3	0.934	0.766	1.267	136.515	146.104	111.882	185.129
							49.05	LHFFMPGFAPLTSR		0	642.34	1923.99	3	1924.03	-0.04	0	110716_YLLin_brain_SCX_F33_02_p.03848.03848.3	0.558	0.91	1.006	156.218	279.762	254.625	281.367
							45.83	LHFFMPGFAPLTSR		0	642.34	1924	3	1924.03	-0.04	0	110716_YLLin_brain_SCX_F32_02_p.03794.03794.3	0.73	0.74	0.527	466.589	639.54	473.136	336.796
							20.4	LHFFMPGFAPLTSR		0	642.34	1924	3	1924.03	-0.03	0	110716_YLLin_brain_SCX_F49_02_p.03894.03894.3	---	---	---
							50.19	LHFFMPGFAPLTSR		0	642.34	1924	3	1924.03	-0.03	0	110716_YLLin_brain_SCX_F42_03_p.03789.03789.3	0.494	0.516	0.663	51.966	105.164	54.236	69.7182
							26.88	LHFFMPGFAPLTSR		0	642.34	1924	3	1924.03	-0.03	0	110716_YLLin_brain_SCX_F44_01_p.03851.03851.3	1.316	1.446	0.502	44.6428	33.9219	49.0362	17.034
							33.54	LHFFMPGFAPLTSR		0	642.34	1924	3	1924.03	-0.03	0	110716_YLLin_brain_SCX_F35_02_p.03849.03849.3	0.373	0.436	0.694	16.5676	44.3963	19.3428	30.7994
							22.44	LHFFMPGFAPLTSR		0	642.34	1924.01	3	1924.03	-0.03	0	110716_YLLin_brain_SCX_F47_01_p.03867.03867.3	---	---	---
							32.1	LHFFMPGFAPLTSR		0	642.34	1924.01	3	1924.03	-0.03	0	110716_YLLin_brain_SCX_F45_01_p.03855.03855.3	-0.01	0.842	0.274	-0.5452	57.0224	48.0302	15.6052
							48.27	LHFFMPGFAPLTSR		0	642.34	1924.01	3	1924.03	-0.02	0	110716_YLLin_brain_SCX_F34_02_p.03861.03861.3	0.643	0.924	1.129	196.936	306.336	282.94	345.76
							31.79	LHFFMPGFAPLTSR		0	642.35	1924.02	3	1924.03	-0.02	0	110716_YLLin_brain_SCX_F45_03_p.03840.03840.3	0.504	1.2	0.603	15.6898	31.1456	37.375	18.7808
							32.99	LHFFMPGFAPLTSR		0	642.35	1924.02	3	1924.03	-0.02	0	110716_YLLin_brain_SCX_F46_03_p.03814.03814.3	0.633	1.335	1.874	14.765	23.3273	31.1384	43.7106
							38.16	LHFFMPGFAPLTSR		0	642.35	1924.02	3	1924.03	-0.02	0	110716_YLLin_brain_SCX_F46_03_p.03815.03815.3	0.597	0.77	0.224	30.4924	51.0557	39.295	11.4494
							32.43	LHFFMPGFAPLTSR		0	642.35	1924.02	3	1924.03	-0.01	0	110716_YLLin_brain_SCX_F44_03_p.03842.03842.3	1.158	2.168	2.619	51.53	44.4808	96.435	116.499
							25.42	LHFFMPGFAPLTSR		0	642.36	1924.06	3	1924.03	0.03	0	110716_YLLin_brain_SCX_F48_03_p.03850.03850.3	---	---	---
							24.94	LHFFMPGFAPLTSR		0	642.36	1924.06	3	1924.03	0.03	0	110716_YLLin_brain_SCX_F48_03_p.03849.03849.3	---	---	---
							42.21	LHFFMPGFAPLTSR		0	963.04	1924.06	2	1924.03	0.03	0	110716_YLLin_brain_SCX_F32_01_p.03758.03758.2	0.631	0.77	0.801	159.481	252.759	194.626	202.545
							46.31	LHFFMPGFAPLTSR		0	963.04	1924.07	2	1924.03	0.03	0	110716_YLLin_brain_SCX_F33_02_p.03785.03785.2	0.485	0.872	0.71	193.061	398.264	347.118	282.928
							38.6	LHFFMPGFAPLTSR		0	963.04	1924.07	2	1924.03	0.03	0	110716_YLLin_brain_SCX_F32_02_p.03802.03802.2	0.528	0.586	0.563	180.625	342.036	200.496	192.492
							48.13	LHFFMPGFAPLTSR		0	963.04	1924.07	2	1924.03	0.03	0	110716_YLLin_brain_SCX_F33_02_p.03784.03784.2	0.516	0.772	0.73	208.996	404.801	312.312	295.586
							24.9	LHFFMPGFAPLTSR		0	963.04	1924.07	2	1924.03	0.04	0	110716_YLLin_brain_SCX_F33_03_p.03830.03830.2	---	---	---
							37.06	LHFFMPGFAPLTSR		0	963.04	1924.08	2	1924.03	0.04	0	110716_YLLin_brain_SCX_F33_01_p.03769.03769.2	0.864	1.195	1.002	308.362	356.836	426.406	357.558
							44.17	LHFFMPGFAPLTSR		0	963.04	1924.08	2	1924.03	0.04	0	110716_YLLin_brain_SCX_F33_01_p.03770.03770.2	0.569	0.745	0.611	301.736	530.595	395.254	324.091
							32.81	LHFFMPGFAPLTSR		0	963.05	1924.08	2	1924.03	0.05	0	110716_YLLin_brain_SCX_F32_03_p.03827.03827.2	0.436	0.482	0.615	93.8944	215.111	103.583	132.28
							41.75	AILVDLEPGTMDSVR	Oxidation (M)	0	645.98	1934.93	3	1935.03	-0.1	0	110716_YLLin_brain_SCX_F1011_03_p.03047.03047.3	---	---	---	0	0	0	0
							40.17	AILVDLEPGTMDSVR	Oxidation (M)	0	645.98	1934.93	3	1935.03	-0.1	0	110716_YLLin_brain_SCX_F1011_03_p.03046.03046.3	---	---	---	0	0	0	0
							47.56	AILVDLEPGTMDSVR	Oxidation (M)	0	645.99	1934.95	3	1935.03	-0.07	0	110716_YLLin_brain_SCX_F1011_01_p.02948.02948.3	1.338	1.251	1.912	93.2668	69.7186	87.195	133.267
							47.34	AILVDLEPGTMDSVR	Oxidation (M)	0	645.99	1934.95	3	1935.03	-0.07	0	110716_YLLin_brain_SCX_F1011_01_p.02947.02947.3	1.208	0.559	1.7	89.2386	73.859	41.3102	125.589
							71.23	AILVDLEPGTMDSVR	Oxidation (M)	0	645.99	1934.96	3	1935.03	-0.07	0	110716_YLLin_brain_SCX_F0809_03_p.03142.03142.3	0.606	0.53	1.319	37.389	61.6486	32.651	81.3441
							75.3	AILVDLEPGTMDSVR	Oxidation (M)	0	645.99	1934.96	3	1935.03	-0.07	0	110716_YLLin_brain_SCX_F0809_03_p.03143.03143.3	0.953	0.717	1.583	207.782	218.128	156.421	345.228
							40.68	AILVDLEPGTMDSVR	Oxidation (M)	0	645.99	1934.96	3	1935.03	-0.07	0	110716_YLLin_brain_SCX_F0809_01_p.02996.02996.3	0.502	0.658	0.707	39.2292	78.1536	51.3896	55.2198
							47.43	AILVDLEPGTMDSVR	Oxidation (M)	0	645.99	1934.96	3	1935.03	-0.07	0	110716_YLLin_brain_SCX_F0809_01_p.02997.02997.3	1.534	1.852	2.683	53.624	34.9634	64.736	93.8076
							59.72	AILVDLEPGTMDSVR	Oxidation (M)	0	645.99	1934.96	3	1935.03	-0.07	0	110716_YLLin_brain_SCX_F1011_01_p.03147.03147.3	0.884	0.692	1.484	257.058	290.706	201.203	431.44
							46.16	AILVDLEPGTMDSVR	Oxidation (M)	0	645.99	1934.96	3	1935.03	-0.07	0	110716_YLLin_brain_SCX_F0809_02_p.02989.02989.3	0.73	0.414	0.775	52.2856	71.6715	29.6998	55.5139
							54.73	AILVDLEPGTMDSVR	Oxidation (M)	0	646	1934.96	3	1935.03	-0.07	0	110716_YLLin_brain_SCX_F0809_01_p.03192.03192.3	1.255	1.138	1.001	89.2574	71.1446	80.9306	71.2196
							39.07	AILVDLEPGTMDSVR	Oxidation (M)	0	646	1934.96	3	1935.03	-0.06	0	110716_YLLin_brain_SCX_F1617_01_p.02824.02824.3	0.857	0.617	1.475	625.63	730.422	450.615	1077.09
							66.88	AILVDLEPGTMDSVR	Oxidation (M)	0	646	1934.96	3	1935.03	-0.06	0	110716_YLLin_brain_SCX_F1213_01_p.03112.03112.3	0.826	0.731	1.333	240.067	290.689	212.553	387.519
							47.71	AILVDLEPGTMDSVR	Oxidation (M)	0	646	1934.96	3	1935.03	-0.06	0	110716_YLLin_brain_SCX_F1819_03_p.02786.02786.3	0.834	0.824	1.076	1154.99	1385.45	1141	1491.11
							39.14	AILVDLEPGTMDSVR	Oxidation (M)	0	646	1934.97	3	1935.03	-0.06	0	110716_YLLin_brain_SCX_F1819_03_p.02785.02785.3	0.986	0.771	1.239	1313.42	1331.67	1027.06	1649.97
							56.55	AILVDLEPGTMDSVR	Oxidation (M)	0	646	1934.97	3	1935.03	-0.06	0	110716_YLLin_brain_SCX_F0809_02_p.03196.03196.3	0.834	0.89	1.55	121.524	145.78	129.746	226.019
							46.96	AILVDLEPGTMDSVR	Oxidation (M)	0	646	1934.97	3	1935.03	-0.06	0	110716_YLLin_brain_SCX_F1213_01_p.02904.02904.3	0.791	0.697	1.561	235.011	297.09	207.023	463.68
							65.78	AILVDLEPGTMDSVR	Oxidation (M)	0	646	1934.97	3	1935.03	-0.06	0	110716_YLLin_brain_SCX_F1819_03_p.03028.03028.3	0.74	0.638	1.162	1402.02	1894.83	1209.14	2201.19
							78.95	AILVDLEPGTMDSVR	Oxidation (M)	0	646	1934.97	3	1935.03	-0.06	0	110716_YLLin_brain_SCX_F1819_02_p.03035.03035.3	0.851	0.736	1.429	802.468	943.088	694.47	1347.43
							45.17	AILVDLEPGTMDSVR	Oxidation (M)	0	646	1934.97	3	1935.03	-0.06	0	110716_YLLin_brain_SCX_F0809_03_p.02943.02943.3	1.297	1.498	1.706	124.985	96.3858	144.391	164.399
							43.97	AILVDLEPGTMDSVR	Oxidation (M)	0	646	1934.97	3	1935.03	-0.06	0	110716_YLLin_brain_SCX_F1819_02_p.02791.02791.3	0.958	0.616	1.213	574.909	599.866	369.696	727.739
							44.76	AILVDLEPGTMDSVR	Oxidation (M)	0	646	1934.97	3	1935.03	-0.06	0	110716_YLLin_brain_SCX_F1819_02_p.02792.02792.3	0.765	0.76	1.33	537.931	703.019	534.421	934.776
							26.58	AILVDLEPGTMDSVR	Oxidation (M)	0	646	1934.97	3	1935.03	-0.05	0	110716_YLLin_brain_SCX_F31_02_p.03076.03076.3	---	---	---
							64.99	AILVDLEPGTMDSVR	Oxidation (M)	0	646	1934.97	3	1935.03	-0.05	0	110716_YLLin_brain_SCX_F1617_02_p.03062.03062.3	0.953	0.762	1.429	1093.33	1147.1	873.807	1639.56
							61.63	AILVDLEPGTMDSVR	Oxidation (M)	0	646	1934.98	3	1935.03	-0.05	0	110716_YLLin_brain_SCX_F1415_02_p.03068.03068.3	1.07	0.461	1.153	424.949	397.25	183.103	457.831
							78.81	AILVDLEPGTMDSVR	Oxidation (M)	0	646	1934.98	3	1935.03	-0.05	0	110716_YLLin_brain_SCX_F1213_02_p.03069.03069.3	0.901	0.786	1.465	321.381	356.61	280.125	522.381
							61.16	AILVDLEPGTMDSVR	Oxidation (M)	0	646	1934.98	3	1935.03	-0.05	0	110716_YLLin_brain_SCX_F1819_01_p.03047.03047.3	0.934	0.783	1.469	1005.06	1075.95	842.303	1580.85
							45.63	AILVDLEPGTMDSVR	Oxidation (M)	0	646	1934.98	3	1935.03	-0.05	0	110716_YLLin_brain_SCX_F1415_02_p.02848.02848.3	0.819	0.675	0.729	307.221	375.195	253.108	273.425
							46.38	AILVDLEPGTMDSVR	Oxidation (M)	0	646	1934.98	3	1935.03	-0.05	0	110716_YLLin_brain_SCX_F1819_01_p.02749.02749.3	0.972	0.708	1.505	173.186	178.198	126.098	268.167
							46.49	AILVDLEPGTMDSVR	Oxidation (M)	0	646	1934.98	3	1935.03	-0.05	0	110716_YLLin_brain_SCX_F1819_01_p.02748.02748.3	0.882	0.505	1.046	209.603	237.705	120.007	248.524
							45.34	AILVDLEPGTMDSVR	Oxidation (M)	0	646	1934.98	3	1935.03	-0.05	0	110716_YLLin_brain_SCX_F1213_02_p.02859.02859.3	0.561	0.445	1.032	139.547	248.697	110.678	256.605
							60.55	AILVDLEPGTMDSVR	Oxidation (M)	0	646	1934.98	3	1935.03	-0.05	0	110716_YLLin_brain_SCX_F1415_01_p.03083.03083.3	0.813	0.682	1.203	523.514	644.008	439.162	774.877
							43.91	AILVDLEPGTMDSVR	Oxidation (M)	0	646	1934.98	3	1935.03	-0.04	0	110716_YLLin_brain_SCX_F1617_02_p.02825.02825.3	0.698	0.586	0.979	473.232	678.261	397.482	664.138
							62.12	AILVDLEPGTMDSVR	Oxidation (M)	0	646	1934.99	3	1935.03	-0.04	0	110716_YLLin_brain_SCX_F1617_04_p.03033.03033.3	0.779	0.755	1.282	539.035	692.213	522.552	887.443
							44.51	AILVDLEPGTMDSVR	Oxidation (M)	0	646	1934.99	3	1935.03	-0.04	0	110716_YLLin_brain_SCX_F1617_04_p.02810.02810.3	0.981	0.763	1.205	674.988	687.824	524.515	828.887
							59.73	AILVDLEPGTMDSVR	Oxidation (M)	0	646	1934.99	3	1935.03	-0.04	0	110716_YLLin_brain_SCX_F20_03_p.03069.03069.3	1.228	0.926	1.166	128.91	105.013	97.2344	122.494
							54.44	AILVDLEPGTMDSVR	Oxidation (M)	0	646	1934.99	3	1935.03	-0.04	0	110716_YLLin_brain_SCX_F20_03_p.03068.03068.3	1.727	1.507	3.113	76.5206	44.3035	66.752	137.923
							47.66	AILVDLEPGTMDSVR	Oxidation (M)	0	646	1934.99	3	1935.03	-0.04	0	110716_YLLin_brain_SCX_F1011_02_p.02928.02928.3	0.698	0.816	1.416	87.7404	125.687	102.602	177.953
							48.41	AILVDLEPGTMDSVR	Oxidation (M)	0	646	1934.99	3	1935.03	-0.04	0	110716_YLLin_brain_SCX_F1011_02_p.02929.02929.3	0.755	0.715	1.203	89.8062	118.906	85.0286	143.103
							66.73	AILVDLEPGTMDSVR	Oxidation (M)	0	646	1934.99	3	1935.03	-0.04	0	110716_YLLin_brain_SCX_F1011_02_p.03130.03130.3	0.971	0.759	1.4	499.755	514.821	390.567	720.521
							75	AILVDLEPGTMDSVR	Oxidation (M)	0	646	1934.99	3	1935.03	-0.04	0	110716_YLLin_brain_SCX_F1617_01_p.03049.03049.3	0.81	0.678	1.263	717.089	884.988	600.104	1117.38
							70.44	AILVDLEPGTMDSVR	Oxidation (M)	0	646	1934.99	3	1935.03	-0.04	0	110716_YLLin_brain_SCX_F1617_01_p.03048.03048.3	1.065	0.914	1.437	641.805	602.753	550.793	866.137
							70.64	AILVDLEPGTMDSVR	Oxidation (M)	0	646.01	1935	3	1935.03	-0.03	0	110716_YLLin_brain_SCX_F20_01_p.02986.02986.3	0.933	0.828	1.551	1065.38	1141.62	945.057	1770.27
							78.76	AILVDLEPGTMDSVR	Oxidation (M)	0	646.01	1935	3	1935.03	-0.03	0	110716_YLLin_brain_SCX_F20_01_p.02987.02987.3	0.819	0.756	1.523	1070.81	1307.03	987.817	1990.43
							30.96	AILVDLEPGTMDSVR	Oxidation (M)	0	646.01	1935	3	1935.03	-0.03	0	110716_YLLin_brain_SCX_F20_02_p.02808.02808.3	1.048	0.714	1.201	103.985	99.2427	70.8252	119.215
							39.43	AILVDLEPGTMDSVR	Oxidation (M)	0	646.01	1935	3	1935.03	-0.03	0	110716_YLLin_brain_SCX_F20_02_p.02807.02807.3	0.578	0.762	1.062	72.7498	125.871	95.9254	133.614
							57.35	AILVDLEPGTMDSVR	Oxidation (M)	0	646.01	1935.01	3	1935.03	-0.02	0	110716_YLLin_brain_SCX_F20_02_p.03039.03039.3	0.831	0.695	1.563	243.048	292.614	203.357	457.39
							38.68	AILVDLEPGTMDSVR	Oxidation (M)	0	646.02	1935.05	3	1935.03	0.02	0	110716_YLLin_brain_SCX_F1415_03_p.02886.02886.3	0.77	0.487	-0.044	330.704	429.463	209.132	-18.7155
							41.69	AILVDLEPGTMDSVR	Oxidation (M)	0	646.03	1935.05	3	1935.03	0.03	0	110716_YLLin_brain_SCX_F1415_03_p.02887.02887.3	0.919	0.784	0.85	309.578	336.888	264.027	286.296
							50.19	AILVDLEPGTMDSVR	Oxidation (M)	0	968.54	1935.06	2	1935.03	0.03	0	110716_YLLin_brain_SCX_F1617_04_p.03034.03034.2	0.816	0.705	1.243	2538.63	3112.7	2194.38	3867.72
							47.41	AILVDLEPGTMDSVR	Oxidation (M)	0	968.54	1935.06	2	1935.03	0.03	0	110716_YLLin_brain_SCX_F1617_04_p.03035.03035.2	0.749	0.696	1.301	3055.06	4080.42	2837.96	5306.59
							47.82	AILVDLEPGTMDSVR	Oxidation (M)	0	968.54	1935.06	2	1935.03	0.03	0	110716_YLLin_brain_SCX_F20_03_p.03072.03072.2	0.883	0.956	1.794	261.983	296.744	283.806	532.498
							46.3	AILVDLEPGTMDSVR	Oxidation (M)	0	968.54	1935.06	2	1935.03	0.03	0	110716_YLLin_brain_SCX_F20_01_p.02990.02990.2	0.763	0.817	1.387	3027.09	3965.89	3238.32	5502.1
							53.44	AILVDLEPGTMDSVR	Oxidation (M)	0	968.54	1935.06	2	1935.03	0.04	0	110716_YLLin_brain_SCX_F0809_02_p.03202.03202.2	0.788	0.595	1.182	628.982	798.677	475.263	944.197
							63.84	AILVDLEPGTMDSVR	Oxidation (M)	0	968.54	1935.07	2	1935.03	0.04	0	110716_YLLin_brain_SCX_F20_02_p.03040.03040.2	0.718	0.697	1.496	710.092	989.408	689.714	1480.4
							48.05	AILVDLEPGTMDSVR	Oxidation (M)	0	968.54	1935.07	2	1935.03	0.04	0	110716_YLLin_brain_SCX_F1415_01_p.03084.03084.2	0.823	0.585	1.117	1868.16	2270.53	1329.15	2536.71
							51.76	AILVDLEPGTMDSVR	Oxidation (M)	0	968.54	1935.07	2	1935.03	0.04	0	110716_YLLin_brain_SCX_F1213_02_p.03074.03074.2	0.736	0.605	1.25	2363.87	3210.26	1943.29	4013.9
							55.27	AILVDLEPGTMDSVR	Oxidation (M)	0	968.54	1935.07	2	1935.03	0.04	0	110716_YLLin_brain_SCX_F1011_02_p.03131.03131.2	0.645	0.717	1.225	977.885	1516.29	1086.52	1857.56
							53.54	AILVDLEPGTMDSVR	Oxidation (M)	0	968.54	1935.07	2	1935.03	0.04	0	110716_YLLin_brain_SCX_F1819_01_p.03046.03046.2	0.663	0.611	1.172	2997	4517.11	2760.84	5292.56
							42.35	AILVDLEPGTMDSVR	Oxidation (M)	0	968.54	1935.07	2	1935.03	0.04	0	110716_YLLin_brain_SCX_F1617_01_p.03052.03052.2	0.781	0.69	1.234	3539.46	4530.6	3125.2	5592.06
							48.31	AILVDLEPGTMDSVR	Oxidation (M)	0	968.55	1935.08	2	1935.03	0.05	0	110716_YLLin_brain_SCX_F1617_02_p.03063.03063.2	0.744	0.686	1.195	4002.07	5378.06	3689.9	6429.09
							51.41	AILVDLEPGTMDSVR	Oxidation (M)	0	968.55	1935.08	2	1935.03	0.05	0	110716_YLLin_brain_SCX_F1415_02_p.03069.03069.2	0.836	0.615	1.172	1154.1	1379.97	849.023	1617.48
							46.88	AILVDLEPGTMDSVR	Oxidation (M)	0	968.55	1935.08	2	1935.03	0.05	0	110716_YLLin_brain_SCX_F1819_03_p.03029.03029.2	0.8	0.683	1.212	6232.61	7789.4	5318.39	9440.43
							41.44	AILVDLEPGTMDSVR	Oxidation (M)	0	968.55	1935.08	2	1935.03	0.05	0	110716_YLLin_brain_SCX_F1213_01_p.03118.03118.2	0.828	0.74	1.476	1560.97	1885.04	1395.76	2782.94
							41.56	AILVDLEPGTMDSVR	Oxidation (M)	0	968.55	1935.08	2	1935.03	0.05	0	110716_YLLin_brain_SCX_F0809_03_p.03146.03146.2	0.721	0.781	1.35	1091.82	1513.54	1181.88	2043.4
							43.37	AILVDLEPGTMDSVR	Oxidation (M)	0	968.55	1935.08	2	1935.03	0.05	0	110716_YLLin_brain_SCX_F1819_02_p.03034.03034.2	0.716	0.679	1.202	2172.62	3035.75	2061.24	3650.27
							43.22	AILVDLEPGTMDSVR	Oxidation (M)	0	968.55	1935.09	2	1935.03	0.06	0	110716_YLLin_brain_SCX_F1011_01_p.03148.03148.2	0.788	0.946	1.407	782.961	993.697	939.594	1397.87
							54.53	AILVDLEPGTMDSVR	Oxidation (M)	0	968.56	1935.1	2	1935.03	0.07	0	110716_YLLin_brain_SCX_F0809_01_p.03193.03193.2	0.587	0.776	1.404	129.8	221.239	171.729	310.561
							31.37	LHFFMPGFAPLTSR	Oxidation (M)	0	485.99	1939.95	4	1940.03	-0.08	0	110716_YLLin_brain_SCX_F34_02_p.03037.03037.4	1.103	1.783	3.297	11.8872	10.7784	19.2132	35.5371
							36.09	LHFFMPGFAPLTSR	Oxidation (M)	0	485.99	1939.95	4	1940.03	-0.08	0	110716_YLLin_brain_SCX_F34_02_p.03036.03036.4	-0.01	1.832	0.706	-0.188	19.3044	35.3604	13.6272
							38.7	LHFFMPGFAPLTSR	Oxidation (M)	0	647.66	1939.96	3	1940.03	-0.07	0	110716_YLLin_brain_SCX_F44_02_p.03418.03418.3	0.838	0.801	-0.081	88.9284	106.069	84.9962	-8.5834
							27.09	LHFFMPGFAPLTSR	Oxidation (M)	0	647.66	1939.96	3	1940.03	-0.07	0	110716_YLLin_brain_SCX_F43_01_p.03398.03398.3	---	---	---
							26.89	LHFFMPGFAPLTSR	Oxidation (M)	0	647.66	1939.96	3	1940.03	-0.07	0	110716_YLLin_brain_SCX_F35_03_p.03428.03428.3	---	---	---
							20.03	LHFFMPGFAPLTSR	Oxidation (M)	0	647.66	1939.96	3	1940.03	-0.07	0	110716_YLLin_brain_SCX_F50_03_p.03631.03631.3	-0.01	0.847	1.409	-0.141	14.7368	12.4862	20.7622
							48.35	LHFFMPGFAPLTSR	Oxidation (M)	0	647.66	1939.96	3	1940.03	-0.07	0	110716_YLLin_brain_SCX_F44_01_p.03397.03397.3	0.525	0.668	0.964	83.4302	158.869	106.201	153.189
							29.42	LHFFMPGFAPLTSR	Oxidation (M)	0	647.66	1939.96	3	1940.03	-0.07	0	110716_YLLin_brain_SCX_F45_02_p.03441.03441.3	0.46	0.771	1.415	29.3702	63.8802	49.2678	90.3769
							23.96	LHFFMPGFAPLTSR	Oxidation (M)	0	647.66	1939.97	3	1940.03	-0.06	0	110716_YLLin_brain_SCX_F39_01_p.03394.03394.3	-0.01	1.006	1.122	-0.1222	12.7368	12.81	14.2932
							21.72	LHFFMPGFAPLTSR	Oxidation (M)	0	647.66	1939.97	3	1940.03	-0.06	0	110716_YLLin_brain_SCX_F39_01_p.03395.03395.3	1.632	0.802	-0.045	31.7932	19.4756	15.6252	-0.8682
							47.25	LHFFMPGFAPLTSR	Oxidation (M)	0	647.66	1939.97	3	1940.03	-0.06	0	110716_YLLin_brain_SCX_F47_02_p.03463.03463.3	0.417	0.706	0.778	61.5524	147.46	104.169	114.688
							48.08	LHFFMPGFAPLTSR	Oxidation (M)	0	647.66	1939.97	3	1940.03	-0.06	0	110716_YLLin_brain_SCX_F47_02_p.03462.03462.3	0.945	1.37	0.803	89.0318	94.2046	129.096	75.6902
							57.39	LHFFMPGFAPLTSR	Oxidation (M)	0	647.66	1939.97	3	1940.03	-0.06	0	110716_YLLin_brain_SCX_F34_03_p.03415.03415.3	0.947	0.911	1.831	556.012	586.904	534.426	1074.52
							29.27	LHFFMPGFAPLTSR	Oxidation (M)	0	647.66	1939.97	3	1940.03	-0.06	0	110716_YLLin_brain_SCX_F49_02_p.03456.03456.3	-0.01	1.096	1.364	-0.329	34.2292	37.5052	46.6909
							51.42	LHFFMPGFAPLTSR	Oxidation (M)	0	647.66	1939.97	3	1940.03	-0.06	0	110716_YLLin_brain_SCX_F42_03_p.03345.03345.3	0.426	0.302	1.053	94.8286	222.662	67.225	234.494
							51.85	LHFFMPGFAPLTSR	Oxidation (M)	0	647.67	1939.97	3	1940.03	-0.05	0	110716_YLLin_brain_SCX_F38_03_p.03420.03420.3	0.903	0.731	2.069	65.2668	72.287	52.832	149.537
							53.77	LHFFMPGFAPLTSR	Oxidation (M)	0	647.67	1939.97	3	1940.03	-0.05	0	110716_YLLin_brain_SCX_F38_03_p.03419.03419.3	0.949	0.645	1.221	93.9942	99.0633	63.8854	120.907
							27.71	LHFFMPGFAPLTSR	Oxidation (M)	0	647.67	1939.97	3	1940.03	-0.05	0	110716_YLLin_brain_SCX_F38_02_p.03468.03468.3	0	-53.191	2.606	0	-0.2068	11	-0.539
							46.05	LHFFMPGFAPLTSR	Oxidation (M)	0	647.67	1939.98	3	1940.03	-0.05	0	110716_YLLin_brain_SCX_F33_03_p.03035.03035.3	1.127	1.272	0.891	68.3702	60.6855	77.2062	54.0978
							49.65	LHFFMPGFAPLTSR	Oxidation (M)	0	647.67	1939.98	3	1940.03	-0.05	0	110716_YLLin_brain_SCX_F39_03_p.03387.03387.3	0.579	2.428	0.776	63.872	110.295	267.847	85.634
							46.41	LHFFMPGFAPLTSR	Oxidation (M)	0	647.67	1939.98	3	1940.03	-0.05	0	110716_YLLin_brain_SCX_F48_02_p.03454.03454.3	0.668	1.548	1.234	38.4172	57.5269	89.0572	70.9855
							33.13	LHFFMPGFAPLTSR	Oxidation (M)	0	647.67	1939.98	3	1940.03	-0.05	0	110716_YLLin_brain_SCX_F45_01_p.03419.03419.3	0.253	1.076	0.618	19.2574	75.9676	81.7712	46.9782
							50.47	LHFFMPGFAPLTSR	Oxidation (M)	0	647.67	1939.98	3	1940.03	-0.05	0	110716_YLLin_brain_SCX_F35_02_p.03412.03412.3	0.423	0.844	1.449	30.295	71.5857	60.4424	103.756
							34.22	LHFFMPGFAPLTSR	Oxidation (M)	0	647.67	1939.98	3	1940.03	-0.05	0	110716_YLLin_brain_SCX_F48_01_p.03439.03439.3	0.299	1.16	0.346	12.5864	42.1267	48.8526	14.5899
							50.54	LHFFMPGFAPLTSR	Oxidation (M)	0	647.67	1939.98	3	1940.03	-0.05	0	110716_YLLin_brain_SCX_F33_03_p.03377.03377.3	0.638	0.545	1.364	1128.43	1768.46	964.638	2411.83
							24.91	LHFFMPGFAPLTSR	Oxidation (M)	0	647.67	1939.98	3	1940.03	-0.05	0	110716_YLLin_brain_SCX_F40_01_p.03320.03320.3	-0.01	1.482	-0.101	-0.2444	25.2668	37.4564	-2.5558
							41.3	LHFFMPGFAPLTSR	Oxidation (M)	0	647.67	1939.98	3	1940.03	-0.05	0	110716_YLLin_brain_SCX_F43_02_p.03375.03375.3	0.935	0.983	1.377	332.372	355.555	349.674	489.64
							40.74	LHFFMPGFAPLTSR	Oxidation (M)	0	647.67	1939.98	3	1940.03	-0.05	0	110716_YLLin_brain_SCX_F43_03_p.03380.03380.3	0.701	1.256	1.88	125.195	178.625	224.337	335.853
							40.82	LHFFMPGFAPLTSR	Oxidation (M)	0	647.67	1939.98	3	1940.03	-0.04	0	110716_YLLin_brain_SCX_F33_03_p.03450.03450.3	0.72	0.695	1.231	120.327	167.094	116.101	205.624
							31.32	LHFFMPGFAPLTSR	Oxidation (M)	0	647.67	1939.99	3	1940.03	-0.04	0	110716_YLLin_brain_SCX_F32_03_p.03418.03418.3	0.969	1.273	1.797	286.954	296.255	377.069	532.502
							39.71	LHFFMPGFAPLTSR	Oxidation (M)	0	647.67	1939.99	3	1940.03	-0.04	0	110716_YLLin_brain_SCX_F33_01_p.03084.03084.3	0.762	1.069	1.02	50.3326	66.0385	70.6024	67.3549
							36.74	LHFFMPGFAPLTSR	Oxidation (M)	0	647.67	1939.99	3	1940.03	-0.04	0	110716_YLLin_brain_SCX_F33_01_p.03083.03083.3	0.693	0.766	1.05	65.06	93.9298	71.9896	98.6394
							63.88	LHFFMPGFAPLTSR	Oxidation (M)	0	647.67	1939.99	3	1940.03	-0.04	0	110716_YLLin_brain_SCX_F33_01_p.03320.03320.3	0.798	0.672	1.559	1127.78	1413.5	950.477	2203.89
							56.79	LHFFMPGFAPLTSR	Oxidation (M)	0	647.67	1939.99	3	1940.03	-0.04	0	110716_YLLin_brain_SCX_F32_01_p.03352.03352.3	0.616	0.914	1.372	501.869	814.257	744.086	1116.8
							45.57	LHFFMPGFAPLTSR	Oxidation (M)	0	647.67	1939.99	3	1940.03	-0.04	0	110716_YLLin_brain_SCX_F42_02_p.03370.03370.3	0.678	0.701	1.132	201.039	296.489	207.802	335.747
							31.35	LHFFMPGFAPLTSR	Oxidation (M)	0	647.67	1939.99	3	1940.03	-0.04	0	110716_YLLin_brain_SCX_F46_01_p.03387.03387.3	0.708	1.89	1.359	36.4736	51.5143	97.3626	70.0035
							57.18	LHFFMPGFAPLTSR	Oxidation (M)	0	647.67	1939.99	3	1940.03	-0.04	0	110716_YLLin_brain_SCX_F33_02_p.03333.03333.3	0.751	0.561	1.278	727.309	968.151	543.071	1237.58
							52.18	LHFFMPGFAPLTSR	Oxidation (M)	0	647.67	1939.99	3	1940.03	-0.04	0	110716_YLLin_brain_SCX_F40_03_p.03328.03328.3	0.277	0.662	0.273	97.5784	352.191	233.037	96.1564
							52.01	LHFFMPGFAPLTSR	Oxidation (M)	0	647.67	1939.99	3	1940.03	-0.04	0	110716_YLLin_brain_SCX_F33_02_p.03404.03404.3	0.671	0.451	1.166	299.563	446.448	201.218	520.357
							34.54	LHFFMPGFAPLTSR	Oxidation (M)	0	647.67	1939.99	3	1940.03	-0.04	0	110716_YLLin_brain_SCX_F5152_02_p.03458.03458.3	0.297	1.07	0.354	14.5206	48.9137	52.349	17.3073
							37.32	LHFFMPGFAPLTSR	Oxidation (M)	0	647.67	1939.99	3	1940.03	-0.04	0	110716_YLLin_brain_SCX_F5152_02_p.03459.03459.3	-0.01	0.573	1.108	-0.3572	37.53	21.4992	41.5832
							31.33	LHFFMPGFAPLTSR	Oxidation (M)	0	647.67	1939.99	3	1940.03	-0.04	0	110716_YLLin_brain_SCX_F32_02_p.03384.03384.3	0.766	1.242	1.835	326.676	426.271	529.544	782.341
							57.87	LHFFMPGFAPLTSR	Oxidation (M)	0	647.67	1939.99	3	1940.03	-0.04	0	110716_YLLin_brain_SCX_F34_01_p.03356.03356.3	0.604	0.725	1.471	569.619	943.349	683.882	1387.66
							43.29	LHFFMPGFAPLTSR	Oxidation (M)	0	647.67	1939.99	3	1940.03	-0.03	0	110716_YLLin_brain_SCX_F33_01_p.03393.03393.3	0.865	0.657	1.244	186.819	215.895	141.869	268.482
							42.87	LHFFMPGFAPLTSR	Oxidation (M)	0	647.67	1940	3	1940.03	-0.03	0	110716_YLLin_brain_SCX_F33_02_p.03099.03099.3	1.087	1.041	1.147	45.5676	41.9282	43.6414	48.0862
							50.36	LHFFMPGFAPLTSR	Oxidation (M)	0	647.67	1940	3	1940.03	-0.03	0	110716_YLLin_brain_SCX_F33_01_p.02985.02985.3	0.755	0.547	1.378	141.129	186.854	102.292	257.485
							53.39	LHFFMPGFAPLTSR	Oxidation (M)	0	647.67	1940	3	1940.03	-0.03	0	110716_YLLin_brain_SCX_F33_01_p.02986.02986.3	0.808	0.653	1.559	134.327	166.242	108.576	259.094
							50.34	LHFFMPGFAPLTSR	Oxidation (M)	0	647.67	1940	3	1940.03	-0.03	0	110716_YLLin_brain_SCX_F33_02_p.02997.02997.3	0.692	0.546	1.018	90.6934	131.082	71.596	133.496
							57.1	LHFFMPGFAPLTSR	Oxidation (M)	0	647.67	1940	3	1940.03	-0.03	0	110716_YLLin_brain_SCX_F34_02_p.03396.03396.3	1.044	0.842	1.807	453.544	434.585	365.862	785.329
							29.32	LHFFMPGFAPLTSR	Oxidation (M)	0	647.68	1940.01	3	1940.03	-0.02	0	110716_YLLin_brain_SCX_F36_02_p.03381.03381.3	0.517	0.843	2.037	11.7744	22.7596	19.1932	46.3558
							56.12	LHFFMPGFAPLTSR	Oxidation (M)	0	647.68	1940.02	3	1940.03	-0.01	0	110716_YLLin_brain_SCX_F44_03_p.03386.03386.3	0.378	0.677	1.078	95.5278	252.582	170.992	272.357
							64.95	LHFFMPGFAPLTSR	Oxidation (M)	0	647.68	1940.02	3	1940.03	-0.01	0	110716_YLLin_brain_SCX_F44_03_p.03385.03385.3	0.365	0.653	0.754	69.1482	189.476	123.713	142.848
							41.59	LHFFMPGFAPLTSR	Oxidation (M)	0	647.68	1940.02	3	1940.03	0	0	110716_YLLin_brain_SCX_F45_03_p.03406.03406.3	0.634	0.975	1.073	73.8344	116.483	113.594	124.971
							21.37	LHFFMPGFAPLTSR	Oxidation (M)	0	647.68	1940.03	3	1940.03	0	0	110716_YLLin_brain_SCX_F50_02_p.03479.03479.3	-0.01	2.832	0.559	-0.1598	16.1164	45.6484	9.0082
							39.64	LHFFMPGFAPLTSR	Oxidation (M)	0	647.68	1940.03	3	1940.03	0	0	110716_YLLin_brain_SCX_F48_03_p.03402.03402.3	0.654	1.453	0.799	33.483	51.1722	74.3576	40.8723
							33.75	LHFFMPGFAPLTSR	Oxidation (M)	0	647.68	1940.03	3	1940.03	0	0	110716_YLLin_brain_SCX_F49_03_p.03449.03449.3	-0.01	1.223	1.61	-0.47	48.778	59.6464	78.5484
							40.89	LHFFMPGFAPLTSR	Oxidation (M)	0	971.03	1940.04	2	1940.03	0.02	0	110716_YLLin_brain_SCX_F33_02_p.03339.03339.2	0.84	0.741	1.191	292.484	348.097	257.959	414.623
							32.1	LHFFMPGFAPLTSR	Oxidation (M)	0	647.69	1940.05	3	1940.03	0.02	0	110716_YLLin_brain_SCX_F47_03_p.03414.03414.3	0.822	1.128	0.887	46.4266	56.4645	63.6706	50.0906
							30.19	LHFFMPGFAPLTSR	Oxidation (M)	0	647.69	1940.06	3	1940.03	0.03	0	110716_YLLin_brain_SCX_F46_03_p.03368.03368.3	0.588	1.157	0.913	62.9284	107.071	123.931	97.7356
							33.75	LHFFMPGFAPLTSR	Oxidation (M)	0	647.69	1940.06	3	1940.03	0.03	0	110716_YLLin_brain_SCX_F36_01_p.03426.03426.3	0.411	0.631	1.133	46.8814	114.132	72.0352	129.367
							39.42	LHFFMPGFAPLTSR	Oxidation (M)	0	971.04	1940.07	2	1940.03	0.04	0	110716_YLLin_brain_SCX_F34_01_p.03362.03362.2	0.765	1.079	1.626	150.017	196.128	211.715	318.89
							29.77	LHFFMPGFAPLTSR	Oxidation (M)	0	971.04	1940.07	2	1940.03	0.04	0	110716_YLLin_brain_SCX_F32_02_p.03399.03399.2	0.511	0.488	0.743	106.941	209.234	102.2	155.475
							40.76	LHFFMPGFAPLTSR	Oxidation (M)	0	971.04	1940.07	2	1940.03	0.04	0	110716_YLLin_brain_SCX_F33_01_p.03326.03326.2	0.792	0.691	1.281	421.642	532.627	368.182	682.254
							30.21	LHFFMPGFAPLTSR	Oxidation (M)	0	971.05	1940.08	2	1940.03	0.05	0	110716_YLLin_brain_SCX_F32_02_p.03398.03398.2	0.738	0.325	0.833	165.763	224.676	73.0096	187.159
							24.69	LHFFMPGFAPLTSR	Oxidation (M)	0	971.05	1940.09	2	1940.03	0.06	0	110716_YLLin_brain_SCX_F32_01_p.03365.03365.2	0.747	0.649	0.97	156.894	210.112	136.333	203.829
							41.49	LHFFMPGFAPLTSR	Oxidation (M)	0	971.05	1940.09	2	1940.03	0.06	0	110716_YLLin_brain_SCX_F34_02_p.03402.03402.2	1.12	1.58	2.28	110.966	99.0872	156.516	225.893
							32.22	LHFFMPGFAPLTSR	Oxidation (M)	0	647.7	1940.09	3	1940.03	0.06	0	110716_YLLin_brain_SCX_F36_01_p.03425.03425.3	0.576	0.83	2.201	40.3044	69.9155	58.0248	153.902
							23.88	LHFFMPGFAPLTSR	Oxidation (M)	0	971.06	1940.1	2	1940.03	0.07	0	110716_YLLin_brain_SCX_F33_03_p.03383.03383.2	---	---	---
							31.41	IMNTFSVMPSPK		0	654.02	1959.03	3	1959.08	-0.05	0	110716_YLLin_brain_SCX_F23_03_p.03270.03270.3	0.598	1.581	0.89	79.6558	133.227	210.61	118.568
							27.38	IMNTFSVMPSPK		0	654.02	1959.03	3	1959.08	-0.05	0	110716_YLLin_brain_SCX_F23_03_p.03269.03269.3	0.705	1.126	1.014	98.59	139.895	157.556	141.882
							40.72	IMNTFSVMPSPK		0	654.02	1959.03	3	1959.08	-0.05	0	110716_YLLin_brain_SCX_F23_01_p.03194.03194.3	0.411	0.968	0.598	325.198	791.433	766.136	473.006
							42.17	IMNTFSVMPSPK		0	654.02	1959.03	3	1959.08	-0.05	0	110716_YLLin_brain_SCX_F23_01_p.03193.03193.3	0.401	1.135	0.682	308.395	769.574	873.762	524.624
							27.8	IMNTFSVMPSPK		0	654.02	1959.03	3	1959.08	-0.05	0	110716_YLLin_brain_SCX_F22_02_p.03223.03223.3	0.662	0.954	0.644	97.5242	147.303	140.502	94.9296
							22.7	IMNTFSVMPSPK		0	654.02	1959.03	3	1959.08	-0.05	0	110716_YLLin_brain_SCX_F22_02_p.03224.03224.3	---	---	---
							41.81	IMNTFSVMPSPK		0	654.03	1959.06	3	1959.08	-0.02	0	110716_YLLin_brain_SCX_F22_01_p.03212.03212.3	0.499	1.242	0.687	350.016	700.9	870.804	481.432
							41.92	IMNTFSVMPSPK		0	654.03	1959.06	3	1959.08	-0.02	0	110716_YLLin_brain_SCX_F22_01_p.03211.03211.3	0.5	0.969	0.717	364.771	728.912	706.353	522.711
							22.62	IMNTFSVMPSPK		0	654.03	1959.06	3	1959.08	-0.02	0	110716_YLLin_brain_SCX_F23_02_p.03185.03185.3	---	---	---
							54.89	INVYYNEAAGNK		1	655.34	1962.99	3	1963.06	-0.07	0	110716_YLLin_brain_SCX_F25_03_p.02294.02294.3	0.502	0.643	0.89	386.405	770.25	494.898	685.248
							55.47	INVYYNEAAGNK		1	655.34	1963	3	1963.06	-0.06	0	110716_YLLin_brain_SCX_F26_03_p.02339.02339.3	0.439	0.73	0.98	129.105	294.356	214.799	288.387
							59.5	INVYYNEAAGNK		1	655.34	1963	3	1963.06	-0.06	0	110716_YLLin_brain_SCX_F26_03_p.02338.02338.3	0.38	0.825	1.057	103.33	271.997	224.312	287.47
							20.07	INVYYNEAAGNK		1	655.34	1963.01	3	1963.06	-0.05	0	110716_YLLin_brain_SCX_F38_02_p.02384.02384.3	-0.01	0.904	0.499	-0.4888	51.06	46.1424	25.4668
							48.41	INVYYNEAAGNK		1	655.35	1963.02	3	1963.06	-0.05	0	110716_YLLin_brain_SCX_F23_03_p.02360.02360.3	0.565	0.466	0.603	330.228	584.834	272.262	352.867
							43.18	INVYYNEAAGNK		1	655.35	1963.02	3	1963.06	-0.04	0	110716_YLLin_brain_SCX_F24_02_p.02265.02265.3	0.456	0.876	1.183	264.275	579.775	507.983	685.606
							54.7	INVYYNEAAGNK		1	655.35	1963.03	3	1963.06	-0.03	0	110716_YLLin_brain_SCX_F24_03_p.02288.02288.3	0.508	0.654	1.064	377.659	744.002	486.35	791.834
							47.82	INVYYNEAAGNK		1	655.35	1963.03	3	1963.06	-0.03	0	110716_YLLin_brain_SCX_F26_02_p.02304.02304.3	0.365	0.645	1.149	80.838	221.198	142.632	254.185
							56.2	INVYYNEAAGNK		1	655.35	1963.04	3	1963.06	-0.02	0	110716_YLLin_brain_SCX_F25_01_p.02262.02262.3	0.503	0.715	1.009	1176.91	2337.77	1672.61	2357.95
							52.84	INVYYNEAAGNK		1	655.36	1963.05	3	1963.06	-0.01	0	110716_YLLin_brain_SCX_F23_02_p.02284.02284.3	0.525	0.491	0.77	260.121	495.365	243.316	381.414
							49.76	INVYYNEAAGNK		1	655.36	1963.06	3	1963.06	0	0	110716_YLLin_brain_SCX_F23_01_p.02278.02278.3	0.532	0.542	0.752	1182.07	2223.8	1205.02	1672.95
							58.36	INVYYNEAAGNK		1	655.37	1963.08	3	1963.06	0.01	0	110716_YLLin_brain_SCX_F38_03_p.02316.02316.3	0.559	0.966	1.179	617.002	1104.6	1067.14	1302.82
							39.02	INVYYNEAAGNK		1	982.55	1963.09	2	1963.06	0.02	0	110716_YLLin_brain_SCX_F24_02_p.02272.02272.2	0.449	0.52	0.716	359.16	799.633	415.783	572.878
							64.29	INVYYNEAAGNK		1	982.55	1963.09	2	1963.06	0.03	0	110716_YLLin_brain_SCX_F25_01_p.02268.02268.2	0.566	0.779	1.117	1200.94	2120.89	1651.14	2368.88
							64.08	INVYYNEAAGNK		1	982.56	1963.1	2	1963.06	0.03	0	110716_YLLin_brain_SCX_F25_01_p.02269.02269.2	0.502	0.722	0.942	1216.09	2421.53	1748.47	2281.01
							38.53	INVYYNEAAGNK		1	982.56	1963.1	2	1963.06	0.03	0	110716_YLLin_brain_SCX_F25_03_p.02301.02301.2	0.433	0.625	1.085	343.226	792.1	494.898	859.744
							70.09	INVYYNEAAGNK		1	982.56	1963.1	2	1963.06	0.03	0	110716_YLLin_brain_SCX_F24_01_p.02258.02258.2	0.656	0.706	1.05	1498.21	2284.78	1612.71	2399.41
							47.06	INVYYNEAAGNK		1	982.56	1963.1	2	1963.06	0.04	0	110716_YLLin_brain_SCX_F25_02_p.02252.02252.2	0.489	0.633	0.925	347.006	709.946	449.639	656.492
							56.26	INVYYNEAAGNK		1	982.57	1963.12	2	1963.06	0.06	0	110716_YLLin_brain_SCX_F24_03_p.02296.02296.2	0.382	0.537	0.932	273.025	714.286	383.716	665.385
							30.17	INVYYNEAAGNK		1	982.57	1963.12	2	1963.06	0.06	0	110716_YLLin_brain_SCX_F24_03_p.02297.02297.2	0.517	0.562	0.897	348.364	673.287	378.412	604.109
							51.52	INVYYNEAAGNK		1	655.39	1963.15	3	1963.06	0.09	0	110716_YLLin_brain_SCX_F38_03_p.02317.02317.3	0.583	0.743	0.993	658.786	1129.07	839.209	1121.25
							34.84	IMNTFSVMPSPK	Oxidation (M)	0	659.35	1975.02	3	1975.07	-0.06	0	110716_YLLin_brain_SCX_F24_03_p.02793.02793.3	0.443	0.606	1.057	118.377	267.147	161.794	282.414
							35.06	IMNTFSVMPSPK	Oxidation (M)	0	659.35	1975.02	3	1975.07	-0.06	0	110716_YLLin_brain_SCX_F24_03_p.02792.02792.3	0.729	1.051	1.406	161.763	221.869	233.221	311.869
							32.77	IMNTFSVMPSPK	Oxidation (M)	0	659.35	1975.02	3	1975.07	-0.05	0	110716_YLLin_brain_SCX_F23_03_p.02832.02832.3	0.458	0.585	0.883	188.949	412.476	241.277	364.022
							32.89	IMNTFSVMPSPK	Oxidation (M)	0	659.35	1975.04	3	1975.07	-0.04	0	110716_YLLin_brain_SCX_F23_02_p.02758.02758.3	0.517	0.451	1.084	236.497	457.695	206.587	496.045
							43.65	IMNTFSVMPSPK	Oxidation (M)	0	659.35	1975.04	3	1975.07	-0.03	0	110716_YLLin_brain_SCX_F23_01_p.02757.02757.3	0.488	0.726	0.991	975.279	1998.69	1450.61	1980.1
							27.04	IMNTFSVMPSPK	Oxidation (M)	0	659.36	1975.06	3	1975.07	-0.01	0	110716_YLLin_brain_SCX_F24_02_p.02768.02768.3	0.652	0.74	1.303	136.904	210.095	155.391	273.653
							21.44	IMNTFSVMPSPK	Oxidation (M)	0	659.37	1975.07	3	1975.07	0	0	110716_YLLin_brain_SCX_F23_01_p.02666.02666.3	0.651	0.778	1.039	834.216	1280.6	996.131	1330.97
							45.3	IMNTFSVMPSPK	Oxidation (M)	0	659.37	1975.1	3	1975.07	0.03	0	110716_YLLin_brain_SCX_F22_01_p.02770.02770.3	0.478	0.584	1.145	1046.46	2190.4	1278.2	2507.86
							35.5	IMNTFSVMPSPK	Oxidation (M)	0	659.38	1975.11	3	1975.07	0.03	0	110716_YLLin_brain_SCX_F20_02_p.02802.02802.3	0.769	0.742	1.277	212.227	275.806	204.639	352.17
							36.3	IMNTFSVMPSPK	Oxidation (M)	0	659.38	1975.11	3	1975.07	0.04	0	110716_YLLin_brain_SCX_F21_02_p.02789.02789.3	0.567	0.755	1.097	252.582	445.168	336.103	488.386
							37.02	IMNTFSVMPSPK	Oxidation (M)	0	659.39	1975.15	3	1975.07	0.07	0	110716_YLLin_brain_SCX_F20_02_p.02801.02801.3	0.68	0.793	0.975	283.826	417.201	330.916	406.676
							45.46	IMNTFSVMPSPK	Oxidation (M)	0	659.39	1975.15	3	1975.07	0.08	0	110716_YLLin_brain_SCX_F21_01_p.02758.02758.3	0.521	0.81	1.039	1370.92	2632.97	2132.94	2734.87
							47.35	IMNTFSVMPSPK	Oxidation (M)	0	659.39	1975.16	3	1975.07	0.09	0	110716_YLLin_brain_SCX_F20_01_p.02758.02758.3	0.626	0.597	1.026	349.454	558.284	333.127	572.884
							45.33	IMNTFSVMPSPK	Oxidation (M)	0	659.4	1975.17	3	1975.07	0.09	0	110716_YLLin_brain_SCX_F22_01_p.02771.02771.3	0.54	0.675	1.034	1047.8	1941.42	1309.99	2007.47
							44.94	IMNTFSVMPSPK	Oxidation (M)	0	659.4	1975.17	3	1975.07	0.09	0	110716_YLLin_brain_SCX_F20_01_p.02759.02759.3	0.507	0.44	0.74	248.187	489.737	215.271	362.409
							25.16	IMNTFSVMPSPK	2 Oxidation (M)	0	664.68	1991	3	1991.07	-0.06	0	110716_YLLin_brain_SCX_F24_03_p.02251.02251.3	0.536	1.214	1.602	161.001	300.218	364.439	481.034
							38.22	IMNTFSVMPSPK	2 Oxidation (M)	0	664.68	1991.01	3	1991.07	-0.05	0	110716_YLLin_brain_SCX_F21_03_p.02315.02315.3	0.656	0.943	1.663	218.663	333.087	313.99	553.878
							34.21	IMNTFSVMPSPK	2 Oxidation (M)	0	664.68	1991.01	3	1991.07	-0.05	0	110716_YLLin_brain_SCX_F21_03_p.02314.02314.3	0.563	0.802	1.65	201.447	357.728	286.78	590.364
							49.88	IMNTFSVMPSPK	2 Oxidation (M)	0	664.68	1991.02	3	1991.07	-0.05	0	110716_YLLin_brain_SCX_F23_01_p.02237.02237.3	0.584	0.711	1.323	1173.07	2007.1	1426.54	2655.39
							49.93	IMNTFSVMPSPK	2 Oxidation (M)	0	664.68	1991.02	3	1991.07	-0.05	0	110716_YLLin_brain_SCX_F20_01_p.02241.02241.3	0.532	0.525	0.891	1599.35	3007.02	1578.34	2679.38
							33.77	IMNTFSVMPSPK	2 Oxidation (M)	0	664.68	1991.03	3	1991.07	-0.04	0	110716_YLLin_brain_SCX_F24_02_p.02224.02224.3	0.473	0.748	1.289	146.936	310.702	232.512	400.541
							40.36	IMNTFSVMPSPK	2 Oxidation (M)	0	664.68	1991.03	3	1991.07	-0.04	0	110716_YLLin_brain_SCX_F24_02_p.02225.02225.3	0.52	0.792	1.582	160.936	309.455	244.982	489.658
							43.57	IMNTFSVMPSPK	2 Oxidation (M)	0	664.68	1991.03	3	1991.07	-0.04	0	110716_YLLin_brain_SCX_F23_03_p.02318.02318.3	0.454	0.706	1.156	284.824	627.475	442.969	725.562
							41.69	IMNTFSVMPSPK	2 Oxidation (M)	0	664.68	1991.03	3	1991.07	-0.04	0	110716_YLLin_brain_SCX_F20_02_p.02290.02290.3	0.816	0.988	1.434	311.137	381.438	376.672	547.034
							52.41	IMNTFSVMPSPK	2 Oxidation (M)	0	664.68	1991.03	3	1991.07	-0.04	0	110716_YLLin_brain_SCX_F21_01_p.02243.02243.3	0.548	0.866	1.455	1126.58	2055.37	1780.32	2990.31
							41.57	IMNTFSVMPSPK	2 Oxidation (M)	0	664.68	1991.03	3	1991.07	-0.04	0	110716_YLLin_brain_SCX_F22_03_p.02348.02348.3	0.547	0.802	1.438	208.221	380.888	305.582	547.768
							41.6	IMNTFSVMPSPK	2 Oxidation (M)	0	664.69	1991.03	3	1991.07	-0.03	0	110716_YLLin_brain_SCX_F22_03_p.02349.02349.3	0.72	0.996	1.756	227.813	316.466	315.071	555.56
							41.06	IMNTFSVMPSPK	2 Oxidation (M)	0	664.69	1991.05	3	1991.07	-0.02	0	110716_YLLin_brain_SCX_F22_02_p.02268.02268.3	0.818	1.175	1.612	229.152	280.228	329.133	451.667
							32.86	IMNTFSVMPSPK	2 Oxidation (M)	0	664.69	1991.05	3	1991.07	-0.02	0	110716_YLLin_brain_SCX_F20_03_p.02313.02313.3	0.784	0.78	1.24	124.402	158.687	123.825	196.746
							43.38	IMNTFSVMPSPK	2 Oxidation (M)	0	664.69	1991.05	3	1991.07	-0.02	0	110716_YLLin_brain_SCX_F22_02_p.02267.02267.3	0.672	0.731	1.303	261.118	388.65	284.072	506.438
							39.57	IMNTFSVMPSPK	2 Oxidation (M)	0	664.69	1991.05	3	1991.07	-0.02	0	110716_YLLin_brain_SCX_F21_02_p.02275.02275.3	0.631	0.644	1.59	319.952	507.407	326.946	807.028
							42.35	IMNTFSVMPSPK	2 Oxidation (M)	0	664.69	1991.05	3	1991.07	-0.02	0	110716_YLLin_brain_SCX_F21_02_p.02276.02276.3	0.578	0.889	1.546	267.394	462.574	411.235	714.939
							34.42	IMNTFSVMPSPK	2 Oxidation (M)	0	664.69	1991.05	3	1991.07	-0.02	0	110716_YLLin_brain_SCX_F23_02_p.02237.02237.3	0.541	0.952	1.78	160.058	295.829	281.646	526.554
							49.25	IMNTFSVMPSPK	2 Oxidation (M)	0	664.69	1991.05	3	1991.07	-0.01	0	110716_YLLin_brain_SCX_F24_01_p.02206.02206.3	0.648	0.929	1.403	1001.54	1544.87	1435.06	2167.25
							51.48	IMNTFSVMPSPK	2 Oxidation (M)	0	664.69	1991.05	3	1991.07	-0.01	0	110716_YLLin_brain_SCX_F24_01_p.02207.02207.3	0.633	0.901	1.537	1019.9	1611.01	1450.92	2476.47
							51.57	IMNTFSVMPSPK	2 Oxidation (M)	0	664.69	1991.06	3	1991.07	-0.01	0	110716_YLLin_brain_SCX_F22_01_p.02261.02261.3	0.6	0.9	1.3	1108.59	1846.53	1662.08	2401.37
							30.7	IMNTFSVMPSPK	2 Oxidation (M)	0	996.55	1991.08	2	1991.07	0.02	0	110716_YLLin_brain_SCX_F24_01_p.02217.02217.2	---	---	---
							57.64	EVDEQMLNVQNK		0	685.68	2054.03	3	2054.09	-0.06	0	110716_YLLin_brain_SCX_F22_03_p.02292.02292.3	0.463	1.082	0.501	692.186	1494.65	1616.87	749.077
							57.71	EVDEQMLNVQNK		0	685.69	2054.04	3	2054.09	-0.05	0	110716_YLLin_brain_SCX_F24_03_p.02196.02196.3	0.557	1.356	0.496	464.634	834.85	1132.42	413.964
							57.31	EVDEQMLNVQNK		0	685.69	2054.04	3	2054.09	-0.05	0	110716_YLLin_brain_SCX_F23_03_p.02262.02262.3	0.564	1.348	0.532	462.775	820.496	1105.76	436.505
							46.7	EVDEQMLNVQNK		0	685.69	2054.05	3	2054.09	-0.05	0	110716_YLLin_brain_SCX_F25_01_p.02169.02169.3	0.552	1.196	0.731	1098.13	1988.99	2378.4	1454.24
							45.85	EVDEQMLNVQNK		0	685.69	2054.05	3	2054.09	-0.04	0	110716_YLLin_brain_SCX_F22_02_p.02204.02204.3	0.503	1.104	0.587	343.213	682.657	753.7	401.051
							43.23	EVDEQMLNVQNK		0	685.69	2054.06	3	2054.09	-0.04	0	110716_YLLin_brain_SCX_F21_03_p.02264.02264.3	0.437	0.549	0.341	349.17	799.059	438.285	272.38
							62.16	EVDEQMLNVQNK		0	685.69	2054.06	3	2054.09	-0.03	0	110716_YLLin_brain_SCX_F24_01_p.02156.02156.3	0.476	1.184	0.497	1755.38	3684.96	4363.26	1832.5
							57.5	EVDEQMLNVQNK		0	685.69	2054.06	3	2054.09	-0.03	0	110716_YLLin_brain_SCX_F23_02_p.02188.02188.3	0.454	1.209	0.475	389.474	858.785	1038.01	408.276
							48.63	EVDEQMLNVQNK		0	685.69	2054.06	3	2054.09	-0.03	0	110716_YLLin_brain_SCX_F21_02_p.02224.02224.3	0.549	0.679	0.288	567.763	1034.55	702.431	297.927
							65.87	EVDEQMLNVQNK		0	685.7	2054.07	3	2054.09	-0.02	0	110716_YLLin_brain_SCX_F22_01_p.02199.02199.3	0.547	1.184	0.518	3518.72	6437.99	7624.3	3337.32
							52.59	EVDEQMLNVQNK		0	685.7	2054.07	3	2054.09	-0.02	0	110716_YLLin_brain_SCX_F25_02_p.02157.02157.3	0.443	0.934	0.705	323.781	731.188	682.995	515.537
							57.7	EVDEQMLNVQNK		0	685.7	2054.07	3	2054.09	-0.02	0	110716_YLLin_brain_SCX_F24_02_p.02174.02174.3	0.467	1.247	0.429	389.7	834.785	1040.92	358.406
							22.37	EVDEQMLNVQNK		0	685.7	2054.08	3	2054.09	-0.02	0	110716_YLLin_brain_SCX_F31_01_p.02176.02176.3	0.697	1.798	0.663	29.5676	42.429	76.2696	28.124
							45.84	EVDEQMLNVQNK		0	685.7	2054.08	3	2054.09	-0.02	0	110716_YLLin_brain_SCX_F21_01_p.02187.02187.3	0.538	0.733	0.32	1625.09	3022.14	2214.03	966.325
							65.12	EVDEQMLNVQNK		0	685.7	2054.08	3	2054.09	-0.02	0	110716_YLLin_brain_SCX_F23_01_p.02182.02182.3	0.527	1.259	0.555	2361.25	4482.2	5643.81	2486.14
							65.2	EVDEQMLNVQNK		0	685.7	2054.08	3	2054.09	-0.02	0	110716_YLLin_brain_SCX_F23_01_p.02183.02183.3	0.564	1.268	0.589	2940.77	5217.26	6613.78	3070.95
							26.45	EVDEQMLNVQNK		0	685.7	2054.08	3	2054.09	-0.01	0	110716_YLLin_brain_SCX_F30_01_p.02162.02162.3	---	---	---
							58.52	EVDEQMLNVQNK		0	1028.07	2054.12	2	2054.09	0.03	0	110716_YLLin_brain_SCX_F24_02_p.02186.02186.2	0.444	0.934	0.391	338.48	761.703	711.196	297.663
							47.69	EVDEQMLNVQNK		0	1028.07	2054.12	2	2054.09	0.03	0	110716_YLLin_brain_SCX_F25_02_p.02165.02165.2	0.569	1.108	0.638	166.086	291.813	323.327	186.188
							68.39	EVDEQMLNVQNK		0	1028.07	2054.12	2	2054.09	0.03	0	110716_YLLin_brain_SCX_F24_01_p.02159.02159.2	0.514	1.111	0.517	1710.87	3329.24	3699.78	1720.21
							55.74	EVDEQMLNVQNK		0	1028.07	2054.13	2	2054.09	0.03	0	110716_YLLin_brain_SCX_F23_02_p.02197.02197.2	0.584	1.145	0.517	355.909	609.015	697.583	314.74
							67.11	EVDEQMLNVQNK		0	1028.07	2054.13	2	2054.09	0.03	0	110716_YLLin_brain_SCX_F23_02_p.02196.02196.2	0.525	1.283	0.425	389.583	742.64	952.699	315.718
							60.24	EVDEQMLNVQNK		0	1028.07	2054.13	2	2054.09	0.04	0	110716_YLLin_brain_SCX_F25_02_p.02164.02164.2	0.381	1.468	0.455	129.625	339.947	499.177	154.725
							65.01	EVDEQMLNVQNK		0	1028.07	2054.13	2	2054.09	0.04	0	110716_YLLin_brain_SCX_F23_01_p.02189.02189.2	0.549	1.203	0.503	1612.68	2935.03	3531.36	1477.38
							61.95	EVDEQMLNVQNK		0	1028.07	2054.13	2	2054.09	0.04	0	110716_YLLin_brain_SCX_F23_01_p.02190.02190.2	0.503	1.099	0.525	1569.98	3120.49	3429.33	1636.88
							64.97	EVDEQMLNVQNK		0	1028.07	2054.13	2	2054.09	0.04	0	110716_YLLin_brain_SCX_F24_01_p.02158.02158.2	0.5	1.165	0.476	1659.96	3320.65	3869.23	1579.34
							57.87	EVDEQMLNVQNK		0	1028.08	2054.14	2	2054.09	0.05	0	110716_YLLin_brain_SCX_F22_02_p.02210.02210.2	0.577	1.508	0.584	408.865	709.112	1069.41	414.209
							67.26	EVDEQMLNVQNK		0	1028.08	2054.15	2	2054.09	0.06	0	110716_YLLin_brain_SCX_F23_03_p.02269.02269.2	0.441	1.187	0.436	392.173	890.202	1056.55	387.927
							56.33	EVDEQMLNVQNK		0	1028.09	2054.16	2	2054.09	0.06	0	110716_YLLin_brain_SCX_F22_03_p.02299.02299.2	0.584	1.304	0.603	410.941	703.832	917.833	424.674
							63.33	EVDEQMLNVQNK		0	1028.09	2054.17	2	2054.09	0.08	0	110716_YLLin_brain_SCX_F24_03_p.02205.02205.2	0.451	1.128	0.416	504.899	1120.07	1263.45	465.994
							52.76	EVDEQMLNVQNK		0	1028.09	2054.17	2	2054.09	0.08	0	110716_YLLin_brain_SCX_F24_03_p.02204.02204.2	0.406	1.225	0.486	430.51	1059.63	1298.07	515.376
							33.96	EVDEQMLNVQNK		0	685.73	2054.17	3	2054.09	0.08	0	110716_YLLin_brain_SCX_F25_03_p.02202.02202.3	0.483	1.151	0.628	376.254	779.457	896.888	489.153
							54.07	EVDEQMLNVQNK	Oxidation (M)	0	691.02	2070.03	3	2070.09	-0.05	0	110716_YLLin_brain_SCX_F23_03_p.01896.01896.3	0.689	0.536	1.353	1714.22	2486.29	1331.91	3365.12
							30.26	EVDEQMLNVQNK	Oxidation (M)	0	691.02	2070.04	3	2070.09	-0.05	0	110716_YLLin_brain_SCX_F30_03_p.01760.01760.3	0.307	0.955	0.401	111.447	363.045	346.719	145.695
							35.88	EVDEQMLNVQNK	Oxidation (M)	0	691.02	2070.04	3	2070.09	-0.05	0	110716_YLLin_brain_SCX_F30_03_p.01847.01847.3	0.476	1.638	0.826	92.0636	193.244	316.573	159.57
							39.54	EVDEQMLNVQNK	Oxidation (M)	0	691.02	2070.04	3	2070.09	-0.05	0	110716_YLLin_brain_SCX_F30_03_p.01846.01846.3	0.771	2.774	1.423	96.6934	125.442	347.956	178.532
							24.97	EVDEQMLNVQNK	Oxidation (M)	0	691.02	2070.04	3	2070.09	-0.05	0	110716_YLLin_brain_SCX_F31_02_p.01807.01807.3	---	---	---
							46.5	EVDEQMLNVQNK	Oxidation (M)	0	691.02	2070.04	3	2070.09	-0.05	0	110716_YLLin_brain_SCX_F24_03_p.01822.01822.3	0.842	0.511	1.353	1561.34	1854.69	946.881	2508.81
							53.55	EVDEQMLNVQNK	Oxidation (M)	0	691.02	2070.04	3	2070.09	-0.05	0	110716_YLLin_brain_SCX_F21_03_p.01880.01880.3	0.676	0.353	0.793	1335.41	1974.3	696.627	1566
							58.7	EVDEQMLNVQNK	Oxidation (M)	0	691.02	2070.04	3	2070.09	-0.04	0	110716_YLLin_brain_SCX_F25_03_p.01822.01822.3	0.774	0.608	1.725	863.795	1116.54	678.413	1926.51
							53.16	EVDEQMLNVQNK	Oxidation (M)	0	691.02	2070.05	3	2070.09	-0.04	0	110716_YLLin_brain_SCX_F23_02_p.01811.01811.3	0.868	0.55	1.451	795.75	917.199	504.03	1330.8
							24.64	EVDEQMLNVQNK	Oxidation (M)	0	691.02	2070.05	3	2070.09	-0.04	0	110716_YLLin_brain_SCX_F32_02_p.01893.01893.3	---	---	---
							27.59	EVDEQMLNVQNK	Oxidation (M)	0	691.02	2070.05	3	2070.09	-0.04	0	110716_YLLin_brain_SCX_F32_02_p.01892.01892.3	---	---	---
							27.11	EVDEQMLNVQNK	Oxidation (M)	0	691.02	2070.05	3	2070.09	-0.04	0	110716_YLLin_brain_SCX_F30_01_p.01861.01861.3	---	---	---
							28.48	EVDEQMLNVQNK	Oxidation (M)	0	691.02	2070.05	3	2070.09	-0.04	0	110716_YLLin_brain_SCX_F30_01_p.01769.01769.3	---	---	---
							64.98	EVDEQMLNVQNK	Oxidation (M)	0	691.02	2070.05	3	2070.09	-0.04	0	110716_YLLin_brain_SCX_F24_01_p.01784.01784.3	0.825	0.605	1.386	4268.92	5173.14	3130.13	7170.79
							59.19	EVDEQMLNVQNK	Oxidation (M)	0	691.02	2070.05	3	2070.09	-0.04	0	110716_YLLin_brain_SCX_F22_01_p.01813.01813.3	0.768	0.594	1.379	6695.53	8723.01	5179.47	12027.5
							56.71	EVDEQMLNVQNK	Oxidation (M)	0	691.03	2070.05	3	2070.09	-0.03	0	110716_YLLin_brain_SCX_F23_01_p.01801.01801.3	0.774	0.631	1.479	3461.11	4471.3	2820.97	6612.69
							58.67	EVDEQMLNVQNK	Oxidation (M)	0	691.03	2070.06	3	2070.09	-0.03	0	110716_YLLin_brain_SCX_F25_02_p.01778.01778.3	0.75	0.673	1.849	1021.33	1362.42	916.363	2519.57
							25.91	EVDEQMLNVQNK	Oxidation (M)	0	691.03	2070.06	3	2070.09	-0.03	0	110716_YLLin_brain_SCX_F31_01_p.01875.01875.3	---	---	---
							35.57	EVDEQMLNVQNK	Oxidation (M)	0	691.03	2070.06	3	2070.09	-0.03	0	110716_YLLin_brain_SCX_F42_03_p.01827.01827.3	0.476	0.683	0.499	199.864	419.928	286.778	209.413
							33.39	EVDEQMLNVQNK	Oxidation (M)	0	691.03	2070.06	3	2070.09	-0.03	0	110716_YLLin_brain_SCX_F31_01_p.01777.01777.3	0.174	0.668	0.142	25.5806	147.109	98.2546	20.8255
							64.83	EVDEQMLNVQNK	Oxidation (M)	0	691.03	2070.06	3	2070.09	-0.02	0	110716_YLLin_brain_SCX_F21_01_p.01801.01801.3	0.763	0.401	0.873	5637.24	7385.23	2964.87	6447.45
							64.41	EVDEQMLNVQNK	Oxidation (M)	0	691.03	2070.06	3	2070.09	-0.02	0	110716_YLLin_brain_SCX_F25_01_p.01788.01788.3	0.72	0.795	1.536	1674.66	2326.41	1849.95	3573.78
							20.33	EVDEQMLNVQNK	Oxidation (M)	0	691.03	2070.07	3	2070.09	-0.02	0	110716_YLLin_brain_SCX_F32_03_p.01932.01932.3	0.594	-0.071	0.277	28.53	48.0019	-3.4246	13.2791
							36.05	EVDEQMLNVQNK	Oxidation (M)	0	691.03	2070.07	3	2070.09	-0.02	0	110716_YLLin_brain_SCX_F31_03_p.01785.01785.3	0.282	0.98	0.381	56.0542	199.056	195.14	75.7577
							35.24	EVDEQMLNVQNK	Oxidation (M)	0	691.03	2070.07	3	2070.09	-0.02	0	110716_YLLin_brain_SCX_F31_03_p.01786.01786.3	0.255	0.84	0.23	73.2082	286.857	240.982	65.9639
							54.39	EVDEQMLNVQNK	Oxidation (M)	0	691.03	2070.07	3	2070.09	-0.02	0	110716_YLLin_brain_SCX_F22_02_p.01818.01818.3	0.92	0.681	1.436	1186.92	1290.18	878.475	1852.69
							69.01	EVDEQMLNVQNK	Oxidation (M)	0	691.03	2070.07	3	2070.09	-0.02	0	110716_YLLin_brain_SCX_F22_03_p.01926.01926.3	0.705	0.482	1.419	2695.86	3826.35	1844.85	5430.38
							56.51	EVDEQMLNVQNK	Oxidation (M)	0	691.03	2070.07	3	2070.09	-0.02	0	110716_YLLin_brain_SCX_F24_02_p.01800.01800.3	0.633	0.454	1.368	1492.63	2356.83	1070.95	3225.03
							53.55	EVDEQMLNVQNK	Oxidation (M)	0	691.03	2070.08	3	2070.09	-0.01	0	110716_YLLin_brain_SCX_F21_02_p.01839.01839.3	0.692	0.361	0.829	1833.67	2650.46	956.594	2198.32
							41.5	EVDEQMLNVQNK	Oxidation (M)	0	1036.07	2070.12	2	2070.09	0.03	0	110716_YLLin_brain_SCX_F25_02_p.01780.01780.2	0.901	0.658	1.925	655.63	727.66	478.471	1400.76
							49.08	EVDEQMLNVQNK	Oxidation (M)	0	1036.07	2070.12	2	2070.09	0.03	0	110716_YLLin_brain_SCX_F23_01_p.01808.01808.2	0.732	0.553	1.327	3580.11	4890.6	2705.59	6490.93
							55.99	EVDEQMLNVQNK	Oxidation (M)	0	1036.07	2070.13	2	2070.09	0.04	0	110716_YLLin_brain_SCX_F23_02_p.01817.01817.2	0.746	0.531	1.567	979.859	1313.75	697.371	2058.32
							46.28	EVDEQMLNVQNK	Oxidation (M)	0	1036.07	2070.13	2	2070.09	0.04	0	110716_YLLin_brain_SCX_F25_02_p.01781.01781.2	0.74	0.622	1.614	551.536	745.201	463.782	1202.43
							58.32	EVDEQMLNVQNK	Oxidation (M)	0	1036.07	2070.13	2	2070.09	0.04	0	110716_YLLin_brain_SCX_F24_01_p.01787.01787.2	0.769	0.552	1.378	3807.39	4951.1	2732.99	6820.38
							47.65	EVDEQMLNVQNK	Oxidation (M)	0	1036.07	2070.13	2	2070.09	0.04	0	110716_YLLin_brain_SCX_F22_01_p.01814.01814.2	0.712	0.585	1.293	3233.61	4544.38	2656.75	5877.36
							56.31	EVDEQMLNVQNK	Oxidation (M)	0	1036.07	2070.13	2	2070.09	0.04	0	110716_YLLin_brain_SCX_F24_02_p.01801.01801.2	0.72	0.395	1.358	1143.18	1588.26	627.468	2157.41
							47.32	EVDEQMLNVQNK	Oxidation (M)	0	1036.07	2070.13	2	2070.09	0.05	0	110716_YLLin_brain_SCX_F25_01_p.01801.01801.2	0.828	0.776	1.662	1179.61	1424.88	1106.31	2367.93
							47.75	EVDEQMLNVQNK	Oxidation (M)	0	1036.07	2070.13	2	2070.09	0.05	0	110716_YLLin_brain_SCX_F22_02_p.01825.01825.2	0.79	0.548	1.425	1279.75	1619.78	887.457	2308.72
							44.19	EVDEQMLNVQNK	Oxidation (M)	0	691.05	2070.13	3	2070.09	0.05	0	110716_YLLin_brain_SCX_F42_02_p.01838.01838.3	0.627	0.601	1.066	323.868	516.564	310.469	550.588
							44.76	EVDEQMLNVQNK	Oxidation (M)	0	1036.08	2070.14	2	2070.09	0.05	0	110716_YLLin_brain_SCX_F21_02_p.01840.01840.2	0.798	0.489	0.914	788.102	987.245	482.28	902.286
							43.16	EVDEQMLNVQNK	Oxidation (M)	0	1036.08	2070.14	2	2070.09	0.05	0	110716_YLLin_brain_SCX_F21_01_p.01807.01807.2	0.805	0.407	0.803	2837.7	3524.21	1435.16	2828.7
							58.88	EVDEQMLNVQNK	Oxidation (M)	0	1036.08	2070.14	2	2070.09	0.05	0	110716_YLLin_brain_SCX_F24_01_p.01786.01786.2	0.8	0.567	1.317	3471.4	4341.09	2461.46	5715.07
							51.7	EVDEQMLNVQNK	Oxidation (M)	0	1036.08	2070.14	2	2070.09	0.05	0	110716_YLLin_brain_SCX_F21_02_p.01841.01841.2	0.865	0.325	0.741	846.177	978.445	317.945	724.58
							41.23	EVDEQMLNVQNK	Oxidation (M)	0	1036.08	2070.15	2	2070.09	0.06	0	110716_YLLin_brain_SCX_F22_03_p.01929.01929.2	0.727	0.503	1.133	1426.42	1961.22	986.579	2221.13
							53.05	EVDEQMLNVQNK	Oxidation (M)	0	1036.08	2070.15	2	2070.09	0.06	0	110716_YLLin_brain_SCX_F23_03_p.01901.01901.2	0.679	0.495	1.249	1286.15	1893.88	937.434	2366.17
							45.85	EVDEQMLNVQNK	Oxidation (M)	0	1036.08	2070.15	2	2070.09	0.07	0	110716_YLLin_brain_SCX_F22_03_p.01928.01928.2	0.649	0.533	1.286	1113.94	1716.58	915.596	2207
							46.61	EVDEQMLNVQNK	Oxidation (M)	0	1036.09	2070.16	2	2070.09	0.08	0	110716_YLLin_brain_SCX_F25_03_p.01828.01828.2	0.825	0.669	1.987	459.388	556.671	372.418	1105.92
							35.79	EVDEQMLNVQNK	Oxidation (M)	0	1036.09	2070.17	2	2070.09	0.08	0	110716_YLLin_brain_SCX_F21_03_p.01881.01881.2	0.716	0.361	0.796	729.857	1019.42	367.637	811.934
							52.38	EVDEQMLNVQNK	Oxidation (M)	0	1036.09	2070.17	2	2070.09	0.08	0	110716_YLLin_brain_SCX_F24_03_p.01823.01823.2	0.767	0.603	1.415	1060.14	1381.58	833.302	1954.84
							55.63	GHYTEGAELVDSVLDVVR		0	566.53	2262.08	4	2262.18	-0.1	0	110716_YLLin_brain_SCX_F33_01_p.03787.03787.4	-0.01	2.208	-0.113	-0.1598	16.3044	35.997	-1.8402
							88.86	GHYTEGAELVDSVLDVVR		0	566.53	2262.08	4	2262.18	-0.1	0	110716_YLLin_brain_SCX_F32_02_p.03784.03784.4	0.916	0.307	1.541	50.4454	55.0537	16.9288	84.8576
							73.91	GHYTEGAELVDSVLDVVR		0	566.53	2262.08	4	2262.18	-0.1	0	110716_YLLin_brain_SCX_F32_02_p.03785.03785.4	0.356	0.703	1.504	18.4924	51.9013	36.4722	78.0845
							51.83	GHYTEGAELVDSVLDVVR		0	566.53	2262.08	4	2262.18	-0.1	0	110716_YLLin_brain_SCX_F33_01_p.03788.03788.4	0.871	2.083	1.801	11.859	13.6092	28.353	24.506
							51.06	GHYTEGAELVDSVLDVVR		0	566.53	2262.09	4	2262.18	-0.09	0	110716_YLLin_brain_SCX_F33_02_p.03801.03801.4	-0.009	-0.059	-0.002	-0.1786	19	-1.121	-0.0304
							67.09	GHYTEGAELVDSVLDVVR		0	566.53	2262.09	4	2262.18	-0.09	0	110716_YLLin_brain_SCX_F42_03_p.03771.03771.4	1.613	1.108	4.1	19.8684	12.3212	13.6488	50.515
							76.44	GHYTEGAELVDSVLDVVR		0	566.53	2262.09	4	2262.18	-0.09	0	110716_YLLin_brain_SCX_F31_01_p.03737.03737.4	-0.009	0.426	1.411	-0.4324	45.5488	19.417	64.2495
							40.11	GHYTEGAELVDSVLDVVR		0	566.53	2262.1	4	2262.18	-0.08	0	110716_YLLin_brain_SCX_F45_01_p.03365.03365.4	-9.865	-16.825	-5.868	22	-2.2302	37.5242	13.0858
							82.2	GHYTEGAELVDSVLDVVR		0	566.53	2262.11	4	2262.18	-0.07	0	110716_YLLin_brain_SCX_F32_01_p.03745.03745.4	0.49	0.552	1.322	41.1728	84.0722	46.448	111.132
							32.13	GHYTEGAELVDSVLDVVR		0	755.05	2262.12	3	2262.18	-0.06	0	110716_YLLin_brain_SCX_F5556_01_p.04788.04788.3	---	###	###	0	0	-0.423	15
							48.83	GHYTEGAELVDSVLDVVR		0	755.05	2262.12	3	2262.18	-0.06	0	110716_YLLin_brain_SCX_F5556_01_p.04789.04789.3	-0.009	-0.059	-0.002	-0.188	20	-1.18	-0.032
							41.08	GHYTEGAELVDSVLDVVR		0	755.05	2262.13	3	2262.18	-0.05	0	110716_YLLin_brain_SCX_F5354_01_p.04416.04416.3	-0.009	-0.095	1.271	-0.1034	11	-1.0438	13.9824
							55.47	GHYTEGAELVDSVLDVVR		0	755.05	2262.13	3	2262.18	-0.05	0	110716_YLLin_brain_SCX_F5354_01_p.04417.04417.3	0	-53.191	2.643	0	-0.4136	22	-1.0933
							22.55	GHYTEGAELVDSVLDVVR		0	755.05	2262.13	3	2262.18	-0.05	0	110716_YLLin_brain_SCX_F38_01_p.03840.03840.3	-0.009	-0.095	1.218	-0.1504	16	-1.5158	19.4843
							57.93	GHYTEGAELVDSVLDVVR		0	566.54	2262.13	4	2262.18	-0.05	0	110716_YLLin_brain_SCX_F44_03_p.03392.03392.4	0.607	2.514	0.843	25.5676	42.1406	105.937	35.5272
							44.73	GHYTEGAELVDSVLDVVR		0	566.54	2262.13	4	2262.18	-0.05	0	110716_YLLin_brain_SCX_F44_03_p.03391.03391.4	0.533	2.51	2.583	16.6804	31.2683	78.4692	80.7669
							30.25	GHYTEGAELVDSVLDVVR		0	755.05	2262.14	3	2262.18	-0.04	0	110716_YLLin_brain_SCX_F44_02_p.03359.03359.3	0.27	0.692	-0.06	19.3044	71.6068	49.5644	-4.2845
							35.04	GHYTEGAELVDSVLDVVR		0	755.05	2262.14	3	2262.18	-0.04	0	110716_YLLin_brain_SCX_F44_02_p.03358.03358.3	0.656	2.009	-0.133	34.4642	52.5393	105.531	-6.9765
							20.62	GHYTEGAELVDSVLDVVR		0	755.05	2262.14	3	2262.18	-0.04	0	110716_YLLin_brain_SCX_F45_01_p.03364.03364.3	---	---	---
							41.45	GHYTEGAELVDSVLDVVR		0	755.05	2262.14	3	2262.18	-0.04	0	110716_YLLin_brain_SCX_F45_02_p.03385.03385.3	0.6	1.215	1.143	31.4736	52.498	63.764	60.0004
							41.31	GHYTEGAELVDSVLDVVR		0	755.05	2262.14	3	2262.18	-0.04	0	110716_YLLin_brain_SCX_F5354_02_p.04248.04248.3	-0.009	-0.109	1.784	-0.1316	14	-1.531	24.9776
							50.13	GHYTEGAELVDSVLDVVR		0	755.05	2262.14	3	2262.18	-0.04	0	110716_YLLin_brain_SCX_F5354_02_p.04249.04249.3	0	-53.182	3.233	0	-0.6016	31.994	-1.945
							69.51	GHYTEGAELVDSVLDVVR		0	755.06	2262.15	3	2262.18	-0.03	0	110716_YLLin_brain_SCX_F31_03_p.03798.03798.3	0.62	0.273	0.741	100.402	161.882	44.1696	119.883
							54.37	GHYTEGAELVDSVLDVVR		0	755.06	2262.15	3	2262.18	-0.03	0	110716_YLLin_brain_SCX_F44_01_p.03392.03392.3	0.472	0.739	0.94	49.9566	105.832	78.1792	99.4695
							69.68	GHYTEGAELVDSVLDVVR		0	755.06	2262.15	3	2262.18	-0.03	0	110716_YLLin_brain_SCX_F43_03_p.03803.03803.3	0.715	1.064	1.271	224.832	314.391	334.386	399.479
							46	GHYTEGAELVDSVLDVVR		0	755.06	2262.15	3	2262.18	-0.03	0	110716_YLLin_brain_SCX_F32_03_p.03275.03275.3	0.49	0.495	0.586	32.3514	66.0119	32.6444	38.6982
							36.98	GHYTEGAELVDSVLDVVR		0	755.06	2262.15	3	2262.18	-0.03	0	110716_YLLin_brain_SCX_F50_01_p.04056.04056.3	-0.01	0.763	0.803	-0.2256	23.624	18.02	18.9816
							77.48	GHYTEGAELVDSVLDVVR		0	755.06	2262.15	3	2262.18	-0.03	0	110716_YLLin_brain_SCX_F32_03_p.03880.03880.3	0.378	0.271	-0.03	104.321	275.898	74.8766	-8.2854
							48.3	GHYTEGAELVDSVLDVVR		0	755.06	2262.15	3	2262.18	-0.03	0	110716_YLLin_brain_SCX_F40_01_p.03764.03764.3	0.531	-0.063	-0.027	11.7838	22.1732	-1.3948	-0.6023
							83.23	GHYTEGAELVDSVLDVVR		0	755.06	2262.15	3	2262.18	-0.03	0	110716_YLLin_brain_SCX_F39_03_p.03747.03747.3	0.159	0.663	0.267	43.368	273.071	180.945	72.9926
							47.67	GHYTEGAELVDSVLDVVR		0	755.06	2262.15	3	2262.18	-0.03	0	110716_YLLin_brain_SCX_F41_01_p.03810.03810.3	-0.009	-0.081	0.788	-0.1786	19	-1.544	14.9696
							33.07	GHYTEGAELVDSVLDVVR		0	755.06	2262.15	3	2262.18	-0.03	0	110716_YLLin_brain_SCX_F43_03_p.03265.03265.3	0.7	0.356	0.915	90.7122	129.571	46.1616	118.544
							79.61	GHYTEGAELVDSVLDVVR		0	755.06	2262.15	3	2262.18	-0.03	0	110716_YLLin_brain_SCX_F33_01_p.03767.03767.3	0.871	0.658	1.424	354.883	407.399	268.189	580.303
							65.59	GHYTEGAELVDSVLDVVR		0	755.06	2262.15	3	2262.18	-0.03	0	110716_YLLin_brain_SCX_F46_01_p.03806.03806.3	0.626	0.77	0.768	62.013	99.0613	76.3156	76.0459
							82.77	GHYTEGAELVDSVLDVVR		0	755.06	2262.15	3	2262.18	-0.03	0	110716_YLLin_brain_SCX_F32_02_p.03856.03856.3	0.799	0.454	1.145	164.932	206.351	93.6226	236.272
							68.31	GHYTEGAELVDSVLDVVR		0	755.06	2262.15	3	2262.18	-0.03	0	110716_YLLin_brain_SCX_F41_02_p.03787.03787.3	0.69	0.463	1.049	240.531	348.522	161.506	365.533
							79.97	GHYTEGAELVDSVLDVVR		0	755.06	2262.15	3	2262.18	-0.03	0	110716_YLLin_brain_SCX_F41_02_p.03788.03788.3	0.742	0.483	1.034	240.757	324.654	156.856	335.848
							55.6	GHYTEGAELVDSVLDVVR		0	755.06	2262.15	3	2262.18	-0.03	0	110716_YLLin_brain_SCX_F37_03_p.03845.03845.3	---	---	---	0	0	0	0
							62.22	GHYTEGAELVDSVLDVVR		0	755.06	2262.15	3	2262.18	-0.03	0	110716_YLLin_brain_SCX_F32_01_p.04048.04048.3	1.239	-0.132	2.224	22.812	18.4153	-2.4358	40.9501
							46.24	GHYTEGAELVDSVLDVVR		0	755.06	2262.15	3	2262.18	-0.03	0	110716_YLLin_brain_SCX_F32_02_p.03930.03930.3	0.319	0.662	0.251	12.6146	39.5591	26.2018	9.9102
							69.54	GHYTEGAELVDSVLDVVR		0	755.06	2262.15	3	2262.18	-0.03	0	110716_YLLin_brain_SCX_F32_01_p.04047.04047.3	0.265	0.452	0.384	11.577	43.7408	19.7648	16.8091
							56.65	GHYTEGAELVDSVLDVVR		0	755.06	2262.16	3	2262.18	-0.02	0	110716_YLLin_brain_SCX_F42_01_p.03785.03785.3	0.52	1.184	0.66	27.4736	52.8112	62.517	34.8734
							43.06	GHYTEGAELVDSVLDVVR		0	755.06	2262.16	3	2262.18	-0.02	0	110716_YLLin_brain_SCX_F32_02_p.03238.03238.3	0.609	0.42	0.944	85.6088	140.652	59.1016	132.824
							81.76	GHYTEGAELVDSVLDVVR		0	755.06	2262.16	3	2262.18	-0.02	0	110716_YLLin_brain_SCX_F32_03_p.03808.03808.3	0.576	0.342	1.222	713.78	1239.71	423.452	1515.33
							33.65	GHYTEGAELVDSVLDVVR		0	755.06	2262.16	3	2262.18	-0.02	0	110716_YLLin_brain_SCX_F43_02_p.03258.03258.3	1.405	1.35	2.815	174.684	124.358	167.894	350.12
							65.93	GHYTEGAELVDSVLDVVR		0	755.06	2262.16	3	2262.18	-0.02	0	110716_YLLin_brain_SCX_F42_02_p.03785.03785.3	0.82	0.521	0.935	312.174	380.828	198.501	356.004
							96.36	GHYTEGAELVDSVLDVVR		0	755.06	2262.16	3	2262.18	-0.02	0	110716_YLLin_brain_SCX_F32_02_p.03782.03782.3	0.641	0.376	1.451	1005.47	1567.44	589.905	2274.11
							77.57	GHYTEGAELVDSVLDVVR		0	755.06	2262.16	3	2262.18	-0.02	0	110716_YLLin_brain_SCX_F35_01_p.03857.03857.3	0.411	0.363	0.775	29.3044	71.3314	25.9096	55.258
							62.75	GHYTEGAELVDSVLDVVR		0	755.06	2262.16	3	2262.18	-0.02	0	110716_YLLin_brain_SCX_F36_01_p.03842.03842.3	0.337	0.772	0.599	12.6334	37.5027	28.9484	22.4648
							72.99	GHYTEGAELVDSVLDVVR		0	755.06	2262.16	3	2262.18	-0.02	0	110716_YLLin_brain_SCX_F36_01_p.03841.03841.3	0.259	0.683	0.615	12.53	48.4087	33.0672	29.7875
							46.02	GHYTEGAELVDSVLDVVR		0	755.06	2262.16	3	2262.18	-0.02	0	110716_YLLin_brain_SCX_F32_03_p.04116.04116.3	-0.01	0.742	0.683	-0.1974	20.6804	15.338	14.1334
							49.4	GHYTEGAELVDSVLDVVR		0	755.06	2262.16	3	2262.18	-0.02	0	110716_YLLin_brain_SCX_F32_03_p.04117.04117.3	0.562	-0.063	-0.037	10.812	19.2421	-1.2172	-0.7106
							80.57	GHYTEGAELVDSVLDVVR		0	755.06	2262.16	3	2262.18	-0.02	0	110716_YLLin_brain_SCX_F30_03_p.03753.03753.3	1.042	0.318	1.128	109.928	105.525	33.5138	119.06
							48.17	GHYTEGAELVDSVLDVVR		0	755.06	2262.16	3	2262.18	-0.02	0	110716_YLLin_brain_SCX_F32_02_p.04098.04098.3	0.751	0.56	1.15	14.8026	19.7221	11.038	22.6885
							57.92	GHYTEGAELVDSVLDVVR		0	755.06	2262.16	3	2262.18	-0.02	0	110716_YLLin_brain_SCX_F32_02_p.04097.04097.3	-0.009	-0.072	0.436	-0.3102	33	-2.379	14.3817
							89.61	GHYTEGAELVDSVLDVVR		0	755.06	2262.16	3	2262.18	-0.02	0	110716_YLLin_brain_SCX_F32_01_p.03744.03744.3	0.618	0.301	1.1	1950.81	3157.88	950.995	3473.38
							80.55	GHYTEGAELVDSVLDVVR		0	755.06	2262.16	3	2262.18	-0.02	0	110716_YLLin_brain_SCX_F43_01_p.03824.03824.3	0.947	1.27	1.649	112.778	119.043	151.224	196.274
							83.58	GHYTEGAELVDSVLDVVR		0	755.06	2262.16	3	2262.18	-0.02	0	110716_YLLin_brain_SCX_F40_03_p.03777.03777.3	0.27	0.527	0.552	86.8792	322.133	169.76	177.75
							77.35	GHYTEGAELVDSVLDVVR		0	755.06	2262.16	3	2262.18	-0.02	0	110716_YLLin_brain_SCX_F40_03_p.03776.03776.3	0.315	0.419	0.376	99.9262	316.971	132.708	119.198
							84.85	GHYTEGAELVDSVLDVVR		0	755.06	2262.16	3	2262.18	-0.02	0	110716_YLLin_brain_SCX_F33_02_p.03782.03782.3	0.864	0.774	1.494	276.757	320.388	247.854	478.727
							67.25	GHYTEGAELVDSVLDVVR		0	755.06	2262.16	3	2262.18	-0.02	0	110716_YLLin_brain_SCX_F34_01_p.03800.03800.3	0.705	0.509	1.187	59.1634	83.9072	42.6884	99.5785
							48.99	GHYTEGAELVDSVLDVVR		0	755.06	2262.16	3	2262.18	-0.02	0	110716_YLLin_brain_SCX_F35_03_p.03851.03851.3	0.671	-0.063	-0.002	12.812	19.1043	-1.2112	-0.032
							25.71	GHYTEGAELVDSVLDVVR		0	755.06	2262.16	3	2262.18	-0.02	0	110716_YLLin_brain_SCX_F5556_03_p.05061.05061.3	0	-53.191	2.606	0	-0.2068	11	-0.539
							52.63	GHYTEGAELVDSVLDVVR		0	755.06	2262.16	3	2262.18	-0.02	0	110716_YLLin_brain_SCX_F35_03_p.03850.03850.3	-0.009	-0.059	-0.002	-0.1974	21	-1.239	-0.0336
							25.68	GHYTEGAELVDSVLDVVR		0	755.06	2262.16	3	2262.18	-0.02	0	110716_YLLin_brain_SCX_F5556_03_p.05062.05062.3	---	---	---	0	0	0	0
							51.94	GHYTEGAELVDSVLDVVR		0	755.06	2262.16	3	2262.18	-0.02	0	110716_YLLin_brain_SCX_F49_01_p.03895.03895.3	0.749	1.427	0.833	25.6522	34.231	48.8384	28.5257
							73.71	GHYTEGAELVDSVLDVVR		0	755.06	2262.16	3	2262.18	-0.02	0	110716_YLLin_brain_SCX_F49_01_p.03896.03896.3	1.37	4.601	1.855	13.8872	10.133	46.6248	18.7994
							37.95	GHYTEGAELVDSVLDVVR		0	755.06	2262.17	3	2262.18	-0.01	0	110716_YLLin_brain_SCX_F50_03_p.04168.04168.3	-0.01	1.483	-0.077	-0.1128	11.6616	17.292	-0.9012
							34.47	GHYTEGAELVDSVLDVVR		0	755.06	2262.17	3	2262.18	-0.01	0	110716_YLLin_brain_SCX_F50_03_p.04167.04167.3	0.496	0.465	0.376	14.7086	29.6657	13.7966	11.1664
							33.3	GHYTEGAELVDSVLDVVR		0	755.06	2262.17	3	2262.18	-0.01	0	110716_YLLin_brain_SCX_F33_02_p.03856.03856.3	1.233	1.325	1.395	18.8402	15.2773	20.2494	21.3114
							57.2	GHYTEGAELVDSVLDVVR		0	755.06	2262.17	3	2262.18	-0.01	0	110716_YLLin_brain_SCX_F49_02_p.03867.03867.3	1.169	1.565	1.081	52.53	44.9383	70.3292	48.5593
							41.66	GHYTEGAELVDSVLDVVR		0	755.06	2262.17	3	2262.18	-0.01	0	110716_YLLin_brain_SCX_F36_02_p.03800.03800.3	-0.009	-0.091	1.034	-0.1034	11	-0.997	11.3792
							64.86	GHYTEGAELVDSVLDVVR		0	755.06	2262.17	3	2262.18	-0.01	0	110716_YLLin_brain_SCX_F45_03_p.03827.03827.3	0.343	1.035	0.958	54.4396	158.776	164.401	152.036
							72.32	GHYTEGAELVDSVLDVVR		0	755.06	2262.17	3	2262.18	-0.01	0	110716_YLLin_brain_SCX_F44_02_p.03846.03846.3	1.25	1.638	-0.114	106.107	84.9017	139.1	-9.6842
							70.28	GHYTEGAELVDSVLDVVR		0	755.06	2262.17	3	2262.18	-0.01	0	110716_YLLin_brain_SCX_F30_01_p.03767.03767.3	0.694	0.096	0.975	103.524	149.239	14.2532	145.469
							66.99	GHYTEGAELVDSVLDVVR		0	755.06	2262.17	3	2262.18	-0.01	0	110716_YLLin_brain_SCX_F34_03_p.03868.03868.3	0.556	0.896	1.653	22.5958	40.6445	36.4224	67.1933
							73.06	GHYTEGAELVDSVLDVVR		0	755.06	2262.17	3	2262.18	-0.01	0	110716_YLLin_brain_SCX_F41_03_p.03799.03799.3	0.667	0.728	1.102	84.731	127.101	92.481	140.005
							89.34	GHYTEGAELVDSVLDVVR		0	755.06	2262.17	3	2262.18	-0.01	0	110716_YLLin_brain_SCX_F47_02_p.03865.03865.3	0.77	3.143	1.557	55.248	71.7424	225.462	111.731
							76.85	GHYTEGAELVDSVLDVVR		0	755.06	2262.17	3	2262.18	-0.01	0	110716_YLLin_brain_SCX_F44_01_p.03826.03826.3	0.333	1.346	1.279	30.107	90.4013	121.707	115.643
							49.15	GHYTEGAELVDSVLDVVR		0	755.06	2262.17	3	2262.18	-0.01	0	110716_YLLin_brain_SCX_F5556_02_p.04691.04691.3	-0.009	-0.059	-0.002	-0.1316	14	-0.826	-0.0224
							51.58	GHYTEGAELVDSVLDVVR		0	755.06	2262.17	3	2262.18	-0.01	0	110716_YLLin_brain_SCX_F5556_02_p.04690.04690.3	---	###	###	0	0	-0.009	-0.5655
							93.84	GHYTEGAELVDSVLDVVR		0	755.06	2262.17	3	2262.18	-0.01	0	110716_YLLin_brain_SCX_F31_01_p.03736.03736.3	0.656	0.336	1.138	1313.18	2000.86	672.806	2276.85
							57.95	GHYTEGAELVDSVLDVVR		0	755.06	2262.17	3	2262.18	-0.01	0	110716_YLLin_brain_SCX_F37_01_p.03831.03831.3	0.858	0.892	0.444	32.6146	38.0307	33.918	16.8773
							67.9	GHYTEGAELVDSVLDVVR		0	755.06	2262.17	3	2262.18	-0.01	0	110716_YLLin_brain_SCX_F37_01_p.03830.03830.3	0.992	1.188	1.699	32.6616	32.9179	39.1186	55.9306
							22.52	GHYTEGAELVDSVLDVVR		0	755.06	2262.17	3	2262.18	-0.01	0	110716_YLLin_brain_SCX_F45_03_p.03350.03350.3	---	---	---
							75.12	GHYTEGAELVDSVLDVVR		0	755.07	2262.17	3	2262.18	-0.01	0	110716_YLLin_brain_SCX_F42_03_p.03764.03764.3	0.71	0.813	1.462	286.949	403.957	328.397	590.511
							59.22	GHYTEGAELVDSVLDVVR		0	755.07	2262.17	3	2262.18	-0.01	0	110716_YLLin_brain_SCX_F48_02_p.03866.03866.3	0.802	1.366	0.827	38.5112	47.9969	65.5406	39.6772
							60.55	GHYTEGAELVDSVLDVVR		0	755.07	2262.17	3	2262.18	-0.01	0	110716_YLLin_brain_SCX_F31_01_p.03810.03810.3	0.323	0.193	0.654	33.013	102.131	19.7236	66.8038
							58.91	GHYTEGAELVDSVLDVVR		0	755.07	2262.17	3	2262.18	-0.01	0	110716_YLLin_brain_SCX_F30_02_p.03802.03802.3	0.96	0.249	1.243	46.5112	48.4421	12.057	60.2068
							66.9	GHYTEGAELVDSVLDVVR		0	755.07	2262.17	3	2262.18	-0.01	0	110716_YLLin_brain_SCX_F44_03_p.03824.03824.3	0.506	1.298	1.346	103.951	205.282	266.455	276.378
							64.6	GHYTEGAELVDSVLDVVR		0	755.07	2262.18	3	2262.18	0	0	110716_YLLin_brain_SCX_F48_03_p.03823.03823.3	0.533	1.347	1.479	24.5394	46.0179	61.9658	68.0812
							83.34	GHYTEGAELVDSVLDVVR		0	755.07	2262.18	3	2262.18	0	0	110716_YLLin_brain_SCX_F35_02_p.03832.03832.3	0.98	0.761	0.711	20.7838	21.2147	16.1414	15.0812
							63.64	GHYTEGAELVDSVLDVVR		0	755.07	2262.18	3	2262.18	0	0	110716_YLLin_brain_SCX_F45_01_p.03835.03835.3	0.649	0.924	0.819	51.2104	78.9132	72.9242	64.6261
							45.72	GHYTEGAELVDSVLDVVR		0	755.07	2262.18	3	2262.18	0	0	110716_YLLin_brain_SCX_F32_03_p.03960.03960.3	0.623	1.239	1.413	15.7462	25.2584	31.2874	35.6876
							63.84	GHYTEGAELVDSVLDVVR		0	755.07	2262.18	3	2262.18	0	0	110716_YLLin_brain_SCX_F34_02_p.03849.03849.3	1.085	0.937	1.978	32.6898	30.1247	28.2128	59.5875
							31.56	GHYTEGAELVDSVLDVVR		0	755.07	2262.18	3	2262.18	0	0	110716_YLLin_brain_SCX_F32_03_p.03961.03961.3	-0.01	1.008	1.473	-0.2068	21.5488	21.7264	31.7332
							55.77	GHYTEGAELVDSVLDVVR		0	755.07	2262.18	3	2262.18	0	0	110716_YLLin_brain_SCX_F49_03_p.03862.03862.3	0.361	0.721	0.472	25.3138	70.1558	50.571	33.1213
							20.86	GHYTEGAELVDSVLDVVR		0	755.07	2262.18	3	2262.18	0	0	110716_YLLin_brain_SCX_F39_01_p.03753.03753.3	1.064	-0.11	1.495	13.8684	13.0354	-1.4314	19.4875
							56.69	GHYTEGAELVDSVLDVVR		0	755.07	2262.18	3	2262.18	0	0	110716_YLLin_brain_SCX_F47_01_p.03840.03840.3	1.287	1.979	2.157	53.5582	41.625	82.3614	89.7753
							64.87	GHYTEGAELVDSVLDVVR		0	755.07	2262.18	3	2262.18	0	0	110716_YLLin_brain_SCX_F31_02_p.03834.03834.3	0.28	0.215	0.441	12.5676	44.8599	9.6542	19.7616
							47.35	GHYTEGAELVDSVLDVVR		0	755.07	2262.18	3	2262.18	0	0	110716_YLLin_brain_SCX_F36_03_p.03830.03830.3	---	###	###	0	0	-0.5994	20.5476
							54.09	GHYTEGAELVDSVLDVVR		0	755.07	2262.18	3	2262.18	0	0	110716_YLLin_brain_SCX_F5152_02_p.03958.03958.3	-0.01	0.923	1.176	-0.2444	25.5112	23.5528	30.0058
							79.08	GHYTEGAELVDSVLDVVR		0	755.07	2262.18	3	2262.18	0	0	110716_YLLin_brain_SCX_F33_03_p.03825.03825.3	0.712	0.421	1.45	153.847	216.108	90.9058	313.432
							50.59	GHYTEGAELVDSVLDVVR		0	755.07	2262.18	3	2262.18	0	0	110716_YLLin_brain_SCX_F38_03_p.03816.03816.3	0.994	1.025	0.866	69.2856	69.7106	71.4598	60.3356
							98.26	GHYTEGAELVDSVLDVVR		0	755.07	2262.18	3	2262.18	0	0	110716_YLLin_brain_SCX_F31_02_p.03761.03761.3	0.596	0.375	1.193	471.198	789.966	296.406	942.563
							30.23	GHYTEGAELVDSVLDVVR		0	755.07	2262.18	3	2262.18	0	0	110716_YLLin_brain_SCX_F50_02_p.03936.03936.3	---	---	---
							45.33	GHYTEGAELVDSVLDVVR		0	755.07	2262.18	3	2262.18	0	0	110716_YLLin_brain_SCX_F32_01_p.03206.03206.3	0.823	1.003	1.99	67.1728	81.5852	81.8034	162.323
							71.24	GHYTEGAELVDSVLDVVR		0	755.07	2262.18	3	2262.18	0	0	110716_YLLin_brain_SCX_F32_01_p.03818.03818.3	0.935	0.498	1.148	164.223	175.589	87.4374	201.513
							64	GHYTEGAELVDSVLDVVR		0	755.07	2262.18	3	2262.18	0	0	110716_YLLin_brain_SCX_F44_03_p.03390.03390.3	0.83	0.896	0.908	144.242	173.707	155.598	157.766
							37.93	GHYTEGAELVDSVLDVVR		0	755.07	2262.18	3	2262.18	0	0	110716_YLLin_brain_SCX_F40_02_p.03784.03784.3	-0.01	0.932	0.841	-0.1128	11.7744	10.974	9.9027
							70.62	GHYTEGAELVDSVLDVVR		0	755.07	2262.18	3	2262.18	0	0	110716_YLLin_brain_SCX_F43_02_p.03804.03804.3	0.786	1.173	1.655	1207.41	1536.53	1802.5	2542.2
							58.38	GHYTEGAELVDSVLDVVR		0	755.07	2262.19	3	2262.18	0.01	0	110716_YLLin_brain_SCX_F5152_01_p.04043.04043.3	-0.01	3.223	0.445	-0.1692	16.9472	54.617	7.5486
							26.9	GHYTEGAELVDSVLDVVR		0	755.07	2262.19	3	2262.18	0.01	0	110716_YLLin_brain_SCX_F5152_01_p.04042.04042.3	-0.01	1.456	0.878	-0.1316	13.6052	19.8074	11.9486
							88.23	GHYTEGAELVDSVLDVVR		0	755.07	2262.19	3	2262.18	0.01	0	110716_YLLin_brain_SCX_F31_03_p.03725.03725.3	0.548	0.224	0.936	839.96	1532.05	342.508	1434.37
							38.58	GHYTEGAELVDSVLDVVR		0	755.07	2262.19	3	2262.18	0.01	0	110716_YLLin_brain_SCX_F5354_03_p.04627.04627.3	-0.009	-0.083	0.845	-0.1222	13	-1.0772	10.9792
							34.19	GHYTEGAELVDSVLDVVR		0	755.07	2262.19	3	2262.18	0.01	0	110716_YLLin_brain_SCX_F5354_03_p.04628.04628.3	-0.009	-0.059	-0.002	-0.2256	24	-1.416	-0.0384
							68.37	GHYTEGAELVDSVLDVVR		0	755.07	2262.19	3	2262.18	0.01	0	110716_YLLin_brain_SCX_F47_03_p.03823.03823.3	0.808	1.764	0.445	38.5112	47.6585	84.0548	21.2099
							31.55	GHYTEGAELVDSVLDVVR		0	566.55	2262.19	4	2262.18	0.01	0	110716_YLLin_brain_SCX_F45_03_p.03351.03351.4	0.349	0.989	0.83	10.6992	30.6217	30.2822	25.4035
							70.07	GHYTEGAELVDSVLDVVR		0	755.07	2262.19	3	2262.18	0.01	0	110716_YLLin_brain_SCX_F48_01_p.03853.03853.3	0.288	1.097	0.389	15.4736	53.7132	58.9382	20.9186
							60.67	GHYTEGAELVDSVLDVVR		0	755.07	2262.19	3	2262.18	0.01	0	110716_YLLin_brain_SCX_F48_01_p.03852.03852.3	0.339	1.051	1.035	20.4078	60.2559	63.3252	62.3872
							71.2	GHYTEGAELVDSVLDVVR		0	755.07	2262.2	3	2262.18	0.02	0	110716_YLLin_brain_SCX_F45_02_p.03851.03851.3	0.21	1.932	-0.115	13.3702	63.6478	122.998	-7.3104
							20.62	GHYTEGAELVDSVLDVVR		0	755.07	2262.2	3	2262.18	0.02	0	110716_YLLin_brain_SCX_F5152_03_p.04158.04158.3	---	###	###	0	0	-0.3384	12
							50.64	GHYTEGAELVDSVLDVVR		0	755.07	2262.2	3	2262.18	0.02	0	110716_YLLin_brain_SCX_F5152_03_p.04159.04159.3	-0.01	1.695	-0.088	-0.094	9.6804	16.41	-0.849
							40.15	GHYTEGAELVDSVLDVVR		0	755.07	2262.2	3	2262.18	0.02	0	110716_YLLin_brain_SCX_F46_03_p.03754.03754.3	0.728	1.004	1.208	41.4266	56.9218	57.1372	68.7877
							65.53	GHYTEGAELVDSVLDVVR		0	1132.13	2262.25	2	2262.18	0.07	0	110716_YLLin_brain_SCX_F32_01_p.03746.03746.2	0.701	0.291	1.008	532.461	759.304	220.875	765.018
							62.62	GHYTEGAELVDSVLDVVR		0	755.09	2262.26	3	2262.18	0.08	0	110716_YLLin_brain_SCX_F46_02_p.03843.03843.3	0.587	1.051	0.619	40.3138	68.7087	72.2164	42.5155
							67.71	GHYTEGAELVDSVLDVVR		0	1132.14	2262.26	2	2262.18	0.08	0	110716_YLLin_brain_SCX_F32_02_p.03783.03783.2	0.661	0.353	0.897	447.288	677.079	238.825	607.312
							62.07	GHYTEGAELVDSVLDVVR		0	1132.14	2262.26	2	2262.18	0.08	0	110716_YLLin_brain_SCX_F31_01_p.03739.03739.2	0.613	0.222	0.985	329.698	537.741	119.452	529.427
							72.52	GHYTEGAELVDSVLDVVR		0	1132.14	2262.26	2	2262.18	0.08	0	110716_YLLin_brain_SCX_F32_01_p.03747.03747.2	0.664	0.262	0.995	584.286	880.277	230.256	875.605
							61.11	GHYTEGAELVDSVLDVVR		0	1132.14	2262.27	2	2262.18	0.09	0	110716_YLLin_brain_SCX_F43_02_p.03812.03812.2	0.664	0.919	0.959	225.597	339.755	312.203	325.739
							68.38	GHYTEGAELVDSVLDVVR		0	1132.14	2262.27	2	2262.18	0.09	0	110716_YLLin_brain_SCX_F31_01_p.03738.03738.2	0.615	0.255	0.795	356.285	579.336	147.626	460.309
							62.05	GHYTEGAELVDSVLDVVR		0	1132.15	2262.28	2	2262.18	0.1	0	110716_YLLin_brain_SCX_F31_03_p.03732.03732.2	0.48	0.352	0.758	272.445	567.183	199.662	429.66
							46.57	GHYTEGAELVDSVLDVVR		0	1132.15	2262.28	2	2262.18	0.1	0	110716_YLLin_brain_SCX_F31_02_p.03764.03764.2	0.49	0.561	0.748	83.3268	170.076	95.4114	127.278
							59.52	GHYTEGAELVDSVLDVVR		0	1132.15	2262.28	2	2262.18	0.1	0	110716_YLLin_brain_SCX_F43_03_p.03811.03811.2	0.854	1.372	1.233	165.026	193.136	264.935	238.207
							24.99	INVYYNEAAGNK	iTRAQ8plex (Y)	1	756.76	2267.25	3	2267.27	-0.02	0	110716_YLLin_brain_SCX_F38_01_p.02144.02144.3	---	---	---
							26.25	INVYYNEAAGNK	iTRAQ8plex (Y)	1	756.76	2267.25	3	2267.27	-0.02	0	110716_YLLin_brain_SCX_F38_02_p.02164.02164.3	---	---	---
							41.62	NSSYFVEWIPNNVK		0	769.07	2304.19	3	2304.24	-0.04	0	110716_YLLin_brain_SCX_F25_03_p.03415.03415.3	0.664	1.385	1.492	67.966	102.37	141.75	152.706
							50.93	NSSYFVEWIPNNVK		0	769.07	2304.2	3	2304.24	-0.04	0	110716_YLLin_brain_SCX_F26_01_p.03392.03392.3	0.537	1.073	0.806	62.8344	117.034	125.553	94.3478
							46.28	NSSYFVEWIPNNVK		0	769.08	2304.21	3	2304.24	-0.03	0	110716_YLLin_brain_SCX_F37_01_p.03393.03393.3	0.422	0.818	1.878	52.7686	125.08	102.254	234.871
							53.39	NSSYFVEWIPNNVK		0	769.08	2304.21	3	2304.24	-0.03	0	110716_YLLin_brain_SCX_F23_01_p.03320.03320.3	0.615	0.98	0.869	2503.34	4067.84	3985.44	3536.84
							33	NSSYFVEWIPNNVK		0	769.08	2304.21	3	2304.24	-0.03	0	110716_YLLin_brain_SCX_F30_01_p.02961.02961.3	1.022	0.476	0.622	123.769	121.109	57.652	75.2718
							37.25	NSSYFVEWIPNNVK		0	769.08	2304.21	3	2304.24	-0.03	0	110716_YLLin_brain_SCX_F30_01_p.02960.02960.3	0.503	0.365	0.73	79.449	158.084	57.629	115.41
							42.33	NSSYFVEWIPNNVK		0	769.08	2304.21	3	2304.24	-0.03	0	110716_YLLin_brain_SCX_F23_03_p.03395.03395.3	0.601	1.183	1.06	599.998	997.963	1180.51	1058.13
							52.43	NSSYFVEWIPNNVK		0	769.08	2304.21	3	2304.24	-0.02	0	110716_YLLin_brain_SCX_F22_03_p.03396.03396.3	0.507	0.994	0.932	502.168	990.494	984.985	923.099
							38.21	NSSYFVEWIPNNVK		0	769.08	2304.21	3	2304.24	-0.02	0	110716_YLLin_brain_SCX_F25_02_p.03356.03356.3	0.964	1.318	1.509	209.763	217.546	286.658	328.212
							20.05	NSSYFVEWIPNNVK		0	769.08	2304.21	3	2304.24	-0.02	0	110716_YLLin_brain_SCX_F26_03_p.03428.03428.3	---	---	---
							23.02	NSSYFVEWIPNNVK		0	769.08	2304.21	3	2304.24	-0.02	0	110716_YLLin_brain_SCX_F37_01_p.02995.02995.3	---	---	---
							49.86	NSSYFVEWIPNNVK		0	769.08	2304.22	3	2304.24	-0.02	0	110716_YLLin_brain_SCX_F25_01_p.03375.03375.3	0.777	1.542	1.6	208.265	268.115	413.345	428.957
							30.99	NSSYFVEWIPNNVK		0	769.08	2304.22	3	2304.24	-0.02	0	110716_YLLin_brain_SCX_F31_01_p.02953.02953.3	---	---	---
							46.47	NSSYFVEWIPNNVK		0	769.08	2304.22	3	2304.24	-0.02	0	110716_YLLin_brain_SCX_F24_02_p.03337.03337.3	0.596	0.965	1.08	511.437	858.045	828.126	927.071
							34.13	NSSYFVEWIPNNVK		0	769.08	2304.22	3	2304.24	-0.01	0	110716_YLLin_brain_SCX_F37_02_p.03433.03433.3	0.546	0.408	0.938	67.778	124.08	50.6868	116.417
							48.15	NSSYFVEWIPNNVK		0	769.08	2304.22	3	2304.24	-0.01	0	110716_YLLin_brain_SCX_F21_01_p.03320.03320.3	0.712	0.636	0.628	1052.22	1478.48	940.361	928.787
							33.01	NSSYFVEWIPNNVK		0	769.08	2304.22	3	2304.24	-0.01	0	110716_YLLin_brain_SCX_F31_03_p.02941.02941.3	0.653	0.218	0.688	340.839	522.19	114.043	359.024
							48.79	NSSYFVEWIPNNVK		0	769.08	2304.23	3	2304.24	-0.01	0	110716_YLLin_brain_SCX_F22_02_p.03337.03337.3	0.707	1.05	1.129	582.7	824.476	865.391	931.134
							55.23	NSSYFVEWIPNNVK		0	769.08	2304.23	3	2304.24	-0.01	0	110716_YLLin_brain_SCX_F24_01_p.03314.03314.3	0.631	1.181	1.007	2607.48	4135.24	4884.61	4164.48
							44.66	NSSYFVEWIPNNVK		0	769.09	2304.23	3	2304.24	0	0	110716_YLLin_brain_SCX_F21_02_p.03351.03351.3	0.592	0.616	0.595	234.08	395.413	243.678	235.188
							27.36	NSSYFVEWIPNNVK		0	769.09	2304.24	3	2304.24	0	0	110716_YLLin_brain_SCX_F30_03_p.02948.02948.3	0.494	0.237	0.506	208.864	422.824	100.033	213.795
							39.21	NSSYFVEWIPNNVK		0	769.09	2304.24	3	2304.24	0	0	110716_YLLin_brain_SCX_F21_03_p.03389.03389.3	0.651	0.808	0.622	152.659	234.391	189.456	145.777
							49.42	NSSYFVEWIPNNVK		0	769.09	2304.24	3	2304.24	0	0	110716_YLLin_brain_SCX_F22_01_p.03326.03326.3	0.615	0.926	0.907	3305.33	5375.71	4977.82	4875.11
							47.19	NSSYFVEWIPNNVK		0	769.09	2304.24	3	2304.24	0.01	0	110716_YLLin_brain_SCX_F24_03_p.03360.03360.3	0.562	1.041	0.949	322.285	573.181	596.756	543.884
							44.83	NSSYFVEWIPNNVK		0	769.09	2304.24	3	2304.24	0.01	0	110716_YLLin_brain_SCX_F23_02_p.03316.03316.3	0.557	1.101	0.922	481.371	864.837	952.243	797.421
							23.99	NSSYFVEWIPNNVK		0	769.1	2304.27	3	2304.24	0.04	0	110716_YLLin_brain_SCX_F30_01_p.03273.03273.3	---	---	---
							52.77	NSSYFVEWIPNNVK		0	1153.15	2304.28	2	2304.24	0.05	0	110716_YLLin_brain_SCX_F22_02_p.03343.03343.2	0.528	0.903	0.798	260.112	492.567	444.628	392.983
							59.75	NSSYFVEWIPNNVK		0	1153.15	2304.29	2	2304.24	0.06	0	110716_YLLin_brain_SCX_F22_01_p.03333.03333.2	0.59	0.895	0.818	1230.24	2084.27	1864.68	1704.71
							59.67	NSSYFVEWIPNNVK		0	1153.16	2304.3	2	2304.24	0.06	0	110716_YLLin_brain_SCX_F24_01_p.03321.03321.2	0.683	1.166	1.192	1654.6	2422.64	2823.86	2886.59
							45.74	NSSYFVEWIPNNVK		0	1153.16	2304.3	2	2304.24	0.07	0	110716_YLLin_brain_SCX_F23_02_p.03323.03323.2	0.633	1.103	0.999	303.197	478.988	528.555	478.348
							57.86	NSSYFVEWIPNNVK		0	1153.16	2304.31	2	2304.24	0.07	0	110716_YLLin_brain_SCX_F23_01_p.03326.03326.2	0.586	1.096	0.909	1291.98	2203.27	2414.41	2001.91
							47.48	NSSYFVEWIPNNVK		0	1153.16	2304.31	2	2304.24	0.08	0	110716_YLLin_brain_SCX_F22_03_p.03403.03403.2	0.505	0.842	0.72	357.006	706.606	594.681	508.665
							43.25	NSSYFVEWIPNNVK		0	1153.17	2304.33	2	2304.24	0.09	0	110716_YLLin_brain_SCX_F24_02_p.03343.03343.2	0.627	1.053	1.003	319.886	510.591	537.615	512.156
							23.43	ALTVPELTQQMFDSK		0	579.8	2315.18	4	2315.27	-0.08	0	110716_YLLin_brain_SCX_F22_02_p.03626.03626.4	---	---	---
							30.66	ALTVPELTQQMFDSK		0	579.81	2315.19	4	2315.27	-0.07	0	110716_YLLin_brain_SCX_F22_01_p.03608.03608.4	0.651	0.976	0.818	467.8	718.872	701.543	588.119
							31.39	ALTVPELTQQMFDSK		0	579.81	2315.21	4	2315.27	-0.06	0	110716_YLLin_brain_SCX_F23_01_p.03621.03621.4	0.506	0.897	0.879	354.072	699.155	626.869	614.289
							51.77	ALTVPELTQQMFDSK		0	772.75	2315.24	3	2315.27	-0.03	0	110716_YLLin_brain_SCX_F1819_03_p.03610.03610.3	0.575	0.982	0.88	1702.47	2962.9	2909.37	2606.08
							53.67	ALTVPELTQQMFDSK		0	772.75	2315.24	3	2315.27	-0.03	0	110716_YLLin_brain_SCX_F21_02_p.03603.03603.3	0.573	1.091	0.734	159.227	277.691	302.831	203.819
							56.55	ALTVPELTQQMFDSK		0	772.75	2315.24	3	2315.27	-0.03	0	110716_YLLin_brain_SCX_F1617_02_p.03647.03647.3	0.514	0.764	0.583	683.84	1330.83	1016.59	776.477
							57.26	ALTVPELTQQMFDSK		0	772.75	2315.24	3	2315.27	-0.03	0	110716_YLLin_brain_SCX_F1617_02_p.03646.03646.3	0.464	0.613	0.518	620.859	1336.93	819.56	692.625
							40.62	ALTVPELTQQMFDSK		0	772.75	2315.24	3	2315.27	-0.02	0	110716_YLLin_brain_SCX_F1819_02_p.02961.02961.3	0.886	0.718	0.986	810.732	915.496	657.652	902.271
							45.21	ALTVPELTQQMFDSK		0	772.76	2315.24	3	2315.27	-0.02	0	110716_YLLin_brain_SCX_F22_02_p.03613.03613.3	0.399	0.828	0.768	188.356	472.581	391.264	362.715
							34.15	ALTVPELTQQMFDSK		0	772.76	2315.25	3	2315.27	-0.02	0	110716_YLLin_brain_SCX_F1617_02_p.02990.02990.3	0.923	0.526	0.889	784.408	849.492	446.642	755.297
							37.22	ALTVPELTQQMFDSK		0	772.76	2315.25	3	2315.27	-0.02	0	110716_YLLin_brain_SCX_F21_03_p.03004.03004.3	0.607	0.514	0.762	282.394	464.981	238.814	354.182
							28.12	ALTVPELTQQMFDSK		0	772.76	2315.25	3	2315.27	-0.02	0	110716_YLLin_brain_SCX_F21_02_p.02954.02954.3	---	---	---
							29.97	ALTVPELTQQMFDSK		0	772.76	2315.25	3	2315.27	-0.02	0	110716_YLLin_brain_SCX_F1819_01_p.02973.02973.3	---	---	---
							37.27	ALTVPELTQQMFDSK		0	772.76	2315.25	3	2315.27	-0.02	0	110716_YLLin_brain_SCX_F23_02_p.02932.02932.3	1.015	0.926	1.293	362.343	356.864	330.372	461.471
							48.36	ALTVPELTQQMFDSK		0	772.76	2315.25	3	2315.27	-0.02	0	110716_YLLin_brain_SCX_F1617_04_p.03621.03621.3	0.52	0.588	0.536	729.182	1401.21	824.258	751.259
							49.06	ALTVPELTQQMFDSK		0	772.76	2315.25	3	2315.27	-0.02	0	110716_YLLin_brain_SCX_F1819_01_p.03625.03625.3	0.603	1.149	0.761	875.468	1450.93	1666.92	1103.6
							49.29	ALTVPELTQQMFDSK		0	772.76	2315.25	3	2315.27	-0.01	0	110716_YLLin_brain_SCX_F1819_01_p.03624.03624.3	0.579	1.088	0.745	736.291	1272.27	1384.75	947.64
							51.09	ALTVPELTQQMFDSK		0	772.76	2315.25	3	2315.27	-0.01	0	110716_YLLin_brain_SCX_F22_01_p.03595.03595.3	0.478	0.967	0.758	647.577	1355.59	1311.26	1027.85
							37.1	ALTVPELTQQMFDSK		0	772.76	2315.25	3	2315.27	-0.01	0	110716_YLLin_brain_SCX_F22_01_p.02940.02940.3	0.839	0.684	0.96	2468.33	2940.87	2011.1	2823.86
							22.31	ALTVPELTQQMFDSK		0	772.76	2315.25	3	2315.27	-0.01	0	110716_YLLin_brain_SCX_F1617_03_p.02979.02979.3	---	---	---
							46.02	ALTVPELTQQMFDSK		0	772.76	2315.26	3	2315.27	-0.01	0	110716_YLLin_brain_SCX_F23_02_p.03599.03599.3	0.496	1.307	1.034	81.3644	163.957	214.3	169.549
							55.71	ALTVPELTQQMFDSK		0	772.76	2315.26	3	2315.27	-0.01	0	110716_YLLin_brain_SCX_F20_01_p.03554.03554.3	0.639	0.962	0.754	1124.39	1759.57	1693.39	1326.38
							26.53	ALTVPELTQQMFDSK		0	772.76	2315.26	3	2315.27	-0.01	0	110716_YLLin_brain_SCX_F20_03_p.02992.02992.3	---	---	---
							33.54	ALTVPELTQQMFDSK		0	772.76	2315.26	3	2315.27	-0.01	0	110716_YLLin_brain_SCX_F23_03_p.03010.03010.3	0.919	0.816	1.287	290.785	316.273	257.95	407.104
							48.45	ALTVPELTQQMFDSK		0	772.76	2315.26	3	2315.27	-0.01	0	110716_YLLin_brain_SCX_F22_03_p.03666.03666.3	0.695	0.942	0.825	250.381	360.506	339.502	297.282
							47.15	ALTVPELTQQMFDSK		0	772.76	2315.26	3	2315.27	-0.01	0	110716_YLLin_brain_SCX_F21_03_p.03652.03652.3	0.601	0.955	0.86	220.343	366.366	349.794	315.204
							40.56	ALTVPELTQQMFDSK		0	772.76	2315.26	3	2315.27	-0.01	0	110716_YLLin_brain_SCX_F20_03_p.03641.03641.3	0.831	0.982	0.752	115.59	139.137	136.625	104.6
							41.64	ALTVPELTQQMFDSK		0	772.76	2315.26	3	2315.27	-0.01	0	110716_YLLin_brain_SCX_F20_01_p.02912.02912.3	0.929	0.888	1.055	1757.74	1891.48	1680.55	1995.57
							51.13	ALTVPELTQQMFDSK		0	772.76	2315.26	3	2315.27	-0.01	0	110716_YLLin_brain_SCX_F23_01_p.02934.02934.3	0.94	0.82	1.258	1833.16	1949.49	1597.85	2452.16
							26.93	ALTVPELTQQMFDSK		0	772.76	2315.26	3	2315.27	-0.01	0	110716_YLLin_brain_SCX_F20_02_p.02961.02961.3	---	---	---
							36.56	ALTVPELTQQMFDSK		0	772.76	2315.26	3	2315.27	0	0	110716_YLLin_brain_SCX_F22_03_p.03019.03019.3	1.248	0.564	0.952	406.635	325.709	183.623	310.002
							45.03	ALTVPELTQQMFDSK		0	772.76	2315.26	3	2315.27	0	0	110716_YLLin_brain_SCX_F1617_01_p.02980.02980.3	0.824	0.656	0.725	594.734	721.445	473.052	523.104
							51.41	ALTVPELTQQMFDSK		0	772.76	2315.26	3	2315.27	0	0	110716_YLLin_brain_SCX_F23_01_p.03608.03608.3	0.547	1.181	0.866	706.113	1290.59	1524.48	1117.05
							41.13	ALTVPELTQQMFDSK		0	772.76	2315.26	3	2315.27	0	0	110716_YLLin_brain_SCX_F1819_03_p.02955.02955.3	0.927	0.877	1.286	1387.75	1497.7	1313.26	1925.63
							47.99	ALTVPELTQQMFDSK		0	772.76	2315.26	3	2315.27	0	0	110716_YLLin_brain_SCX_F23_03_p.03683.03683.3	0.294	0.93	0.578	60.9696	207.711	193.275	120.148
							55.14	ALTVPELTQQMFDSK		0	772.76	2315.27	3	2315.27	0	0	110716_YLLin_brain_SCX_F20_02_p.03603.03603.3	0.599	1.007	0.747	280.328	467.738	471.202	349.362
							52.26	ALTVPELTQQMFDSK		0	772.76	2315.27	3	2315.27	0	0	110716_YLLin_brain_SCX_F21_01_p.03572.03572.3	0.633	0.916	0.815	643.829	1017.71	932.222	829.264
							44.91	ALTVPELTQQMFDSK		0	772.76	2315.27	3	2315.27	0	0	110716_YLLin_brain_SCX_F21_01_p.02923.02923.3	0.817	0.682	1.053	1054.01	1289.61	879.161	1358.02
							55.08	ALTVPELTQQMFDSK		0	772.76	2315.27	3	2315.27	0	0	110716_YLLin_brain_SCX_F1617_01_p.03631.03631.3	0.575	0.732	0.626	702.874	1222.01	894.589	764.993
							56.86	ALTVPELTQQMFDSK		0	772.76	2315.27	3	2315.27	0	0	110716_YLLin_brain_SCX_F1617_01_p.03630.03630.3	0.654	0.586	0.54	819.536	1252.98	733.792	676.142
							25.24	ALTVPELTQQMFDSK		0	772.76	2315.27	3	2315.27	0.01	0	110716_YLLin_brain_SCX_F22_02_p.02951.02951.3	---	---	---
							39.69	ALTVPELTQQMFDSK		0	772.77	2315.28	3	2315.27	0.01	0	110716_YLLin_brain_SCX_F1617_04_p.02966.02966.3	0.781	0.616	0.86	743.44	952.466	586.479	818.655
							20.28	ALTVPELTQQMFDSK		0	1158.67	2315.33	2	2315.27	0.07	0	110716_YLLin_brain_SCX_F1617_04_p.02981.02981.2	---	---	---
							23.91	ALTVPELTQQMFDSK		0	1158.68	2315.35	2	2315.27	0.08	0	110716_YLLin_brain_SCX_F20_02_p.02974.02974.2	---	---	---
							22.63	ALTVPELTQQMFDSK		0	1158.69	2315.36	2	2315.27	0.1	0	110716_YLLin_brain_SCX_F1819_03_p.02966.02966.2	---	---	---
							57.72	ALTVPELTQQMFDSK	Oxidation (M)	0	778.09	2331.23	3	2331.26	-0.03	0	110716_YLLin_brain_SCX_F23_01_p.02891.02891.3	0.692	0.786	1.493	1370.17	1980.93	1556.07	2957.24
							47.8	ALTVPELTQQMFDSK	Oxidation (M)	0	778.09	2331.24	3	2331.26	-0.02	0	110716_YLLin_brain_SCX_F1819_03_p.02924.02924.3	0.648	0.701	1.235	3357.33	5184.01	3633.2	6403.79
							40.45	ALTVPELTQQMFDSK	Oxidation (M)	0	778.09	2331.24	3	2331.26	-0.02	0	110716_YLLin_brain_SCX_F20_03_p.02956.02956.3	0.574	0.796	1.579	128.772	224.158	178.353	353.845
							56.65	ALTVPELTQQMFDSK	Oxidation (M)	0	778.09	2331.24	3	2331.26	-0.02	0	110716_YLLin_brain_SCX_F22_03_p.02982.02982.3	0.713	0.69	1.355	597.615	837.726	578.377	1134.79
							51.91	ALTVPELTQQMFDSK	Oxidation (M)	0	778.09	2331.24	3	2331.26	-0.02	0	110716_YLLin_brain_SCX_F1617_01_p.02950.02950.3	0.684	0.551	0.87	968.891	1416.2	780.537	1232.52
							51.25	ALTVPELTQQMFDSK	Oxidation (M)	0	778.09	2331.24	3	2331.26	-0.02	0	110716_YLLin_brain_SCX_F20_02_p.02925.02925.3	0.522	0.539	1.231	400.442	766.696	412.91	943.899
							51.24	ALTVPELTQQMFDSK	Oxidation (M)	0	778.09	2331.25	3	2331.26	-0.02	0	110716_YLLin_brain_SCX_F23_03_p.02967.02967.3	0.483	0.835	1.385	214.61	444.071	370.771	615.151
							45.22	ALTVPELTQQMFDSK	Oxidation (M)	0	778.09	2331.25	3	2331.26	-0.01	0	110716_YLLin_brain_SCX_F21_01_p.02885.02885.3	0.763	0.781	1.362	1289.99	1691.75	1321.87	2304.11
							24.57	ALTVPELTQQMFDSK	Oxidation (M)	0	583.82	2331.25	4	2331.26	-0.01	0	110716_YLLin_brain_SCX_F22_03_p.02991.02991.4	0.904	0.788	1.54	125.59	138.9	109.513	213.859
							58.46	ALTVPELTQQMFDSK	Oxidation (M)	0	778.09	2331.25	3	2331.26	-0.01	0	110716_YLLin_brain_SCX_F1617_04_p.02936.02936.3	0.656	0.427	0.861	1475.67	2250.92	961.846	1938.82
							43.72	ALTVPELTQQMFDSK	Oxidation (M)	0	778.09	2331.25	3	2331.26	-0.01	0	110716_YLLin_brain_SCX_F22_02_p.02909.02909.3	0.599	0.813	1.505	178.039	297.378	241.814	447.698
							56.18	ALTVPELTQQMFDSK	Oxidation (M)	0	778.09	2331.26	3	2331.26	-0.01	0	110716_YLLin_brain_SCX_F1819_02_p.02926.02926.3	0.752	0.82	1.581	1099.3	1461.66	1198.05	2310.76
							56.41	ALTVPELTQQMFDSK	Oxidation (M)	0	778.09	2331.26	3	2331.26	-0.01	0	110716_YLLin_brain_SCX_F1819_02_p.02927.02927.3	0.771	0.718	1.369	1489.58	1932.14	1386.43	2645
							45.04	ALTVPELTQQMFDSK	Oxidation (M)	0	778.09	2331.26	3	2331.26	0	0	110716_YLLin_brain_SCX_F23_02_p.02890.02890.3	0.756	0.944	1.671	258.55	342.143	322.863	571.863
							20.13	ALTVPELTQQMFDSK	Oxidation (M)	0	778.09	2331.26	3	2331.26	0	0	110716_YLLin_brain_SCX_F28_01_p.02874.02874.3	---	---	---
							51.65	ALTVPELTQQMFDSK	Oxidation (M)	0	778.09	2331.26	3	2331.26	0	0	110716_YLLin_brain_SCX_F21_03_p.02965.02965.3	0.747	0.64	1.195	306.883	410.857	262.8	491.05
							46.42	ALTVPELTQQMFDSK	Oxidation (M)	0	778.09	2331.26	3	2331.26	0	0	110716_YLLin_brain_SCX_F1819_01_p.02937.02937.3	0.697	0.782	1.314	1081.47	1550.6	1212.65	2037.61
							48.57	ALTVPELTQQMFDSK	Oxidation (M)	0	778.09	2331.26	3	2331.26	0	0	110716_YLLin_brain_SCX_F1617_02_p.02958.02958.3	0.649	0.534	0.822	767.25	1182.49	631.495	971.461
							51.1	ALTVPELTQQMFDSK	Oxidation (M)	0	778.09	2331.26	3	2331.26	0	0	110716_YLLin_brain_SCX_F21_02_p.02916.02916.3	0.628	0.896	1.541	218.522	348.124	311.8	536.612
							42.68	ALTVPELTQQMFDSK	Oxidation (M)	0	778.1	2331.26	3	2331.26	0	0	110716_YLLin_brain_SCX_F1617_03_p.02942.02942.3	---	---	---	0	0	0	0
							51.48	ALTVPELTQQMFDSK	Oxidation (M)	0	778.1	2331.27	3	2331.26	0.01	0	110716_YLLin_brain_SCX_F22_01_p.02897.02897.3	0.703	0.776	1.268	1367.51	1945.33	1509.18	2466.2
							47.13	ALTVPELTQQMFDSK	Oxidation (M)	0	778.1	2331.27	3	2331.26	0.01	0	110716_YLLin_brain_SCX_F20_01_p.02876.02876.3	0.727	0.743	1.346	2255.88	3103.98	2305.59	4178.21
							24.32	ALTVPELTQQMFDSK	Oxidation (M)	0	583.83	2331.27	4	2331.26	0.01	0	110716_YLLin_brain_SCX_F22_03_p.02990.02990.4	0.66	0.763	1.331	147.763	224.018	170.827	298.232
							35.34	ALTVPELTQQMFDSK	Oxidation (M)	0	583.83	2331.31	4	2331.26	0.05	0	110716_YLLin_brain_SCX_F22_01_p.02910.02910.4	0.634	0.517	1.076	600.591	948.048	490.379	1019.63
							36.6	ALTVPELTQQMFDSK	Oxidation (M)	0	1166.66	2331.31	2	2331.26	0.05	0	110716_YLLin_brain_SCX_F22_01_p.02911.02911.2	0.708	0.603	1.353	1177.38	1663.62	1002.69	2251
							24.01	ALTVPELTQQMFDSK	Oxidation (M)	0	583.84	2331.31	4	2331.26	0.05	0	110716_YLLin_brain_SCX_F21_02_p.02937.02937.4	0.664	1.236	1.578	55.1634	83.036	102.658	131.032
							37.62	ALTVPELTQQMFDSK	Oxidation (M)	0	1166.67	2331.32	2	2331.26	0.06	0	110716_YLLin_brain_SCX_F22_01_p.02912.02912.2	0.624	0.638	1.217	1069.97	1713.34	1093.14	2084.48
							31.98	ALTVPELTQQMFDSK	Oxidation (M)	0	1166.67	2331.32	2	2331.26	0.06	0	110716_YLLin_brain_SCX_F21_02_p.02931.02931.2	0.936	0.967	1.282	270.058	288.381	278.805	369.633
							21.44	ALTVPELTQQMFDSK	Oxidation (M)	0	583.84	2331.32	4	2331.26	0.06	0	110716_YLLin_brain_SCX_F22_02_p.02921.02921.4	0.446	0.442	0.967	92.9602	208.368	92.0038	201.499
							32.04	ALTVPELTQQMFDSK	Oxidation (M)	0	1166.67	2331.33	2	2331.26	0.07	0	110716_YLLin_brain_SCX_F22_02_p.02924.02924.2	0.942	0.885	1.754	298.766	317.214	280.639	556.518
							29.29	ALTVPELTQQMFDSK	Oxidation (M)	0	1166.68	2331.35	2	2331.26	0.08	0	110716_YLLin_brain_SCX_F22_02_p.02923.02923.2	---	---	---
							36.14	ALTVPELTQQMFDSK	Oxidation (M)	0	1166.68	2331.35	2	2331.26	0.09	0	110716_YLLin_brain_SCX_F1819_01_p.02954.02954.2	0.944	0.868	1.476	1071.44	1134.53	984.438	1674.23
							44.41	EIVHIQAGQCGNQIGAK		0	605.81	2419.21	4	2419.29	-0.09	0	110716_YLLin_brain_SCX_F33_01_p.02376.02376.4	0.593	0.61	0.74	499.653	841.982	513.411	623.411
							40.77	EIVHIQAGQCGNQIGAK		0	605.81	2419.22	4	2419.29	-0.07	0	110716_YLLin_brain_SCX_F34_01_p.02361.02361.4	0.65	1.043	1.276	372.257	572.623	597.053	730.495
							36.48	EIVHIQAGQCGNQIGAK		0	605.82	2419.24	4	2419.29	-0.06	0	110716_YLLin_brain_SCX_F33_02_p.02396.02396.4	0.549	0.548	0.749	366.411	667.348	365.757	499.902
							39.3	EIVHIQAGQCGNQIGAK		0	605.82	2419.25	4	2419.29	-0.04	0	110716_YLLin_brain_SCX_F34_02_p.02385.02385.4	0.667	0.88	1.248	272.902	409.357	360.42	510.786
							45.32	EIVHIQAGQCGNQIGAK		0	807.43	2419.28	3	2419.29	-0.02	0	110716_YLLin_brain_SCX_F34_02_p.02386.02386.3	0.446	0.736	1.01	178.071	399.237	293.84	403.301
							56.89	EIVHIQAGQCGNQIGAK		0	807.43	2419.28	3	2419.29	-0.01	0	110716_YLLin_brain_SCX_F34_03_p.02404.02404.3	0.581	0.766	0.683	129.782	223.333	171.017	152.467
							59.05	EIVHIQAGQCGNQIGAK		0	807.44	2419.29	3	2419.29	0	0	110716_YLLin_brain_SCX_F33_02_p.02397.02397.3	0.81	0.673	0.912	352.62	435.142	292.709	396.879
							38.16	EIVHIQAGQCGNQIGAK		0	807.44	2419.29	3	2419.29	0	0	110716_YLLin_brain_SCX_F33_03_p.02428.02428.3	0.748	0.941	1.605	80.9096	108.207	101.785	173.627
							51.51	EIVHIQAGQCGNQIGAK		0	807.45	2419.32	3	2419.29	0.03	0	110716_YLLin_brain_SCX_F34_01_p.02366.02366.3	0.504	0.684	1.049	259.905	516.184	353.189	541.659
							48.86	EIVHIQAGQCGNQIGAK		0	807.45	2419.33	3	2419.29	0.04	0	110716_YLLin_brain_SCX_F33_01_p.02377.02377.3	0.648	0.495	0.878	436.317	673.07	333.414	591.114
							42.54	MSATFIGNSTAIQELFK		0	617.32	2465.25	4	2465.34	-0.1	0	110716_YLLin_brain_SCX_F23_03_p.04082.04082.4	0.53	1.248	0.851	122.688	231.56	289.086	197.117
							40.97	MSATFIGNSTAIQELFK		0	617.32	2465.25	4	2465.34	-0.1	0	110716_YLLin_brain_SCX_F1819_02_p.04046.04046.4	0.493	0.936	0.913	165.672	335.87	314.356	306.789
							33.23	MSATFIGNSTAIQELFK		0	617.32	2465.25	4	2465.34	-0.1	0	110716_YLLin_brain_SCX_F22_03_p.04063.04063.4	0.358	1.108	0.481	98.2928	274.912	304.468	132.115
							40.49	MSATFIGNSTAIQELFK		0	617.32	2465.25	4	2465.34	-0.09	0	110716_YLLin_brain_SCX_F21_03_p.04057.04057.4	0.841	1.044	0.463	128.449	152.809	159.599	70.7067
							47.1	MSATFIGNSTAIQELFK		0	617.32	2465.26	4	2465.34	-0.08	0	110716_YLLin_brain_SCX_F23_01_p.04007.04007.4	0.564	1.215	0.88	525.675	932.24	1132.69	819.906
							39.48	MSATFIGNSTAIQELFK		0	617.32	2465.26	4	2465.34	-0.08	0	110716_YLLin_brain_SCX_F20_02_p.04000.04000.4	0.491	1.106	0.798	143.105	291.398	322.21	232.62
							47.85	MSATFIGNSTAIQELFK		0	617.32	2465.26	4	2465.34	-0.08	0	110716_YLLin_brain_SCX_F1819_03_p.04034.04034.4	0.624	0.98	0.828	625.97	1003.01	982.893	830.054
							35.69	MSATFIGNSTAIQELFK		0	617.33	2465.28	4	2465.34	-0.06	0	110716_YLLin_brain_SCX_F22_02_p.04018.04018.4	0.408	0.976	0.728	131.813	323.25	315.401	235.22
							42.99	MSATFIGNSTAIQELFK		0	617.33	2465.28	4	2465.34	-0.06	0	110716_YLLin_brain_SCX_F21_02_p.04013.04013.4	0.449	1.256	0.871	116.424	259.24	325.524	225.728
							50.88	MSATFIGNSTAIQELFK		0	617.33	2465.28	4	2465.34	-0.06	0	110716_YLLin_brain_SCX_F1819_01_p.04046.04046.4	0.552	0.952	0.735	354.608	642.587	611.437	472.254
							24.5	MSATFIGNSTAIQELFK		0	617.33	2465.29	4	2465.34	-0.05	0	110716_YLLin_brain_SCX_F23_02_p.03995.03995.4	---	---	---
							22.86	MSATFIGNSTAIQELFK		0	617.33	2465.29	4	2465.34	-0.05	0	110716_YLLin_brain_SCX_F20_03_p.04041.04041.4	---	---	---
							25.63	MSATFIGNSTAIQELFK		0	617.33	2465.29	4	2465.34	-0.05	0	110716_YLLin_brain_SCX_F20_03_p.04042.04042.4	---	---	---
							47.82	MSATFIGNSTAIQELFK		0	617.33	2465.3	4	2465.34	-0.05	0	110716_YLLin_brain_SCX_F22_01_p.04000.04000.4	0.54	0.966	0.626	729.567	1351.15	1305.22	846.039
							53.56	MSATFIGNSTAIQELFK		0	617.33	2465.3	4	2465.34	-0.05	0	110716_YLLin_brain_SCX_F20_01_p.03951.03951.4	0.574	1.136	0.717	656.56	1144.67	1299.86	820.903
							30.52	MSATFIGNSTAIQELFK		0	617.34	2465.32	4	2465.34	-0.03	0	110716_YLLin_brain_SCX_F23_01_p.03779.03779.4	---	---	---
							31.2	MSATFIGNSTAIQELFK		0	822.78	2465.32	3	2465.34	-0.02	0	110716_YLLin_brain_SCX_F24_02_p.04038.04038.3	0.601	1.318	0.934	15.7368	26.202	34.5374	24.4636
							21.31	MSATFIGNSTAIQELFK		0	822.78	2465.32	3	2465.34	-0.02	0	110716_YLLin_brain_SCX_F24_02_p.04037.04037.3	---	---	---
							63.66	MSATFIGNSTAIQELFK		0	822.78	2465.33	3	2465.34	-0.02	0	110716_YLLin_brain_SCX_F23_01_p.03767.03767.3	0.804	1.16	1.613	332.798	413.873	479.985	667.561
							62.19	MSATFIGNSTAIQELFK		0	822.78	2465.33	3	2465.34	-0.01	0	110716_YLLin_brain_SCX_F21_01_p.03738.03738.3	0.65	0.948	1.056	433.326	666.599	631.735	704.089
							68.58	MSATFIGNSTAIQELFK		0	822.78	2465.33	3	2465.34	-0.01	0	110716_YLLin_brain_SCX_F21_01_p.03739.03739.3	0.729	0.962	1.184	573.085	786.271	756.096	930.953
							35.24	MSATFIGNSTAIQELFK		0	822.78	2465.33	3	2465.34	-0.01	0	110716_YLLin_brain_SCX_F22_02_p.03778.03778.3	0.603	0.817	0.982	170.189	282.249	230.636	277.047
							91.4	MSATFIGNSTAIQELFK		0	822.79	2465.34	3	2465.34	-0.01	0	110716_YLLin_brain_SCX_F21_01_p.03981.03981.3	0.537	1.197	0.761	2348.37	4370.61	5231.93	3326.47
							57.52	MSATFIGNSTAIQELFK		0	822.79	2465.34	3	2465.34	-0.01	0	110716_YLLin_brain_SCX_F21_03_p.04056.04056.3	0.471	1.187	0.701	344.734	731.244	868.307	512.608
							35.27	MSATFIGNSTAIQELFK		0	822.79	2465.34	3	2465.34	-0.01	0	110716_YLLin_brain_SCX_F24_03_p.04066.04066.3	0.76	2.753	1.398	31.5676	41.558	114.404	58.0954
							85.93	MSATFIGNSTAIQELFK		0	822.79	2465.34	3	2465.34	-0.01	0	110716_YLLin_brain_SCX_F1819_03_p.04027.04027.3	0.486	1.066	0.6	1865.9	3838.93	4091.78	2303.61
							26.57	MSATFIGNSTAIQELFK		0	822.79	2465.34	3	2465.34	-0.01	0	110716_YLLin_brain_SCX_F24_03_p.04067.04067.3	---	---	---
							75.66	MSATFIGNSTAIQELFK		0	822.79	2465.34	3	2465.34	-0.01	0	110716_YLLin_brain_SCX_F1819_03_p.03784.03784.3	0.732	0.986	1.237	929.207	1270.11	1252.37	1570.81
							76.72	MSATFIGNSTAIQELFK		0	822.79	2465.34	3	2465.34	-0.01	0	110716_YLLin_brain_SCX_F1819_03_p.03783.03783.3	0.782	1.07	1.139	777.933	994.824	1064.77	1132.92
							74.03	MSATFIGNSTAIQELFK		0	822.79	2465.34	3	2465.34	0	0	110716_YLLin_brain_SCX_F22_02_p.04017.04017.3	0.469	1.105	0.617	699.223	1489.53	1646.5	918.963
							66.46	MSATFIGNSTAIQELFK		0	822.79	2465.34	3	2465.34	0	0	110716_YLLin_brain_SCX_F21_02_p.04008.04008.3	0.519	1.095	0.6	318.89	614.015	672.228	368.519
							51.66	MSATFIGNSTAIQELFK		0	822.79	2465.34	3	2465.34	0	0	110716_YLLin_brain_SCX_F1617_02_p.04064.04064.3	0.581	0.857	0.744	65.872	113.372	97.13	84.3784
							52.81	MSATFIGNSTAIQELFK		0	822.79	2465.34	3	2465.34	0	0	110716_YLLin_brain_SCX_F1617_02_p.04063.04063.3	0.611	0.63	0.553	95.449	156.23	98.3508	86.3437
							39.11	MSATFIGNSTAIQELFK		0	822.79	2465.34	3	2465.34	0	0	110716_YLLin_brain_SCX_F21_02_p.03774.03774.3	0.561	0.907	1.105	155.246	276.887	251.178	305.969
							68.85	MSATFIGNSTAIQELFK		0	822.79	2465.34	3	2465.34	0	0	110716_YLLin_brain_SCX_F24_01_p.04007.04007.3	0.463	1.07	0.782	156.644	338.606	362.332	264.723
							65.74	MSATFIGNSTAIQELFK		0	822.79	2465.34	3	2465.34	0	0	110716_YLLin_brain_SCX_F24_01_p.04006.04006.3	0.651	2.089	1.095	163.434	251.223	524.81	275.095
							47.38	MSATFIGNSTAIQELFK		0	822.79	2465.34	3	2465.34	0	0	110716_YLLin_brain_SCX_F1617_02_p.03816.03816.3	0.531	0.541	0.641	198.315	373.702	202.142	239.49
							39.4	MSATFIGNSTAIQELFK		0	822.79	2465.34	3	2465.34	0	0	110716_YLLin_brain_SCX_F35_01_p.04073.04073.3	0.44	0.25	0.676	63.59	144.619	36.0924	97.8246
							67.13	MSATFIGNSTAIQELFK		0	822.79	2465.35	3	2465.34	0	0	110716_YLLin_brain_SCX_F23_02_p.03994.03994.3	0.516	1.403	0.876	394.348	764.814	1072.99	670.121
							25.07	MSATFIGNSTAIQELFK		0	822.79	2465.35	3	2465.34	0	0	110716_YLLin_brain_SCX_F21_03_p.03812.03812.3	---	---	---
							35.05	MSATFIGNSTAIQELFK		0	822.79	2465.35	3	2465.34	0	0	110716_YLLin_brain_SCX_F23_02_p.03760.03760.3	0.793	0.871	1.398	99.731	125.729	109.572	175.759
							71.97	MSATFIGNSTAIQELFK		0	822.79	2465.35	3	2465.34	0	0	110716_YLLin_brain_SCX_F1819_01_p.03794.03794.3	0.677	1.045	1.244	303.497	448.116	468.212	557.391
							58.93	MSATFIGNSTAIQELFK		0	822.79	2465.35	3	2465.34	0.01	0	110716_YLLin_brain_SCX_F1617_04_p.03790.03790.3	0.546	0.385	0.552	271.112	496.641	191.334	274.248
							44.83	MSATFIGNSTAIQELFK		0	822.79	2465.35	3	2465.34	0.01	0	110716_YLLin_brain_SCX_F1617_04_p.03791.03791.3	0.804	0.586	0.648	303.212	377.091	220.89	244.195
							93.46	MSATFIGNSTAIQELFK		0	822.79	2465.35	3	2465.34	0.01	0	110716_YLLin_brain_SCX_F22_01_p.03994.03994.3	0.493	1.186	0.701	1393.88	2825.49	3349.68	1980.48
							36.49	MSATFIGNSTAIQELFK		0	822.79	2465.35	3	2465.34	0.01	0	110716_YLLin_brain_SCX_F20_03_p.03802.03802.3	1.088	1.119	1.246	87.1728	80.0944	89.5878	99.8131
							82.02	MSATFIGNSTAIQELFK		0	822.79	2465.35	3	2465.34	0.01	0	110716_YLLin_brain_SCX_F1819_01_p.04038.04038.3	0.588	1.079	0.686	1568.35	2666.71	2877.43	1828.21
							73.77	MSATFIGNSTAIQELFK		0	822.79	2465.35	3	2465.34	0.01	0	110716_YLLin_brain_SCX_F22_01_p.03761.03761.3	0.553	0.91	1.067	617.899	1116.55	1016	1191.14
							53.8	MSATFIGNSTAIQELFK		0	822.79	2465.35	3	2465.34	0.01	0	110716_YLLin_brain_SCX_F20_03_p.04039.04039.3	0.464	1.244	0.933	186.996	402.726	500.821	375.853
							36.57	MSATFIGNSTAIQELFK		0	822.79	2465.36	3	2465.34	0.01	0	110716_YLLin_brain_SCX_F20_02_p.03760.03760.3	0.526	0.662	1.196	103.064	195.964	129.638	234.374
							68.19	MSATFIGNSTAIQELFK		0	822.79	2465.36	3	2465.34	0.01	0	110716_YLLin_brain_SCX_F20_01_p.03711.03711.3	0.709	1.005	1.218	608.371	857.648	861.956	1044.64
							90.72	MSATFIGNSTAIQELFK		0	822.79	2465.36	3	2465.34	0.01	0	110716_YLLin_brain_SCX_F20_01_p.03950.03950.3	0.511	1.088	0.711	1631.25	3192.92	3475.36	2268.8
[truncated: 90,139 more rows]

## Sheet: Bio_2_3
Protein Number	Protein IPI Number	Protein Score	Protein Mass	Total Peptide Matches	Unique Peptide Matches	Shared Peptide Matches	Protein Coverage (%)	MASCOT Peptide Score	Peptide Sequence	Peptide Modification	Unique	Observed m/z	Observed MW	Observed Charge State	Theoretical MW	Mass Error	Missed Cleavage	Spectrum Number	Bio 2 Peptide Quantitation of CI-R / Sham (114/113)	Bio 2 Peptide Quantitation of CI-R + BHTD / Sham (115/113)	Bio2 Peptide Quantitation of CI-R + TPA / Sham (116/113)	Bio2 Peptide Quantitation of CI-R / Sham (118/117)	Bio 3 Peptide Quantitation of CI-R + BHTD / Sham (119/117)	Bio 3 Peptide Quantitation of CI-R + TPA / Sham (121/117)	Sham (113)	CI-R (114)	BHTD (115)	TPA (116)	Sham (117)	CI-R (118)	BHTD (119)	TPA (121)	Bio 2 Protein Quantitation of CI-R / Sham (114/113)	Number Quantitation Peptides	Geometric SD	Bio 2 Protein Quantitation of CI-R + BHTD / Sham (115/113)	Number Quantitation Peptides	Geometric SD	Bio 2 Protein Quantitation of CI-R + TPA / Sham (116/113)	Number Quantitation Peptides	Geometric SD	Bio 3 Protein Quantitation of CI-R / Sham (118/117)	Number Quantitation Peptides	Geometric SD	Bio 3 Protein Quantitation of CI-R + BHTD / Sham (119/117)	Number Quantitation Peptides	Geometric SD	Bio 3 Protein Quantitation of CI-R + TPA / Sham (121/117)	Number Quantitation Peptides
1	IPI00757353	23172	346462	1037	161	1	61.3	22.73	DALLSR		1	489.79	977.56	2	977.58	-0.02	0	130725_YLLin_iTRAQ_SCX_02_F19_p.01813.01813.2	---	---	---	---	---	---									2.012	805	[1.025]	0.887	810	[1.026]	1.152	808	[1.022]	2.479	818	[1.026]	1.101	814	[1.024]	1.065	811
								21.72	DALLSR		1	489.79	977.56	2	977.58	-0.02	0	130725_YLLin_iTRAQ_SCX_02_F17_p.01745.01745.2	---	---	---	---	---	---
								20.31	DALLSR		1	489.8	977.58	2	977.58	0	0	130725_YLLin_iTRAQ_SCX_01_F18_p.01589.01589.2	---	---	---	---	---	---
								26.55	LADSLR		1	489.8	977.59	2	977.58	0.01	0	130725_YLLin_iTRAQ_SCX_01_F20_p.01851.01851.2	---	---	---	---	---	---
								22.91	LADSLR		1	489.81	977.6	2	977.58	0.02	0	130725_YLLin_iTRAQ_SCX_01_F20_p.01850.01850.2	---	---	---	---	---	---
								24.43	DALLSR		1	489.81	977.6	2	977.58	0.02	0	130725_YLLin_iTRAQ_SCX_01_F17_p.01580.01580.2	---	---	---	---	---	---
								26.97	QQVLDR		1	531.81	1061.61	2	1061.61	0	0	130725_YLLin_iTRAQ_SCX_01_F18_p.01241.01241.2	---	---	---	---	---	---
								31.25	QQVLDR		1	531.82	1061.63	2	1061.61	0.02	0	130725_YLLin_iTRAQ_SCX_01_F19_p.01323.01323.2	---	---	---	---	---	---
								33.45	QQVLDR		1	531.83	1061.64	2	1061.61	0.02	0	130725_YLLin_iTRAQ_SCX_01_F19_p.01324.01324.2	---	---	---	---	---	---
								30.06	LDDSYR		1	536.77	1071.53	2	1071.55	-0.02	0	130725_YLLin_iTRAQ_SCX_02_F19_p.01547.01547.2	2.947	1.352	1.441	3.472	1.572	0.966	288.728	850.964	390.269	416.153	324.905	1127.97	510.805	314
								21.08	LDDSYR		1	536.8	1071.58	2	1071.55	0.03	0	130725_YLLin_iTRAQ_SCX_01_F19_p.01408.01408.2	---	---	---	---	---	---
								24.15	FLSDFR		1	544.8	1087.59	2	1087.6	0	0	130725_YLLin_iTRAQ_SCX_02_F21_p.03136.03136.2	---	---	---	---	---	---
								28.9	FLSDFR		1	544.81	1087.6	2	1087.6	0	0	130725_YLLin_iTRAQ_SCX_01_F20_p.02945.02945.2	---	---	---	---	---	---
								23.93	FLSDFR		1	544.81	1087.6	2	1087.6	0	0	130725_YLLin_iTRAQ_SCX_02_F21_p.03135.03135.2	---	---	---	---	---	---
								25.74	LVQYLR		1	548.34	1094.67	2	1094.68	0	0	130725_YLLin_iTRAQ_SCX_01_F18_p.02567.02567.2	---	---	---	---	---	---
								22.87	LVQYLR		1	548.34	1094.67	2	1094.68	0	0	130725_YLLin_iTRAQ_SCX_02_F19_p.02779.02779.2	---	---	---	---	---	---
								24.64	LVQYLR		1	548.34	1094.67	2	1094.68	0	0	130725_YLLin_iTRAQ_SCX_02_F19_p.02778.02778.2	---	---	---	---	---	---
								21.35	LVQYLR		1	548.35	1094.68	2	1094.68	0	0	130725_YLLin_iTRAQ_SCX_01_F20_p.02687.02687.2	---	---	---	---	---	---
								22.04	LVQYLR		1	548.35	1094.69	2	1094.68	0.02	0	130725_YLLin_iTRAQ_SCX_01_F19_p.02638.02638.2	---	---	---	---	---	---
								22.84	LQQLFR		1	554.84	1107.66	2	1107.67	-0.01	0	130725_YLLin_iTRAQ_SCX_03_F19_p.03041.03041.2	---	---	---	---	---	---
								21.22	LQQLFR		1	554.84	1107.66	2	1107.67	-0.01	0	130725_YLLin_iTRAQ_SCX_03_F19_p.03042.03042.2	---	---	---	---	---	---
								24.34	LQQLFR		1	554.84	1107.66	2	1107.67	-0.01	0	130725_YLLin_iTRAQ_SCX_01_F22_p.02973.02973.2	---	---	---	---	---	---
								22.86	LQQLFR		1	554.84	1107.67	2	1107.67	0	0	130725_YLLin_iTRAQ_SCX_01_F21_p.02949.02949.2	---	---	---	---	---	---
								24.73	LQQLFR		1	554.84	1107.67	2	1107.67	0	0	130725_YLLin_iTRAQ_SCX_02_F21_p.03109.03109.2	---	---	---	---	---	---
								20.44	LQQLFR		1	554.85	1107.68	2	1107.67	0.01	0	130725_YLLin_iTRAQ_SCX_01_F19_p.02874.02874.2	---	---	---	---	---	---
								20.46	LQQLFR		1	554.85	1107.69	2	1107.67	0.02	0	130725_YLLin_iTRAQ_SCX_01_F19_p.02873.02873.2	---	---	---	---	---	---
								23.23	EAGSVSLR		1	561.82	1121.62	2	1121.63	-0.02	0	130725_YLLin_iTRAQ_SCX_02_F19_p.01523.01523.2	---	---	---	---	---	---
								20.7	EAGSVSLR		1	561.82	1121.62	2	1121.63	-0.01	0	130725_YLLin_iTRAQ_SCX_02_F17_p.01438.01438.2	1.382	0.691	1.085	2.001	1.131	0.902	573.095	792.208	395.944	621.827	414.846	830.06	469.335	374
								24.66	EAGSVSLR		1	561.83	1121.64	2	1121.63	0	0	130725_YLLin_iTRAQ_SCX_02_F18_p.01221.01221.2	---	---	---	---	---	---
								25.99	EAGSVSLR		1	561.83	1121.64	2	1121.63	0	0	130725_YLLin_iTRAQ_SCX_01_F16_p.01288.01288.2	1.795	0.726	0.897	2.249	0.91	1.003	1225.33	2199.08	890.003	1098.61	1244.07	2798.53	1132.09	1248
								33.09	EAGSVSLR		1	561.84	1121.66	2	1121.63	0.02	0	130725_YLLin_iTRAQ_SCX_01_F19_p.01382.01382.2	1.893	0.802	0.83	2.554	1.247	1.067	1717.02	3250.91	1376.68	1424.38	1405.19	3589	1752.5	1499
								23.63	LSILSEER		1	625.86	1249.7	2	1249.72	-0.02	0	130725_YLLin_iTRAQ_SCX_02_F19_p.02759.02759.2	---	---	---	---	---	---
								20.71	LSILSEER		1	625.86	1249.71	2	1249.72	-0.01	0	130725_YLLin_iTRAQ_SCX_02_F15_p.02829.02829.2	---	---	---	---	---	---
								21.04	LSILSEER		1	625.86	1249.71	2	1249.72	0	0	130725_YLLin_iTRAQ_SCX_03_F18_p.02724.02724.2	---	---	---	---	---	---
								33.28	LSILSEER		1	625.87	1249.72	2	1249.72	0	0	130725_YLLin_iTRAQ_SCX_01_F18_p.02561.02561.2	---	---	---	---	---	---
								25.77	LSILSEER		1	625.87	1249.72	2	1249.72	0	0	130725_YLLin_iTRAQ_SCX_03_F17_p.02781.02781.2	---	---	---	---	---	---
								30.71	LSILSEER		1	625.87	1249.72	2	1249.72	0	0	130725_YLLin_iTRAQ_SCX_01_F15_p.02614.02614.2	---	---	---	---	---	---
								33.81	LSILSEER		1	625.87	1249.72	2	1249.72	0	0	130725_YLLin_iTRAQ_SCX_01_F16_p.02606.02606.2	---	---	---	---	---	---
								23.48	LSILSEER		1	625.87	1249.72	2	1249.72	0	0	130725_YLLin_iTRAQ_SCX_03_F17_p.02780.02780.2	---	---	---	---	---	---
								34.11	LSILSEER		1	625.87	1249.72	2	1249.72	0	0	130725_YLLin_iTRAQ_SCX_02_F18_p.02513.02513.2	---	---	---	---	---	---
								34.27	LSILSEER		1	625.87	1249.73	2	1249.72	0.01	0	130725_YLLin_iTRAQ_SCX_01_F14_p.02651.02651.2	---	---	---	---	---	---
								34.04	LSILSEER		1	625.87	1249.73	2	1249.72	0.01	0	130725_YLLin_iTRAQ_SCX_02_F18_p.02514.02514.2	---	---	---	---	---	---
								34.2	LSILSEER		1	625.87	1249.73	2	1249.72	0.02	0	130725_YLLin_iTRAQ_SCX_01_F17_p.02585.02585.2	---	---	---	---	---	---
								20.92	WEALK		1	627.89	1253.76	2	1253.76	0	0	130725_YLLin_iTRAQ_SCX_02_F25_p.02590.02590.2	---	---	---	---	---	---
								26.79	IDGITIQAR		1	645.88	1289.74	2	1289.76	-0.02	0	130725_YLLin_iTRAQ_SCX_02_F15_p.02479.02479.2	1.458	0.477	1.147	2.625	0.845	1.14	251.362	366.573	119.823	288.229	183.313	481.14	154.943	209
								22.14	IDGITIQAR		1	645.88	1289.75	2	1289.76	-0.01	0	130725_YLLin_iTRAQ_SCX_02_F13_p.02546.02546.2	---	---	---	---	---	---
								33.11	IDGITIQAR		1	645.88	1289.75	2	1289.76	-0.01	0	130725_YLLin_iTRAQ_SCX_01_F13_p.02337.02337.2	3.258	0.672	1.048	2.78	1.213	0.998	396.526	1292.07	266.552	415.416	443.732	1233.7	538.337	443
								40.85	IDGITIQAR		1	645.89	1289.76	2	1289.76	0	0	130725_YLLin_iTRAQ_SCX_01_F10_p.02396.02396.2	3.248	0.897	1.566	3.031	1.445	1.412	105.682	343.215	94.8444	165.463	103.403	313.418	149.379	146
								32.56	IDGITIQAR		1	645.89	1289.76	2	1289.76	0	0	130725_YLLin_iTRAQ_SCX_01_F15_p.02278.02278.2	2.891	0.759	0.943	3.548	1.418	1.069	829.754	2399.15	629.418	782.77	623.708	2212.67	884.498	667
								39.39	IDGITIQAR		1	645.89	1289.76	2	1289.76	0	0	130725_YLLin_iTRAQ_SCX_01_F12_p.02401.02401.2	3.228	0.945	0.927	3.253	1.023	0.959	689.474	2225.8	651.363	639.177	758.36	2466.59	775.523	727
								32.43	IDGITIQAR		1	645.89	1289.76	2	1289.76	0	0	130725_YLLin_iTRAQ_SCX_01_F14_p.02314.02314.2	2.949	0.955	1.41	3.003	0.921	0.894	668.871	1972.74	638.956	943.299	743.086	2231.25	684.296	664
								40.79	IDGITIQAR		1	645.89	1289.76	2	1289.76	0	0	130725_YLLin_iTRAQ_SCX_01_F12_p.02400.02400.2	2.965	0.839	1.23	4.057	1.164	1.153	816.547	2420.86	684.68	1004.58	662.668	2688.38	771.221	764
								35.12	IDGITIQAR		1	645.89	1289.77	2	1289.76	0.01	0	130725_YLLin_iTRAQ_SCX_01_F16_p.02274.02274.2	2.407	0.729	1.167	2.861	0.855	0.926	1222.34	2941.79	890.648	1426.12	1246.89	3567.68	1066.67	1154
								40.48	IDGITIQAR		1	645.89	1289.77	2	1289.76	0.01	0	130725_YLLin_iTRAQ_SCX_01_F09_p.02511.02511.2	2.074	1.201	1.505	4.645	2.129	1.195	61.7404	128.061	74.1264	92.9444	30.1307	139.958	64.1333	36
								20.01	IDGITIQAR		1	645.89	1289.77	2	1289.76	0.01	0	130725_YLLin_iTRAQ_SCX_03_F16_p.02512.02512.2	---	---	---	---	---	---
								24.68	IDGITIQAR		1	645.89	1289.77	2	1289.76	0.01	0	130725_YLLin_iTRAQ_SCX_03_F13_p.02594.02594.2	2.48	0.742	1.517	2.242	1.408	0.89	123.03	305.138	91.3038	186.577	157.289	352.628	221.536	140
								22.74	IDGITIQAR		1	645.89	1289.77	2	1289.76	0.01	0	130725_YLLin_iTRAQ_SCX_03_F15_p.02555.02555.2	---	---	---	---	---	---
								29.44	IDGITIQAR		1	645.9	1289.78	2	1289.76	0.01	0	130725_YLLin_iTRAQ_SCX_01_F17_p.02247.02247.2	2.356	0.811	0.847	2.946	1.122	0.97	1310.87	3088.33	1063.01	1109.92	1194.12	3518.35	1340.35	1158
								39.87	IDGITIQAR		1	645.9	1289.78	2	1289.76	0.02	0	130725_YLLin_iTRAQ_SCX_01_F11_p.02398.02398.2	2.376	0.803	1.222	4.207	1.598	1.353	198.403	471.329	159.223	242.36	138.935	584.447	221.975	188
								37.58	IDGITIQAR		1	645.9	1289.79	2	1289.76	0.03	0	130725_YLLin_iTRAQ_SCX_02_F10_p.02459.02459.2	3.491	0.819	1.54	3.192	1.718	0.921	153.821	536.924	125.912	236.927	121.627	388.193	208.962	112
								42.18	LFGAAEVQR		1	647.87	1293.72	2	1293.73	-0.01	0	130725_YLLin_iTRAQ_SCX_02_F17_p.02453.02453.2	3.168	0.823	1.569	3.081	1.114	0.889	455.06	1441.57	374.602	713.838	429.695	1323.71	478.84	382
								33.49	LFGAAEVQR		1	647.87	1293.72	2	1293.73	-0.01	0	130725_YLLin_iTRAQ_SCX_02_F19_p.02488.02488.2	2.285	0.731	1.118	2.81	1.059	0.996	852.974	1949.35	623.869	953.322	766.783	2154.45	812.344	764
								27.73	LFGAAEVQR		1	647.87	1293.72	2	1293.73	-0.01	0	130725_YLLin_iTRAQ_SCX_02_F16_p.02509.02509.2	---	---	---	---	---	---
								36.82	LFGAAEVQR		1	647.87	1293.72	2	1293.73	-0.01	0	130725_YLLin_iTRAQ_SCX_03_F18_p.02451.02451.2	2.639	0.994	1.391	2.681	1.281	1.115	825.794	2179.01	820.478	1148.69	735.684	1972.01	942.555	820
								23.53	LFGAAEVQR		1	647.87	1293.73	2	1293.73	0	0	130725_YLLin_iTRAQ_SCX_03_F14_p.02658.02658.2	---	---	---	---	---	---
								22.63	LFGAAEVQR		1	647.87	1293.73	2	1293.73	0	0	130725_YLLin_iTRAQ_SCX_02_F15_p.02552.02552.2	---	---	---	---	---	---
								23.47	LFGAAEVQR		1	647.87	1293.73	2	1293.73	0	0	130725_YLLin_iTRAQ_SCX_02_F14_p.02539.02539.2	---	---	---	---	---	---
								39.51	LFGAAEVQR		1	647.87	1293.73	2	1293.73	0	0	130725_YLLin_iTRAQ_SCX_03_F18_p.02450.02450.2	2.461	0.756	0.883	3.155	1.272	1.285	869.17	2139.38	656.74	767.602	724.397	2285.48	921.296	931
								28.27	LFGAAEVQR		1	647.87	1293.73	2	1293.73	0	0	130725_YLLin_iTRAQ_SCX_03_F19_p.02514.02514.2	---	---	---	---	---	---
								28.35	LFGAAEVQR		1	647.88	1293.74	2	1293.73	0	0	130725_YLLin_iTRAQ_SCX_03_F15_p.02628.02628.2	---	---	---	---	---	---
								27.16	LFGAAEVQR		1	647.88	1293.74	2	1293.73	0	0	130725_YLLin_iTRAQ_SCX_03_F19_p.02515.02515.2	---	---	---	---	---	---
								37.61	LFGAAEVQR		1	647.88	1293.74	2	1293.73	0.01	0	130725_YLLin_iTRAQ_SCX_01_F17_p.02303.02303.2	3.171	0.874	0.852	3.44	0.96	1.041	1743.52	5529.24	1523.73	1485.94	1667.94	5737.5	1601.73	1737
								31.56	LFGAAEVQR		1	647.88	1293.74	2	1293.73	0.01	0	130725_YLLin_iTRAQ_SCX_01_F14_p.02375.02375.2	---	---	---	---	---	---
								42.3	LFGAAEVQR		1	647.88	1293.74	2	1293.73	0.01	0	130725_YLLin_iTRAQ_SCX_01_F15_p.02340.02340.2	3.531	1.086	1.071	3.691	1.219	1.1	1129.49	3988.14	1226.65	1209.94	1136.47	4194.59	1385.13	1250
								38.13	LFGAAEVQR		1	647.88	1293.75	2	1293.73	0.01	0	130725_YLLin_iTRAQ_SCX_03_F17_p.02509.02509.2	2.805	0.731	1.374	3.995	1.592	1.03	452.686	1269.92	330.764	622.201	281.442	1124.42	448.023	290
								22.33	LFGAAEVQR		1	647.88	1293.75	2	1293.73	0.01	0	130725_YLLin_iTRAQ_SCX_02_F18_p.02237.02237.2	---	---	---	---	---	---
								51.84	LFGAAEVQR		1	647.88	1293.75	2	1293.73	0.01	0	130725_YLLin_iTRAQ_SCX_01_F19_p.02350.02350.2	3.084	0.903	1.328	3.665	1.148	1.184	1735.19	5351.9	1566.17	2303.63	1576.29	5777.74	1809.41	1866
								29.81	LFGAAEVQR		1	647.88	1293.75	2	1293.73	0.01	0	130725_YLLin_iTRAQ_SCX_03_F16_p.02581.02581.2	---	---	---	---	---	---
								34.43	LFGAAEVQR		1	647.88	1293.75	2	1293.73	0.02	0	130725_YLLin_iTRAQ_SCX_03_F16_p.02580.02580.2	3.642	1.585	1.749	5.941	1.697	1.587	140.065	510.103	222.069	244.949	129.826	771.33	220.355	206
								31.26	LFGAAEVQR		1	647.88	1293.75	2	1293.73	0.02	0	130725_YLLin_iTRAQ_SCX_01_F16_p.02330.02330.2	---	---	---	---	---	---
								33.53	LFGAAEVQR		1	647.89	1293.76	2	1293.73	0.03	0	130725_YLLin_iTRAQ_SCX_01_F13_p.02404.02404.2	2.144	0.707	1.144	2.077	1.317	0.828	270.332	579.528	191.245	309.338	219.741	456.471	289.322	182
								26.28	IDALEK		1	648.9	1295.8	2	1295.79	0	0	130725_YLLin_iTRAQ_SCX_03_F22_p.02266.02266.2	---	---	---	---	---	---
								24.92	TASPWK		1	649.38	1296.75	2	1296.77	-0.02	0	130725_YLLin_iTRAQ_SCX_01_F25_p.01711.01711.2	---	---	---	---	---	---
								27.38	TASPWK		1	649.39	1296.76	2	1296.77	0	0	130725_YLLin_iTRAQ_SCX_01_F25_p.01710.01710.2	1.65	1.311	1.239	2.223	0.959	0.849	329.586	543.894	432.218	408.387	397.992	884.796	381.496	338
								23.39	VSDLEK		1	649.89	1297.76	2	1297.77	-0.01	0	130725_YLLin_iTRAQ_SCX_01_F22_p.01798.01798.2	---	---	---	---	---	---
								25.39	LLQAQK		1	654.92	1307.83	2	1307.84	-0.01	0	130725_YLLin_iTRAQ_SCX_02_F22_p.01931.01931.2	---	---	---	---	---	---
								23.93	LLQAQK		1	654.93	1307.84	2	1307.84	0	0	130725_YLLin_iTRAQ_SCX_02_F23_p.01973.01973.2	---	---	---	---	---	---
								31.32	DLTGVQNLR		1	660.37	1318.73	2	1318.75	-0.02	0	130725_YLLin_iTRAQ_SCX_02_F15_p.02105.02105.2	1.677	0.739	0.693	2.07	1.056	1.103	478.076	801.713	353.405	331.411	375.284	777.01	396.354	414
								35.04	DLTGVQNLR		1	660.38	1318.74	2	1318.75	-0.01	0	130725_YLLin_iTRAQ_SCX_02_F17_p.02008.02008.2	2.312	0.863	1.623	2.847	1.328	0.882	652.27	1508.09	562.859	1058.93	571.663	1627.26	759.303	504
								45.19	DLTGVQNLR		1	660.38	1318.74	2	1318.75	-0.01	0	130725_YLLin_iTRAQ_SCX_03_F18_p.02016.02016.2	1.65	1.181	1.273	2.111	1.129	0.923	1233.76	2035.84	1457.07	1570.73	1123.89	2372.39	1268.72	1037
								45.44	DLTGVQNLR		1	660.38	1318.74	2	1318.75	-0.01	0	130725_YLLin_iTRAQ_SCX_03_F18_p.02015.02015.2	1.968	1.017	0.887	2.403	1.11	0.974	1396.95	2749.17	1420.96	1238.74	1248.29	3000.17	1386.03	1216
								40.32	DLTGVQNLR		1	660.38	1318.74	2	1318.75	-0.01	0	130725_YLLin_iTRAQ_SCX_02_F14_p.02088.02088.2	1.916	0.832	0.873	1.957	0.971	0.795	420.085	804.765	349.575	366.732	395.995	775.03	384.659	315
								46.99	DLTGVQNLR		1	660.38	1318.74	2	1318.75	-0.01	0	130725_YLLin_iTRAQ_SCX_01_F17_p.01861.01861.2	2.214	1.121	1.046	2.464	1.114	0.955	2595.68	5746.18	2909.41	2716.23	2581.29	6359.67	2875.92	2465
								40.29	DLTGVQNLR		1	660.38	1318.74	2	1318.75	-0.01	0	130725_YLLin_iTRAQ_SCX_02_F14_p.02089.02089.2	2.718	1.008	1.216	2.107	1.179	0.965	313.709	852.651	316.107	381.412	386.392	814.148	455.682	373
								37.82	DLTGVQNLR		1	660.38	1318.74	2	1318.75	-0.01	0	130725_YLLin_iTRAQ_SCX_02_F16_p.02065.02065.2	1.332	0.854	1.321	2.725	1.341	1.243	427.294	569.289	365.099	564.246	250.281	681.901	335.58	311
								20.43	DLTGVQNLR		1	660.38	1318.75	2	1318.75	-0.01	0	130725_YLLin_iTRAQ_SCX_01_F13_p.01953.01953.2	---	---	---	---	---	---
								30.86	DLTGVQNLR		1	660.38	1318.75	2	1318.75	-0.01	0	130725_YLLin_iTRAQ_SCX_03_F16_p.02130.02130.2	---	---	---	---	---	---
								33.66	DLTGVQNLR		1	660.38	1318.75	2	1318.75	-0.01	0	130725_YLLin_iTRAQ_SCX_01_F16_p.01888.01888.2	---	---	---	---	---	---
								32.15	DLTGVQNLR		1	660.38	1318.75	2	1318.75	-0.01	0	130725_YLLin_iTRAQ_SCX_01_F13_p.01952.01952.2	---	---	---	---	---	---
								30.55	DLTGVQNLR		1	660.38	1318.75	2	1318.75	0	0	130725_YLLin_iTRAQ_SCX_03_F17_p.02074.02074.2	---	---	---	---	---	---
								27.15	DLTGVQNLR		1	660.38	1318.75	2	1318.75	0	0	130725_YLLin_iTRAQ_SCX_03_F14_p.02213.02213.2	1.945	0.871	1.285	2.442	0.916	1.233	306.144	595.562	266.498	393.5	210.867	514.873	193.099	260
								52.88	DLTGVQNLR		1	660.38	1318.75	2	1318.75	0	0	130725_YLLin_iTRAQ_SCX_01_F18_p.01864.01864.2	2.483	1.083	1.141	2.62	1.12	1.039	5261.54	13062.7	5697.6	6004.71	5533.92	14499.6	6199.82	5752
								40.1	DLTGVQNLR		1	660.38	1318.75	2	1318.75	0	0	130725_YLLin_iTRAQ_SCX_03_F15_p.02181.02181.2	1.585	0.899	1.025	2.662	1.259	1.007	375.097	594.473	337.083	384.34	267.005	710.654	336.14	269
								49.33	DLTGVQNLR		1	660.38	1318.76	2	1318.75	0	0	130725_YLLin_iTRAQ_SCX_01_F14_p.01936.01936.2	1.914	0.78	1.002	2.75	1.151	1.189	2130.9	4079.08	1662.72	2135.42	1563.06	4297.66	1798.8	1858
								34.06	DLTGVQNLR		1	660.39	1318.76	2	1318.75	0	0	130725_YLLin_iTRAQ_SCX_01_F15_p.01891.01891.2	1.661	1.202	1.32	2.081	1.116	1	1299.54	2159.03	1561.67	1715.25	1293.53	2692.45	1443.61	1294
								44.25	DLTGVQNLR		1	660.39	1318.76	2	1318.75	0.01	0	130725_YLLin_iTRAQ_SCX_03_F14_p.02212.02212.2	2.368	1.307	1.505	1.819	0.74	0.769	242.379	574.07	316.851	364.709	231.341	420.818	171.135	178
								48.71	LGDSHDLQR		1	448.91	1343.7	3	1343.71	-0.01	0	130725_YLLin_iTRAQ_SCX_01_F33_p.01299.01299.2	2.071	0.954	1.618	2.654	1.057	1.205	548.842	1136.72	523.606	888.212	509.648	1352.56	538.545	614
								40.39	LGDSHDLQR		1	448.91	1343.7	3	1343.71	-0.01	0	130725_YLLin_iTRAQ_SCX_02_F33_p.01526.01526.2	2.15	0.668	1.538	3.787	1.363	1.275	463.262	996.022	309.387	712.477	300.494	1137.85	409.543	383
								39	LGDSHDLQR		1	448.91	1343.7	3	1343.71	-0.01	0	130725_YLLin_iTRAQ_SCX_01_F34_p.01353.01353.2	1.42	0.828	1.271	2.456	1.245	0.948	463.429	658.27	383.719	588.87	320.757	787.928	399.46	304
								22.17	LGDSHDLQR		1	448.91	1343.7	3	1343.71	-0.01	0	130725_YLLin_iTRAQ_SCX_02_F34_p.01416.01416.2	---	---	---	---	---	---
								56.06	LGDSHDLQR		1	448.91	1343.71	3	1343.71	0	0	130725_YLLin_iTRAQ_SCX_03_F32_p.01398.01398.2	2.545	1.122	0.956	3.367	1.413	1.034	787.457	2004	883.391	752.832	594.492	2001.61	839.745	615
								59.38	LGDSHDLQR		1	448.91	1343.71	3	1343.71	0	0	130725_YLLin_iTRAQ_SCX_01_F32_p.01378.01378.2	2.894	0.781	1.286	2.957	1.002	0.753	277.226	802.156	216.505	356.509	261.725	773.924	262.207	197
								43.92	LGDSHDLQR		1	448.91	1343.72	3	1343.71	0.01	0	130725_YLLin_iTRAQ_SCX_02_F32_p.01460.01460.2	1.694	0.521	0.813	3.318	1.417	1.199	618.669	1048.07	322.151	503.238	327.733	1087.45	464.413	393
								28.81	LGDSHDLQR		1	448.91	1343.72	3	1343.71	0.01	0	130725_YLLin_iTRAQ_SCX_03_F34_p.01392.01392.2	1.131	0.694	0.647	1.975	1.018	1.337	1809.32	2047.09	1255.29	1170.11	1258.4	2485.2	1280.74	1683
								30.82	LGDSHDLQR		1	448.92	1343.72	3	1343.71	0.01	0	130725_YLLin_iTRAQ_SCX_03_F33_p.01441.01441.2	1.981	0.727	1.009	2.498	1.053	0.999	1393.9	2761.95	1013.54	1405.75	1230.83	3074.31	1296.68	1229
								26.55	SWVNEK		1	685.9	1369.78	2	1369.78	0	0	130725_YLLin_iTRAQ_SCX_03_F25_p.01873.01873.2	2.376	1.859	1.986	5.32	1.441	1.19	177.845	422.542	330.653	353.25	142.049	755.695	204.76	169
								36.95	SLQQLAEER		1	689.38	1376.74	2	1376.76	-0.01	0	130725_YLLin_iTRAQ_SCX_02_F13_p.02302.02302.2	1.129	0.51	0.961	1.842	2.145	1.772	130.515	147.401	66.5584	125.413	74.4869	137.175	159.798	132
								20.1	SLQQLAEER		1	689.38	1376.74	2	1376.76	-0.01	0	130725_YLLin_iTRAQ_SCX_03_F14_p.02090.02090.2	---	---	---	---	---	---
								40.82	SLQQLAEER		1	689.38	1376.75	2	1376.76	-0.01	0	130725_YLLin_iTRAQ_SCX_02_F15_p.02228.02228.2	1.644	0.66	1.524	1.66	1.011	0.843	307.009	504.822	202.659	467.807	362.88	602.25	367.026	306
								34.88	SLQQLAEER		1	689.38	1376.75	2	1376.76	-0.01	0	130725_YLLin_iTRAQ_SCX_02_F17_p.02140.02140.2	1.25	0.859	1.235	1.65	0.935	0.801	470.087	587.556	403.67	580.533	541.943	894.163	506.836	434
								40.53	SLQQLAEER		1	689.38	1376.75	2	1376.76	-0.01	0	130725_YLLin_iTRAQ_SCX_02_F19_p.02196.02196.2	1.348	0.847	1.048	1.623	1.071	0.822	888.996	1198.75	753.274	931.902	882.738	1432.36	945.065	726
								37.86	SLQQLAEER		1	689.38	1376.75	2	1376.76	-0.01	0	130725_YLLin_iTRAQ_SCX_02_F19_p.02197.02197.2	1.631	1.047	1.763	1.905	1.089	1.053	685.889	1118.45	717.842	1209.27	729.092	1388.98	794.021	768
								36.09	SLQQLAEER		1	689.38	1376.75	2	1376.76	-0.01	0	130725_YLLin_iTRAQ_SCX_02_F14_p.02215.02215.2	1.621	0.806	1.086	1.464	1.053	0.961	414.345	671.642	334.142	450.167	424.712	621.856	447.254	408
								49.52	SLQQLAEER		1	689.38	1376.75	2	1376.76	-0.01	0	130725_YLLin_iTRAQ_SCX_03_F15_p.02305.02305.2	1.672	0.866	1.424	2.211	0.688	1.029	224.287	375.004	194.253	319.445	279.019	616.854	192.039	287
								37.86	SLQQLAEER		1	689.38	1376.75	2	1376.76	0	0	130725_YLLin_iTRAQ_SCX_02_F16_p.02191.02191.2	1.073	0.727	1.18	2.057	1.254	0.959	339.306	364.047	246.806	400.326	241.983	497.75	303.365	232
								20.09	SLQQLAEER		1	689.38	1376.75	2	1376.76	0	0	130725_YLLin_iTRAQ_SCX_01_F18_p.01741.01741.2	---	---	---	---	---	---
								49.17	SLQQLAEER		1	689.38	1376.75	2	1376.76	0	0	130725_YLLin_iTRAQ_SCX_01_F17_p.01989.01989.2	1.354	0.816	1.331	2.095	1.163	1.12	1891.38	2560.36	1542.66	2518.03	1652.6	3461.48	1921.63	1851
								36.84	SLQQLAEER		1	689.38	1376.75	2	1376.76	0	0	130725_YLLin_iTRAQ_SCX_03_F19_p.02219.02219.2	1.227	1.035	1.444	1.645	0.809	0.819	796.13	977.114	823.693	1149.34	871.045	1432.96	704.348	713
								20.33	SLQQLAEER		1	689.38	1376.75	2	1376.76	0	0	130725_YLLin_iTRAQ_SCX_01_F13_p.01815.01815.2	---	---	---	---	---	---
								37.62	SLQQLAEER		1	689.38	1376.75	2	1376.76	0	0	130725_YLLin_iTRAQ_SCX_03_F17_p.02197.02197.2	1.552	0.843	1.238	2.401	1.345	1.245	484.527	752.171	408.583	599.623	356.58	856.125	479.668	444
								20.08	SLQQLAEER		1	689.38	1376.75	2	1376.76	0	0	130725_YLLin_iTRAQ_SCX_01_F18_p.01740.01740.2	---	---	---	---	---	---
								21.31	SLQQLAEER		1	689.39	1376.76	2	1376.76	0	0	130725_YLLin_iTRAQ_SCX_02_F13_p.02051.02051.2	---	---	---	---	---	---
								33.57	SLQQLAEER		1	689.39	1376.76	2	1376.76	0	0	130725_YLLin_iTRAQ_SCX_03_F14_p.02339.02339.2	1.814	0.854	1.406	2.049	1.297	1.342	294.727	534.728	251.619	414.429	216.14	442.905	280.297	290
								48.9	SLQQLAEER		1	689.39	1376.76	2	1376.76	0	0	130725_YLLin_iTRAQ_SCX_01_F13_p.02079.02079.2	1.49	0.792	1.129	1.79	1.184	0.989	723.275	1077.89	572.753	816.926	589.518	1055.05	698.11	583
								46.82	SLQQLAEER		1	689.39	1376.76	2	1376.76	0	0	130725_YLLin_iTRAQ_SCX_01_F16_p.02018.02018.2	1.249	0.786	1.209	2.061	1.139	1.179	879.955	1098.65	692.024	1063.82	679.537	1400.8	773.76	801
								49.54	SLQQLAEER		1	689.39	1376.76	2	1376.76	0	0	130725_YLLin_iTRAQ_SCX_01_F15_p.02020.02020.2	1.236	0.756	0.929	1.824	1.086	0.979	1897.42	2345.75	1434.63	1763.36	1869.87	3411.48	2031.43	1830
								49.12	SLQQLAEER		1	689.39	1376.76	2	1376.76	0	0	130725_YLLin_iTRAQ_SCX_01_F18_p.01991.01991.2	1.227	0.886	1.217	1.634	1.044	1.019	3185.61	3907.68	2823.08	3877.29	3115.48	5089.78	3251.57	3176
								49.43	SLQQLAEER		1	689.39	1376.76	2	1376.76	0	0	130725_YLLin_iTRAQ_SCX_01_F14_p.02062.02062.2	1.47	1.011	0.91	1.953	1.153	0.907	2418.51	3554.33	2445.25	2200.99	2099.55	4101.05	2421.46	1904
								36.89	SLQQLAEER		1	689.39	1376.76	2	1376.76	0	0	130725_YLLin_iTRAQ_SCX_03_F15_p.02306.02306.2	0.747	0.611	1.03	1.821	1.06	0.982	370.114	276.469	226.321	381.293	280.146	510.009	297.001	275
								20.17	SLQQLAEER		1	689.39	1376.76	2	1376.76	0.01	0	130725_YLLin_iTRAQ_SCX_03_F17_p.01948.01948.2	---	---	---	---	---	---
								46.89	SLQQLAEER		1	689.39	1376.76	2	1376.76	0.01	0	130725_YLLin_iTRAQ_SCX_02_F18_p.01929.01929.2	1.33	0.911	1.237	1.904	1.06	1.035	1580.91	2102.85	1440.3	1954.88	1511.48	2877.23	1602.04	1565
								27.38	SLQQLAEER		1	689.39	1376.77	2	1376.76	0.01	0	130725_YLLin_iTRAQ_SCX_03_F13_p.02355.02355.2	---	---	---	---	---	---
								20.06	SLQQLAEER		1	689.39	1376.77	2	1376.76	0.01	0	130725_YLLin_iTRAQ_SCX_01_F15_p.01765.01765.2	---	---	---	---	---	---
								49.94	VNSLGETAQR		1	689.88	1377.74	2	1377.75	-0.01	0	130725_YLLin_iTRAQ_SCX_02_F15_p.01642.01642.2	1.909	0.619	1.649	4.081	0.629	1.558	69.6934	133.074	43.1702	114.954	60.3437	246.264	37.9521	94
								43.79	VNSLGETAQR		1	689.88	1377.74	2	1377.75	-0.01	0	130725_YLLin_iTRAQ_SCX_02_F15_p.01641.01641.2	2.202	1.848	1.838	3.761	1.465	1.186	63.6182	140.077	117.539	116.954	67.4312	253.577	98.7798	80
								27.18	VNSLGETAQR		1	689.88	1377.75	2	1377.75	-0.01	0	130725_YLLin_iTRAQ_SCX_01_F17_p.01404.01404.2	---	---	---	---	---	---
								29.04	VNSLGETAQR		1	689.88	1377.75	2	1377.75	0	0	130725_YLLin_iTRAQ_SCX_01_F14_p.01458.01458.2	1.351	0.719	1.226	1.924	1.162	0.753	662.061	894.259	476.252	811.521	677.663	1303.85	787.399	510
								30.06	VNSLGETAQR		1	689.88	1377.75	2	1377.75	0	0	130725_YLLin_iTRAQ_SCX_02_F13_p.01710.01710.2	2.087	0.69	2.174	0.774	0.327	0.343	45.0788	94.0786	31.1142	98.0062	93.2325	72.2072	30.4429	32
								29.15	VNSLGETAQR		1	689.88	1377.75	2	1377.75	0	0	130725_YLLin_iTRAQ_SCX_03_F17_p.01621.01621.2	1.331	0.947	1.186	1.123	0.847	0.631	294.071	391.546	278.455	348.853	475.149	533.38	402.265	300
								41.19	VNSLGETAQR		1	689.88	1377.75	2	1377.75	0	0	130725_YLLin_iTRAQ_SCX_01_F17_p.01403.01403.2	1.176	1.062	1.521	1.267	0.889	0.911	929.917	1093.43	987.508	1414.6	1164.9	1475.96	1036.05	1061
								34.98	VNSLGETAQR		1	689.88	1377.75	2	1377.75	0	0	130725_YLLin_iTRAQ_SCX_02_F14_p.01632.01632.2	1.676	0.811	0.408	2.694	1.085	0.874	226.249	379.186	183.575	92.3727	209.494	564.424	227.332	183
								29.74	VNSLGETAQR		1	689.89	1377.76	2	1377.75	0.01	0	130725_YLLin_iTRAQ_SCX_01_F14_p.01459.01459.2	2.039	0.814	1.159	2.569	1.106	1.009	625.489	1275.54	509.379	724.828	598.536	1537.84	661.847	604
								53.15	VNSLGETAQR		1	689.89	1377.76	2	1377.75	0.01	0	130725_YLLin_iTRAQ_SCX_01_F15_p.01421.01421.2	1.499	0.706	1.09	1.732	0.991	0.861	435.514	652.703	307.338	474.898	501.693	869.132	497.357	432
								33.22	VNSLGETAQR		1	689.89	1377.76	2	1377.75	0.01	0	130725_YLLin_iTRAQ_SCX_03_F14_p.01752.01752.2	1.648	0.481	1.24	2.45	0.631	0.783	165.312	272.488	79.5056	205.037	137.912	337.833	87.0616	108
								42.85	VNSLGETAQR		1	689.89	1377.76	2	1377.75	0.01	0	130725_YLLin_iTRAQ_SCX_03_F13_p.01768.01768.2	2.639	0.442	1.542	4.396	1.048	1.816	50.7028	133.797	22.392	78.2032	36.8916	162.183	38.6485	67
								53.47	DLASVQALLR		1	695.42	1388.82	2	1388.83	-0.01	0	130725_YLLin_iTRAQ_SCX_02_F17_p.03247.03247.2	2.818	0.866	1.436	3.764	1.91	1.092	428.288	1206.96	370.733	615.057	294.817	1109.55	563.089	322
								56.89	DLASVQALLR		1	695.42	1388.82	2	1388.83	-0.01	0	130725_YLLin_iTRAQ_SCX_02_F15_p.03355.03355.2	4.211	1.242	2.607	6.618	1.818	1.695	126.858	534.145	157.502	330.703	109.123	722.15	198.386	185
								58.08	DLASVQALLR		1	695.42	1388.82	2	1388.83	-0.01	0	130725_YLLin_iTRAQ_SCX_02_F10_p.03331.03331.2	4.253	1.36	1.18	3.335	1.208	0.976	73.0108	310.489	99.2974	86.1417	69.7064	232.447	84.2324	68
								53.36	DLASVQALLR		1	695.42	1388.82	2	1388.83	-0.01	0	130725_YLLin_iTRAQ_SCX_02_F17_p.03246.03246.2	2.427	0.772	1.191	2.609	0.985	0.86	467.936	1135.56	361.07	557.088	469.581	1225	462.671	404
								29.37	DLASVQALLR		1	695.42	1388.82	2	1388.83	-0.01	0	130725_YLLin_iTRAQ_SCX_02_F19_p.03274.03274.2	2.468	1.03	1.512	2.967	1.2	1.108	469.692	1158.99	484.015	710.323	462.824	1373.25	555.436	513
								47.43	DLASVQALLR		1	695.42	1388.82	2	1388.83	0	0	130725_YLLin_iTRAQ_SCX_02_F13_p.03423.03423.2	3.222	1.131	2.437	3.623	1.368	0.784	110.55	356.231	125.013	269.455	103.372	374.538	141.39	81
								62.33	DLASVQALLR		1	695.42	1388.82	2	1388.83	0	0	130725_YLLin_iTRAQ_SCX_01_F10_p.03262.03262.2	3.048	0.645	1.03	2.94	1.151	0.756	85.4808	260.546	55.1682	88.0632	103.179	303.344	118.792	78
								32.78	DLASVQALLR		1	695.42	1388.83	2	1388.83	0	0	130725_YLLin_iTRAQ_SCX_03_F14_p.03468.03468.2	---	---	---	---	---	---
								35.49	DLASVQALLR		1	695.42	1388.83	2	1388.83	0	0	130725_YLLin_iTRAQ_SCX_03_F17_p.03318.03318.2	1.939	0.697	1.189	2.314	0.991	1.09	226.685	439.437	158.033	269.633	219.308	507.519	217.27	239
								52.87	DLASVQALLR		1	695.42	1388.83	2	1388.83	0	0	130725_YLLin_iTRAQ_SCX_01_F14_p.03190.03190.2	2.332	0.985	1.301	3.134	1.678	1.378	737.202	1718.83	726.157	959.339	600.839	1882.76	1008.25	828
								56.74	DLASVQALLR		1	695.42	1388.83	2	1388.83	0	0	130725_YLLin_iTRAQ_SCX_01_F17_p.03131.03131.2	2.97	1.082	1.484	3.475	1.405	1.184	1393.83	4139.85	1507.69	2068.8	1255.12	4361.6	1763.79	1486
								51.75	DLASVQALLR		1	695.42	1388.83	2	1388.83	0	0	130725_YLLin_iTRAQ_SCX_01_F09_p.03385.03385.2	2.693	0.945	1.609	9.799	2.474	2.236	81.8568	220.426	77.3948	131.692	32.1974	315.509	79.6554	72
								37.01	DLASVQALLR		1	695.42	1388.83	2	1388.83	0	0	130725_YLLin_iTRAQ_SCX_03_F13_p.03465.03465.2	3.608	1.657	1.284	2.469	0.739	0.302	80.1988	289.386	132.871	102.939	109.108	269.394	80.6011	33
								28.64	DLASVQALLR		1	695.42	1388.83	2	1388.83	0	0	130725_YLLin_iTRAQ_SCX_03_F19_p.03315.03315.2	2.417	1.118	1.576	2.048	1.026	0.97	279.401	675.376	312.264	440.335	340.262	696.718	349.185	330
								53.77	DLASVQALLR		1	695.42	1388.83	2	1388.83	0	0	130725_YLLin_iTRAQ_SCX_03_F18_p.03251.03251.2	2.598	1.206	1.574	2.066	0.951	0.893	561.768	1459.35	677.744	884.494	726.938	1502.21	691.299	649
								50.53	DLASVQALLR		1	695.42	1388.83	2	1388.83	0	0	130725_YLLin_iTRAQ_SCX_03_F15_p.03425.03425.2	2.674	1.1	0.917	2.692	1.183	0.915	152.043	406.548	167.251	139.462	154.113	414.867	182.387	141
								23.35	DLASVQALLR		1	695.42	1388.83	2	1388.83	0	0	130725_YLLin_iTRAQ_SCX_03_F12_p.03523.03523.2	2.913	0.338	1.206	5.495	1.543	1.892	88.509	257.809	29.9534	106.774	42.2752	232.289	65.2382	80
								41.36	DLASVQALLR		1	695.42	1388.83	2	1388.83	0	0	130725_YLLin_iTRAQ_SCX_02_F12_p.03458.03458.2	2.209	1.085	1.004	1.781	0.67	0.87	123.33	272.405	133.869	123.838	185.046	329.526	124.014	161
								59.08	DLASVQALLR		1	695.42	1388.83	2	1388.83	0	0	130725_YLLin_iTRAQ_SCX_01_F18_p.03101.03101.2	2.928	1.035	1.447	3.044	1.185	1.034	3254.52	9530.26	3369.03	4707.84	3155.17	9603.33	3737.33	3264
								37.16	DLASVQALLR		1	695.42	1388.83	2	1388.83	0	0	130725_YLLin_iTRAQ_SCX_03_F16_p.03389.03389.2	---	---	---	---	---	---
								22.55	DLASVQALLR		1	695.42	1388.83	2	1388.83	0	0	130725_YLLin_iTRAQ_SCX_03_F11_p.03570.03570.2	---	---	---	---	---	---
								57.84	DLASVQALLR		1	695.42	1388.83	2	1388.83	0	0	130725_YLLin_iTRAQ_SCX_02_F11_p.03529.03529.2	3.513	1.544	2.476	4.479	1.489	0.421	38.684	135.909	59.7304	95.7625	47.5311	212.898	70.7631	20
								59.05	DLASVQALLR		1	695.42	1388.83	2	1388.83	0	0	130725_YLLin_iTRAQ_SCX_02_F18_p.03068.03068.2	2.913	0.921	1.149	3.596	1.104	1.149	1845.85	5377.79	1699.51	2120.18	1713.24	6160.48	1891.65	1968
								59.06	DLASVQALLR		1	695.42	1388.83	2	1388.83	0	0	130725_YLLin_iTRAQ_SCX_01_F13_p.03219.03219.2	3.016	1.273	1.493	3.254	1.321	1.127	701.461	2115.4	892.643	1047.15	767.24	2496.97	1013.29	865
								59.28	DLASVQALLR		1	695.42	1388.83	2	1388.83	0	0	130725_YLLin_iTRAQ_SCX_01_F11_p.03279.03279.2	3.324	0.922	2.087	3.604	1.714	0.908	243.189	808.273	224.146	507.497	213.67	770.143	366.196	194
								56.55	DLASVQALLR		1	695.42	1388.83	2	1388.83	0	0	130725_YLLin_iTRAQ_SCX_01_F19_p.03141.03141.2	2.526	0.86	1.159	3.053	1.133	1.004	1168.26	2951.4	1004.6	1354.29	1024.44	3128.01	1160.45	1029
								56.28	DLASVQALLR		1	695.43	1388.84	2	1388.83	0.01	0	130725_YLLin_iTRAQ_SCX_01_F15_p.03172.03172.2	3.118	1.251	0.984	2.859	1.054	0.896	869.699	2712.15	1087.75	855.71	973.808	2783.85	1026.65	873
								51.92	DLASVQALLR		1	695.43	1388.84	2	1388.83	0.01	0	130725_YLLin_iTRAQ_SCX_01_F16_p.03146.03146.2	2.169	1.026	1.268	2.943	1.184	1.016	1098.64	2382.88	1127.42	1392.57	990.812	2915.68	1173.58	1007
								35.5	DLASVQALLR		1	695.43	1388.84	2	1388.83	0.01	0	130725_YLLin_iTRAQ_SCX_03_F11_p.03571.03571.2	1.952	0.721	1.257	7.024	3.065	1.875	51.0224	99.5712	36.8006	64.1525	23.9998	168.586	73.5551	45
								64.53	DLASVQALLR		1	695.43	1388.84	2	1388.83	0.01	0	130725_YLLin_iTRAQ_SCX_01_F12_p.03280.03280.2	3.155	1.159	1.587	4.498	1.174	1.26	449.267	1417.26	520.84	712.947	353.23	1588.89	414.704	445
								72.5	LLEAQSHFR		1	468.92	1403.75	3	1403.78	-0.04	0	130725_YLLin_iTRAQ_SCX_01_F33_p.02153.02153.2	1.661	0.795	1.038	2.237	1.271	1.339	679.823	1129.47	540.307	705.855	522.851	1169.79	664.674	700
								44.95	LLEAQSHFR		1	468.93	1403.76	3	1403.78	-0.02	0	130725_YLLin_iTRAQ_SCX_02_F34_p.02256.02256.2	1.713	0.7	0.83	2.069	0.883	0.761	2780.97	4764.48	1947.5	2306.9	2583.77	5346.84	2280.32	1967
								49.86	LLEAQSHFR		1	468.93	1403.76	3	1403.78	-0.02	0	130725_YLLin_iTRAQ_SCX_02_F35_p.02271.02271.2	2.118	0.674	1.679	2.514	0.848	0.819	324.279	686.968	218.522	544.334	358.861	902.046	304.386	294
								58.49	LLEAQSHFR		1	468.93	1403.77	3	1403.78	-0.01	0	130725_YLLin_iTRAQ_SCX_01_F33_p.02152.02152.2	1.42	0.612	1.204	1.625	1.075	0.921	674.468	957.491	412.766	811.758	587.274	954.196	631.229	541
								51.81	LLEAQSHFR		1	468.93	1403.78	3	1403.78	-0.01	0	130725_YLLin_iTRAQ_SCX_01_F34_p.02222.02222.2	1.752	0.608	1.091	2.623	1.205	1.008	1757.67	3078.95	1068.73	1917.5	1231.36	3230.36	1483.44	1241
								52.37	LLEAQSHFR		1	468.94	1403.78	3	1403.78	0	0	130725_YLLin_iTRAQ_SCX_03_F35_p.02309.02309.2	1.526	0.745	1.492	2.952	1.089	1.015	1309.16	1997.57	975.959	1953.53	1197.86	3535.68	1304.87	1216
								54.19	LLEAQSHFR		1	468.94	1403.79	3	1403.78	0	0	130725_YLLin_iTRAQ_SCX_01_F35_p.02140.02140.2	1.465	0.636	1.018	2.891	1.353	1.073	972.834	1425.08	618.325	990.816	653.084	1888.29	883.595	701
								30.61	LLEAQSHFR		1	468.94	1403.79	3	1403.78	0.01	0	130725_YLLin_iTRAQ_SCX_03_F33_p.02287.02287.2	1.438	0.617	0.741	1.93	1.018	1.138	1514.34	2177.32	934.016	1122.03	1067.63	2060.99	1086.44	1215
								35.64	LLEAQSHFR		1	468.94	1403.79	3	1403.78	0.01	0	130725_YLLin_iTRAQ_SCX_03_F35_p.02308.02308.2	1.852	0.756	1.358	2.378	0.934	0.949	1265.92	2344.44	956.57	1719.58	1128.58	2683.47	1053.9	1071
								47.02	LLEAQSHFR		1	468.94	1403.79	3	1403.78	0.01	0	130725_YLLin_iTRAQ_SCX_02_F33_p.02348.02348.2	1.402	0.677	1.039	2.069	1.103	1.028	522.696	732.625	354.123	543.056	421.127	871.199	464.393	433
								29.33	LLEAQSHFR		1	468.94	1403.8	3	1403.78	0.02	0	130725_YLLin_iTRAQ_SCX_03_F34_p.02249.02249.2	1.87	0.691	0.918	2.597	1.112	0.989	4169.34	7796.78	2882.08	3827.83	3172.92	8238.7	3529.05	3137
								26	LSELNQK		1	720.43	1438.85	2	1438.86	-0.01	0	130725_YLLin_iTRAQ_SCX_02_F23_p.02152.02152.2	2.525	0.833	1.265	2.284	1.198	0.755	204.962	517.564	170.744	259.214	252.902	577.535	302.948	191
								27.19	LSELNQK		1	720.44	1438.87	2	1438.86	0.01	0	130725_YLLin_iTRAQ_SCX_02_F23_p.02153.02153.2	---	---	---	---	---	---
								26.17	LLVSSEDYGR		1	721.89	1441.76	2	1441.77	-0.01	0	130725_YLLin_iTRAQ_SCX_01_F12_p.02362.02362.2	---	---	---	---	---	---
								37.42	LLVSSEDYGR		1	721.89	1441.76	2	1441.77	-0.01	0	130725_YLLin_iTRAQ_SCX_01_F10_p.02352.02352.2	2.636	1.177	1.133	2.301	1.178	1.587	154.043	406.128	181.27	174.492	139.282	320.493	164.005	221
								30.52	LLVSSEDYGR		1	721.89	1441.77	2	1441.77	0	0	130725_YLLin_iTRAQ_SCX_02_F10_p.02423.02423.2	---	---	---	---	---	---
								37.34	LLVSSEDYGR		1	721.89	1441.77	2	1441.77	0	0	130725_YLLin_iTRAQ_SCX_01_F09_p.02475.02475.2	0.987	0.58	0.984	1.877	1.233	1.137	152.468	150.453	88.43	150.022	102.865	193.046	126.788	117
								30.89	LLVSSEDYGR		1	721.9	1441.78	2	1441.77	0.01	0	130725_YLLin_iTRAQ_SCX_01_F11_p.02355.02355.2	1.306	0.728	0.771	1.464	0.954	0.96	493.542	644.786	359.098	380.38	445.007	651.602	424.649	427
								25.07	SSEEIESAFR		1	729.87	1457.72	2	1457.73	-0.01	0	130725_YLLin_iTRAQ_SCX_03_F16_p.02360.02360.2	1.887	0.62	1.235	2.526	1.033	0.87	198.325	374.187	123.011	245.005	143.731	363.035	148.462	125
								38.08	SSEEIESAFR		1	729.87	1457.72	2	1457.73	-0.01	0	130725_YLLin_iTRAQ_SCX_02_F14_p.02320.02320.2	2.23	0.769	1.041	3.261	1.047	1.169	258.369	576.242	198.727	269.063	163.334	532.707	170.998	191
								28.55	SSEEIESAFR		1	729.87	1457.73	2	1457.73	0	0	130725_YLLin_iTRAQ_SCX_03_F16_p.02359.02359.2	2.126	0.82	1.476	3.191	1.167	1.398	219.432	466.449	180.002	323.916	151.592	483.733	176.878	212
								31.47	SSEEIESAFR		1	729.87	1457.73	2	1457.73	0	0	130725_YLLin_iTRAQ_SCX_02_F14_p.02321.02321.2	1.909	0.585	0.813	2.766	0.519	0.806	246.385	470.322	144.161	200.424	168.668	466.597	87.503	136
								45.54	SSEEIESAFR		1	729.87	1457.73	2	1457.73	0	0	130725_YLLin_iTRAQ_SCX_02_F19_p.02297.02297.2	2.373	0.847	1.464	3.864	1.368	1.245	810.238	1923.05	686.198	1186.47	602.632	2328.67	824.116	750
								45.14	SSEEIESAFR		1	729.87	1457.73	2	1457.73	0	0	130725_YLLin_iTRAQ_SCX_02_F17_p.02243.02243.2	2.248	0.661	1.32	3.307	1.323	1.413	546.996	1229.84	361.339	722.072	430.371	1423.27	569.224	608
								38.58	SSEEIESAFR		1	729.87	1457.73	2	1457.73	0	0	130725_YLLin_iTRAQ_SCX_03_F14_p.02444.02444.2	2.773	0.968	0.984	2.267	0.715	0.545	227.862	631.858	220.554	224.201	324.677	736.158	231.987	177
								39.78	SSEEIESAFR		1	729.87	1457.73	2	1457.73	0	0	130725_YLLin_iTRAQ_SCX_02_F15_p.02340.02340.2	2.775	1.137	1.321	4.717	1.617	1.955	185.98	516.121	211.429	245.666	133.534	629.812	215.918	261
								40.41	SSEEIESAFR		1	729.87	1457.73	2	1457.73	0	0	130725_YLLin_iTRAQ_SCX_01_F15_p.02126.02126.2	2.074	0.814	1.177	3.538	1.47	1.328	1067.3	2213.3	868.435	1256.04	840.397	2973.66	1235.2	1116
								44.03	SSEEIESAFR		1	729.87	1457.73	2	1457.73	0	0	130725_YLLin_iTRAQ_SCX_01_F13_p.02183.02183.2	2.281	0.601	1.198	2.929	0.99	0.64	478.359	1091.3	287.542	573.174	366.978	1074.99	363.164	235
								44.01	SSEEIESAFR		1	729.87	1457.73	2	1457.73	0	0	130725_YLLin_iTRAQ_SCX_01_F14_p.02164.02164.2	2.469	0.88	1.171	3.525	1.293	1.278	1775.29	4383.02	1562.92	2079.63	1465.29	5165.01	1895.1	1872
								41.75	SSEEIESAFR		1	729.87	1457.73	2	1457.73	0	0	130725_YLLin_iTRAQ_SCX_03_F19_p.02316.02316.2	1.739	0.97	1.106	2.28	0.903	0.958	621.312	1080.43	602.881	687.056	567.99	1294.85	512.842	544
								33.66	SSEEIESAFR		1	729.87	1457.73	2	1457.73	0	0	130725_YLLin_iTRAQ_SCX_03_F17_p.02296.02296.2	1.774	1.358	1.329	3.388	1.281	1.212	313.482	556.11	425.688	416.652	222.739	754.641	285.373	270
								39.7	SSEEIESAFR		1	729.87	1457.73	2	1457.73	0	0	130725_YLLin_iTRAQ_SCX_03_F17_p.02297.02297.2	2.429	0.9	1.27	2.486	0.917	1.05	283.288	688.21	255.054	359.66	257.03	638.88	235.627	270
								49.66	SSEEIESAFR		1	729.87	1457.73	2	1457.73	0	0	130725_YLLin_iTRAQ_SCX_02_F15_p.02341.02341.2	2.279	0.842	1.645	3.53	1.416	0.835	166.296	379.053	140.101	273.534	125.676	443.634	177.95	105
								33.26	SSEEIESAFR		1	729.87	1457.74	2	1457.73	0	0	130725_YLLin_iTRAQ_SCX_01_F17_p.02095.02095.2	2.194	0.822	0.89	2.244	0.783	0.918	682.355	1497.31	560.966	607.171	666.347	1495.14	521.762	612
								54.69	SSEEIESAFR		1	729.88	1457.74	2	1457.73	0.01	0	130725_YLLin_iTRAQ_SCX_01_F19_p.02150.02150.2	2.368	0.962	1.275	3.386	1.207	1.313	2552.96	6045.89	2455.57	3254.63	2086.82	7066.57	2518.29	2740
								52.15	SSEEIESAFR		1	729.88	1457.74	2	1457.73	0.01	0	130725_YLLin_iTRAQ_SCX_01_F15_p.02127.02127.2	2.124	0.786	1.224	3.911	1.519	1.496	638.718	1356.59	502.079	781.616	471.877	1845.52	716.689	706
								54.71	SSEEIESAFR		1	729.88	1457.74	2	1457.73	0.01	0	130725_YLLin_iTRAQ_SCX_01_F19_p.02151.02151.2	2.335	0.832	1.161	3.067	1.106	1.186	2245.82	5243.95	1868.34	2608.32	1886.14	5784.36	2086.8	2237
								49.56	SSEEIESAFR		1	729.88	1457.74	2	1457.73	0.01	0	130725_YLLin_iTRAQ_SCX_01_F16_p.02117.02117.2	2.262	0.84	0.976	2.934	1.127	1.114	1174.05	2655.99	986.226	1146.35	918.103	2693.66	1034.99	1023
								41.26	SSEEIESAFR		1	729.88	1457.74	2	1457.73	0.01	0	130725_YLLin_iTRAQ_SCX_01_F16_p.02118.02118.2	2.399	0.837	0.723	2.907	1.205	1.323	739.695	1774.8	619.218	534.942	558.555	1623.47	672.859	739
								27.33	SSEEIESAFR		1	729.88	1457.74	2	1457.73	0.01	0	130725_YLLin_iTRAQ_SCX_01_F18_p.02082.02082.2	---	---	---	---	---	---
								24.65	EELYQNLTR		1	735.39	1468.77	2	1468.78	-0.01	0	130725_YLLin_iTRAQ_SCX_01_F14_p.02429.02429.2	---	---	---	---	---	---
								23.47	EELYQNLTR		1	735.4	1468.78	2	1468.78	0	0	130725_YLLin_iTRAQ_SCX_01_F18_p.02335.02335.2	1.407	1.028	1.248	1.554	0.96	1.064	1596.51	2246.69	1641.77	1993.12	1712.78	2662.4	1644.29	1823
								36.26	EELYQNLTR		1	735.4	1468.79	2	1468.78	0	0	130725_YLLin_iTRAQ_SCX_02_F15_p.02608.02608.2	1.313	0.665	1.446	3.218	1.672	1.35	127.327	167.213	84.6912	184.119	71.8459	231.169	120.135	97
								31.5	EELYQNLTR		1	735.4	1468.79	2	1468.78	0	0	130725_YLLin_iTRAQ_SCX_01_F15_p.02390.02390.2	1.557	1.044	1.417	1.935	0.898	0.975	458.884	714.647	479.102	650.302	503.506	974.034	452.231	491
								34.21	EELYQNLTR		1	735.4	1468.79	2	1468.78	0.01	0	130725_YLLin_iTRAQ_SCX_01_F15_p.02391.02391.2	1.532	0.804	0.941	2.005	1.221	1.045	516.142	790.854	415.09	485.722	473.832	950.086	578.563	495
								28.18	EELYQNLTR		1	735.4	1468.79	2	1468.78	0.01	0	130725_YLLin_iTRAQ_SCX_01_F18_p.02334.02334.2	1.223	1.008	1.214	1.799	1.154	1.213	1622.96	1984.47	1635.3	1969.61	1430.76	2573.43	1651.38	1736
								53.48	DVTGAEALLER		1	739.4	1476.79	2	1476.81	-0.02	0	130725_YLLin_iTRAQ_SCX_02_F11_p.02871.02871.2	2.758	2.237	3.526	1.904	0.78	0.596	19.4736	53.7008	43.5612	68.6655	40.2898	76.7275	31.4072	24
								39.84	DVTGAEALLER		1	739.4	1476.79	2	1476.81	-0.01	0	130725_YLLin_iTRAQ_SCX_01_F10_p.02611.02611.2	1.307	0.669	0.836	2.875	1.022	1.486	89.825	117.414	60.0882	75.0951	47.1056	135.415	48.137	70
								47.7	DVTGAEALLER		1	739.41	1476.8	2	1476.81	-0.01	0	130725_YLLin_iTRAQ_SCX_02_F17_p.02602.02602.2	2.622	0.92	1.414	2.757	1.221	1.068	416.378	1091.76	383.165	588.963	402.77	1110.5	491.798	430
								45.16	DVTGAEALLER		1	739.41	1476.8	2	1476.81	-0.01	0	130725_YLLin_iTRAQ_SCX_03_F13_p.02810.02810.2	2.547	1.342	2.151	2.495	1.321	1.335	88.791	226.117	119.119	191.016	100.411	250.562	132.634	134
								49.98	DVTGAEALLER		1	739.41	1476.8	2	1476.81	-0.01	0	130725_YLLin_iTRAQ_SCX_02_F15_p.02694.02694.2	1.834	0.759	1.836	2.455	1.57	1.39	113.941	209.015	86.5162	209.145	111.496	273.742	175.081	155
								55.06	DVTGAEALLER		1	739.41	1476.8	2	1476.81	-0.01	0	130725_YLLin_iTRAQ_SCX_01_F11_p.02618.02618.2	3.176	1.012	1.157	2.827	0.938	1.045	314.337	998.326	318.056	363.591	329.287	930.894	308.716	344
								28.04	DVTGAEALLER		1	739.41	1476.8	2	1476.81	-0.01	0	130725_YLLin_iTRAQ_SCX_01_F10_p.02612.02612.2	2.352	1.52	2.4	6.904	1.122	3.29	29.3232	68.9742	44.5788	70.3811	15.8069	109.125	17.7395	52
								60.23	DVTGAEALLER		1	739.41	1476.8	2	1476.81	-0.01	0	130725_YLLin_iTRAQ_SCX_02_F10_p.02681.02681.2	2.697	1.155	1.47	2.577	1.039	0.986	105.236	283.852	121.57	154.712	122.668	316.122	127.409	121
								69.05	DVTGAEALLER		1	739.41	1476.8	2	1476.81	-0.01	0	130725_YLLin_iTRAQ_SCX_01_F16_p.02496.02496.2	2.391	0.983	0.949	2.866	1.094	1.161	1019.21	2436.86	1002.12	967.301	983.824	2819.43	1076.18	1142
								51.03	DVTGAEALLER		1	739.41	1476.81	2	1476.81	0	0	130725_YLLin_iTRAQ_SCX_02_F14_p.02677.02677.2	2.293	1.476	1.628	5.346	3.471	1.328	114.424	262.348	168.899	186.276	49.705	265.741	172.512	66
								48.7	DVTGAEALLER		1	739.41	1476.81	2	1476.81	0	0	130725_YLLin_iTRAQ_SCX_03_F14_p.02799.02799.2	3.259	1.805	1.496	1.727	0.818	0.922	127.949	416.961	230.994	191.382	251.582	434.558	205.683	232
								47.01	DVTGAEALLER		1	739.41	1476.81	2	1476.81	0	0	130725_YLLin_iTRAQ_SCX_02_F14_p.02676.02676.2	3.41	0.982	2.485	3.84	1.326	1.573	86.1612	293.819	84.591	214.092	77.5427	297.765	102.807	122
								22.28	DVTGAEALLER		1	739.41	1476.81	2	1476.81	0	0	130725_YLLin_iTRAQ_SCX_03_F17_p.02667.02667.2	---	---	---	---	---	---
								41.86	DVTGAEALLER		1	739.41	1476.81	2	1476.81	0	0	130725_YLLin_iTRAQ_SCX_02_F12_p.02802.02802.2	1.529	0.559	1.478	4.067	1.373	1.019	95.5524	146.057	53.4596	141.221	61.8361	251.498	84.883	63
								68.89	DVTGAEALLER		1	739.41	1476.81	2	1476.81	0	0	130725_YLLin_iTRAQ_SCX_01_F18_p.02452.02452.2	2.322	1.06	1.04	2.474	1.121	1.126	2873.75	6672.61	3045.81	2989.57	3000.37	7423.53	3364.32	3377
								69.08	DVTGAEALLER		1	739.41	1476.81	2	1476.81	0	0	130725_YLLin_iTRAQ_SCX_01_F15_p.02500.02500.2	2.544	1.033	1.915	2.841	1.126	1.167	575.721	1464.83	594.61	1102.71	567.131	1611.19	638.316	662
								74.79	DVTGAEALLER		1	739.41	1476.81	2	1476.81	0	0	130725_YLLin_iTRAQ_SCX_02_F13_p.02761.02761.2	1.548	0.795	1.482	5.976	1.524	1.793	182.199	282.039	144.934	270.038	68.0416	406.611	103.725	122
								71.04	DVTGAEALLER		1	739.41	1476.81	2	1476.81	0	0	130725_YLLin_iTRAQ_SCX_01_F12_p.02621.02621.2	2.157	0.829	1.503	2.921	1.135	0.821	860.82	1857.1	713.257	1293.61	842.843	2461.69	956.446	692
								69.24	DVTGAEALLER		1	739.41	1476.81	2	1476.81	0	0	130725_YLLin_iTRAQ_SCX_01_F12_p.02620.02620.2	2.746	1.117	1.535	3.23	1.173	1.108	716.852	1968.3	801.037	1100.71	735.843	2376.63	862.909	815
								41.14	DVTGAEALLER		1	739.41	1476.81	2	1476.81	0	0	130725_YLLin_iTRAQ_SCX_03_F12_p.02868.02868.2	3.156	0.384	0.891	3.118	1.114	1.52	61.1388	192.964	23.467	54.4633	49.9963	155.891	55.7197	76
								47.54	DVTGAEALLER		1	739.41	1476.81	2	1476.81	0	0	130725_YLLin_iTRAQ_SCX_03_F15_p.02770.02770.2	4.026	1.322	1.834	3.984	1.847	1.454	75.086	302.332	99.2928	137.709	73.5888	293.152	135.905	107
								47.81	DVTGAEALLER		1	739.41	1476.81	2	1476.81	0	0	130725_YLLin_iTRAQ_SCX_02_F16_p.02647.02647.2	1.741	0.427	0.693	2.172	1.098	1.838	150.424	261.879	64.216	104.223	92.4696	200.84	101.53	170
								69.23	DVTGAEALLER		1	739.41	1476.81	2	1476.81	0	0	130725_YLLin_iTRAQ_SCX_01_F13_p.02556.02556.2	2.285	0.899	1.035	2.782	1.079	0.97	1021.2	2333.44	917.834	1056.86	1028.35	2861	1109.71	998
								56.06	DVTGAEALLER		1	739.41	1476.82	2	1476.81	0.01	0	130725_YLLin_iTRAQ_SCX_02_F18_p.02407.02407.2	1.984	0.806	1.208	2.666	1.133	1.139	1950.01	3868.55	1571.16	2355.89	1668.86	4449.56	1891.61	1900
								58.1	DVTGAEALLER		1	739.41	1476.82	2	1476.81	0.01	0	130725_YLLin_iTRAQ_SCX_01_F17_p.02473.02473.2	2.479	1.195	1.639	3.145	1.227	1.121	1228.26	3044.99	1468.32	2013.51	1267.26	3986.13	1555.38	1421
								51.06	DVTGAEALLER		1	739.42	1476.82	2	1476.81	0.01	0	130725_YLLin_iTRAQ_SCX_01_F15_p.02501.02501.2	2.125	1.019	1.404	4.307	1.456	1.333	660.238	1402.73	672.718	926.718	438.956	1890.49	639.252	585
								42.71	DVTGAEALLER		1	739.42	1476.82	2	1476.81	0.01	0	130725_YLLin_iTRAQ_SCX_02_F11_p.02872.02872.2	---	---	---	---	---	---	0	0	0	0	0	0	0	0
								61.12	DVTGAEALLER		1	739.42	1476.82	2	1476.81	0.01	0	130725_YLLin_iTRAQ_SCX_01_F14_p.02537.02537.2	2.342	0.937	1.467	2.656	1.046	1.036	1063.66	2491.48	996.746	1559.9	1033.9	2745.77	1081.73	1071
								27.28	SLSAQEEK		1	500.62	1498.82	3	1498.85	-0.02	0	130725_YLLin_iTRAQ_SCX_01_F22_p.01366.01366.2	1.998	1.054	1.203	1.917	1.085	0.849	575.682	1150.38	606.736	692.692	646.394	1238.98	701.649	549
								24.16	SLSAQEEK		1	500.62	1498.83	3	1498.85	-0.02	0	130725_YLLin_iTRAQ_SCX_01_F23_p.01376.01376.2	1.677	0.839	1.179	2.979	1.519	1.199	343.304	575.618	287.951	404.797	261.826	780.105	397.624	314
								29.43	SLSAQEEK		1	750.43	1498.84	2	1498.85	-0.01	0	130725_YLLin_iTRAQ_SCX_01_F23_p.01377.01377.2	2.616	1.083	1.39	2.459	1.051	0.997	196.98	515.307	213.398	273.839	255.887	629.218	268.82	255
								26.88	DLMSWINGIR		1	754.91	1507.8	2	1507.81	-0.01	0	130725_YLLin_iTRAQ_SCX_01_F17_p.03727.03727.2	1.691	0.85	1.044	2.024	1.094	1.243	342.275	578.65	291.094	357.389	286.436	579.744	313.426	356
								35.19	DLMSWINGIR		1	754.91	1507.8	2	1507.81	-0.01	0	130725_YLLin_iTRAQ_SCX_03_F19_p.03921.03921.2	3.516	1.388	2.868	2.01	1.066	1.08	114.118	401.241	158.419	327.326	208.274	418.684	222.008	225
								50.21	DLMSWINGIR		1	754.91	1507.81	2	1507.81	0	0	130725_YLLin_iTRAQ_SCX_01_F20_p.03808.03808.2	2.234	0.916	1.235	2.716	1.08	1.133	512.795	1145.35	469.72	633.423	489.05	1328.29	528.203	554
								38.47	DLMSWINGIR		1	754.91	1507.81	2	1507.81	0	0	130725_YLLin_iTRAQ_SCX_02_F19_p.03875.03875.2	1.54	0.853	1.076	1.849	0.936	0.882	397.909	612.795	339.43	428.084	372.006	687.889	348.343	328
								39.14	DLMSWINGIR		1	754.91	1507.81	2	1507.81	0	0	130725_YLLin_iTRAQ_SCX_02_F17_p.03827.03827.2	3.042	2.196	1.877	1.923	0.788	1.009	57.2986	174.303	125.801	107.553	72.3445	139.102	57.0334	73
								24.53	DLMSWINGIR		1	754.91	1507.81	2	1507.81	0	0	130725_YLLin_iTRAQ_SCX_01_F17_p.03728.03728.2	---	---	---	---	---	---
								32.43	DLMSWINGIR		1	754.91	1507.81	2	1507.81	0	0	130725_YLLin_iTRAQ_SCX_02_F20_p.03928.03928.2	1.747	0.863	1.106	2.613	0.798	1.154	231.996	405.34	200.321	256.631	195.821	511.672	156.305	226
								50.58	DLMSWINGIR		1	754.91	1507.81	2	1507.81	0	0	130725_YLLin_iTRAQ_SCX_01_F19_p.03728.03728.2	1.897	0.8	1.038	2.497	1.046	0.99	672.451	1275.77	537.857	697.95	546.256	1363.96	571.475	541
								40.37	DLMSWINGIR		1	754.91	1507.82	2	1507.81	0	0	130725_YLLin_iTRAQ_SCX_01_F18_p.03683.03683.2	2.137	0.926	1.134	2.712	1.227	1.099	1330.15	2842.04	1232.02	1508.85	1071.48	2906.08	1315.1	1178
								43.8	DLMSWINGIR		1	754.91	1507.82	2	1507.81	0	0	130725_YLLin_iTRAQ_SCX_02_F18_p.03663.03663.2	2.403	1.244	1.6	2.303	0.927	0.912	427.942	1028.2	532.552	684.609	527.323	1214.62	488.597	481
								24.15	LNHQEFK		1	508.63	1522.86	3	1522.87	-0.01	0	130725_YLLin_iTRAQ_SCX_01_F37_p.01418.01418.2	1.719	0.89	1.267	2.179	0.883	0.926	1368.73	2352.38	1217.81	1733.52	1439.97	3137.86	1272.08	1333
								27.22	LNHQEFK		1	508.64	1522.89	3	1522.87	0.02	0	130725_YLLin_iTRAQ_SCX_03_F37_p.01472.01472.2	1.589	0.938	1.155	2.155	0.94	1.041	2927.8	4650.87	2746.91	3382.01	3045.08	6561.3	2860.89	3171
								32.07	TALLELWELR		1	774.45	1546.89	2	1546.9	-0.01	0	130725_YLLin_iTRAQ_SCX_01_F14_p.04075.04075.2	5.538	0.99	1.166	3.707	0.994	0.651	32.2892	178.83	31.9678	37.6495	38.384	142.296	38.1439	25
								44.98	TALLELWELR		1	774.45	1546.89	2	1546.9	-0.01	0	130725_YLLin_iTRAQ_SCX_03_F19_p.04273.04273.2	2.011	1.194	1.351	2.224	0.803	1.36	192.193	386.57	229.461	259.653	237.568	528.448	190.661	323
								61.08	TALLELWELR		1	774.45	1546.89	2	1546.9	-0.01	0	130725_YLLin_iTRAQ_SCX_01_F15_p.04057.04057.2	2.131	0.58	0.902	4.284	1.465	1.289	132.246	281.856	76.7296	119.344	64.3936	275.86	94.3515	83
								40.77	TALLELWELR		1	774.45	1546.89	2	1546.9	-0.01	0	130725_YLLin_iTRAQ_SCX_02_F15_p.04253.04253.2	7.999	3.069	2.536	2.76	0.492	0	14.8626	118.882	45.616	37.6863	31.1394	85.9428	15.3192	0
								40.48	TALLELWELR		1	774.45	1546.89	2	1546.9	-0.01	0	130725_YLLin_iTRAQ_SCX_03_F19_p.04272.04272.2	2.227	0.988	1.803	2.109	0.887	0.796	174.202	387.863	172.178	314.043	199.831	421.499	177.186	159
								40.08	TALLELWELR		1	774.46	1546.9	2	1546.9	0	0	130725_YLLin_iTRAQ_SCX_02_F17_p.04145.04145.2	2.239	1.455	2.528	1.689	0.233	0.535	53.8156	120.519	78.2784	136.052	97.2587	164.23	22.6317	52
								45.7	TALLELWELR		1	774.46	1546.9	2	1546.9	0	0	130725_YLLin_iTRAQ_SCX_01_F16_p.04052.04052.2	2.37	0.831	0.927	3.004	0.976	0.769	275.627	653.344	229.108	255.637	287.31	863.114	280.404	221
								32.26	TALLELWELR		1	774.46	1546.9	2	1546.9	0	0	130725_YLLin_iTRAQ_SCX_02_F18_p.04000.04000.2	2.653	0.886	1.309	2.284	0.954	0.942	521.549	1383.44	461.922	682.765	633.718	1447.37	604.643	597
								44.51	TALLELWELR		1	774.46	1546.9	2	1546.9	0	0	130725_YLLin_iTRAQ_SCX_01_F19_p.04068.04068.2	2.444	0.868	1.229	3.078	1.257	1.173	470.786	1150.43	408.615	578.504	372.561	1146.64	468.129	437
								21.23	TALLELWELR		1	774.46	1546.9	2	1546.9	0	0	130725_YLLin_iTRAQ_SCX_03_F18_p.04176.04176.2	1.194	1.324	1.515	4.951	2.002	2.331	57.3044	68.4434	75.8434	86.8412	35.6128	176.308	71.2997	83
								50.18	TALLELWELR		1	774.46	1546.91	2	1546.9	0	0	130725_YLLin_iTRAQ_SCX_01_F15_p.04056.04056.2	8.777	1.458	2.676	2.692	0.507	1.601	40.6066	356.389	59.1976	108.649	99.3302	267.378	50.3373	159
								37.49	TALLELWELR		1	774.46	1546.91	2	1546.9	0.01	0	130725_YLLin_iTRAQ_SCX_01_F19_p.04067.04067.2	3.204	0.875	1.474	2.724	1.212	1.086	369.551	1183.98	323.452	544.611	382.131	1040.98	463.213	415
								44.15	TALLELWELR		1	774.46	1546.91	2	1546.9	0.01	0	130725_YLLin_iTRAQ_SCX_02_F19_p.04222.04222.2	2.188	0.941	1.419	1.586	0.881	0.97	147.832	323.475	139.178	209.762	218.47	346.464	192.456	212
								39.59	TALLELWELR		1	774.47	1546.92	2	1546.9	0.01	0	130725_YLLin_iTRAQ_SCX_01_F17_p.04049.04049.2	2.421	0.894	1.035	3.264	0.892	0.851	411.29	995.665	367.521	425.819	409.096	1335.29	364.855	348
								43.04	TALLELWELR		1	516.65	1546.93	3	1546.9	0.03	0	130725_YLLin_iTRAQ_SCX_01_F19_p.04079.04079.2	2.306	0.794	0.984	3.311	0.475	0.86	37.1634	85.705	29.507	36.5656	31.3876	103.915	14.9025	27
								38.23	TALLELWELR		1	516.65	1546.93	3	1546.9	0.03	0	130725_YLLin_iTRAQ_SCX_01_F19_p.04080.04080.2	1.987	0.904	0.884	1.807	1.25	1.015	26.483	52.6133	23.9396	23.4026	25.6039	46.2788	31.9939	26
								33.27	WTQLLANSATR		1	782.94	1563.86	2	1563.87	-0.01	0	130725_YLLin_iTRAQ_SCX_01_F18_p.02957.02957.2	1.618	0.871	1.232	1.823	1.078	0.976	4900.35	7930.7	4267.14	6036.03	5030.03	9170.69	5422.26	4909
								34.99	WTQLLANSATR		1	782.94	1563.87	2	1563.87	0	0	130725_YLLin_iTRAQ_SCX_02_F18_p.02928.02928.2	1.195	0.808	0.987	1.505	0.994	1.101	2901.03	3467.66	2345.45	2862.36	2868.75	4316.42	2852.03	3158
								50.32	DVEDEETWIR		1	798.39	1594.77	2	1594.78	-0.01	0	130725_YLLin_iTRAQ_SCX_02_F14_p.02486.02486.2	2.17	0.856	1.383	2.98	0.907	0.907	221.3	480.123	189.474	306.138	246.865	735.717	223.917	224
								73.28	DVEDEETWIR		1	798.39	1594.77	2	1594.78	-0.01	0	130725_YLLin_iTRAQ_SCX_01_F19_p.02326.02326.2	3.068	0.977	1.305	3.449	1.228	0.988	1372.21	4210.51	1341	1791.35	1219.1	4204.76	1496.87	1204
								69.99	DVEDEETWIR		1	798.39	1594.77	2	1594.78	-0.01	0	130725_YLLin_iTRAQ_SCX_01_F14_p.02344.02344.2	2.716	0.804	1.27	3.193	1.117	1.079	1722.57	4678.44	1384.96	2187.68	1582.1	5050.98	1767.8	1707
								26.58	DVEDEETWIR		1	798.39	1594.77	2	1594.78	-0.01	0	130725_YLLin_iTRAQ_SCX_03_F18_p.02414.02414.2	1.907	0.885	1.385	1.937	1.206	0.965	347.476	662.766	307.41	481.102	351.128	680.155	423.39	339
								50.01	DVEDEETWIR		1	798.39	1594.77	2	1594.78	-0.01	0	130725_YLLin_iTRAQ_SCX_03_F17_p.02467.02467.2	3.638	1.243	1.938	3.252	1.237	0.94	330.391	1201.96	410.685	640.333	384.187	1249.54	475.348	361
								56.6	DVEDEETWIR		1	798.39	1594.77	2	1594.78	-0.01	0	130725_YLLin_iTRAQ_SCX_02_F17_p.02411.02411.2	2.748	0.966	1.503	3.489	1.381	0.877	572.706	1573.76	553.343	860.58	448.363	1564.32	619.035	393
								39.64	DVEDEETWIR		1	798.39	1594.77	2	1594.78	0	0	130725_YLLin_iTRAQ_SCX_03_F17_p.02468.02468.2	2.709	0.707	1.343	3.611	1.176	1.348	369.29	1000.53	261.003	495.803	297.418	1073.89	349.793	401
								21.41	DVEDEETWIR		1	798.39	1594.77	2	1594.78	0	0	130725_YLLin_iTRAQ_SCX_03_F18_p.02413.02413.2	---	---	---	---	---	---
								72.68	DVEDEETWIR		1	798.39	1594.77	2	1594.78	0	0	130725_YLLin_iTRAQ_SCX_01_F18_p.02260.02260.2	3.021	0.776	1.328	3.039	1.183	1.028	2495.04	7538.03	1935.82	3313.92	2289.5	6957.14	2709.11	2354
								69.85	DVEDEETWIR		1	798.39	1594.78	2	1594.78	0	0	130725_YLLin_iTRAQ_SCX_01_F17_p.02277.02277.2	2.388	0.83	1.216	2.994	1.055	1.142	1969.14	4702.53	1635.21	2393.68	1727.81	5173.91	1822.58	1973
								42.71	DVEDEETWIR		1	798.4	1594.78	2	1594.78	0	0	130725_YLLin_iTRAQ_SCX_02_F14_p.02487.02487.2	4.094	2.021	3.147	3.025	1.062	1.042	97.1554	397.717	196.309	305.796	168.921	511.056	179.44	176
								38.47	DVEDEETWIR		1	798.4	1594.78	2	1594.78	0	0	130725_YLLin_iTRAQ_SCX_01_F12_p.02430.02430.2	2.406	0.806	1.049	2.237	0.913	1.045	752.356	1809.96	606.72	788.888	667.711	1493.77	609.453	698
								70.29	DVEDEETWIR		1	798.4	1594.78	2	1594.78	0	0	130725_YLLin_iTRAQ_SCX_01_F13_p.02360.02360.2	3.116	0.923	0.934	2.794	1.041	0.967	1263.88	3938.09	1166.44	1180.95	1333.41	3725.94	1387.89	1289
								70.15	DVEDEETWIR		1	798.4	1594.78	2	1594.78	0	0	130725_YLLin_iTRAQ_SCX_01_F16_p.02300.02300.2	2.965	1.078	1.557	3.06	1.036	0.921	1448.34	4293.69	1561.12	2255.51	1619.72	4957.16	1677.26	1491
								57.92	DVEDEETWIR		1	798.4	1594.78	2	1594.78	0	0	130725_YLLin_iTRAQ_SCX_02_F18_p.02213.02213.2	2.787	0.895	1.106	3.23	1.144	1.197	1936.6	5396.82	1734.07	2142.34	1748.1	5645.51	2000.03	2093
								65.06	DVEDEETWIR		1	798.4	1594.78	2	1594.78	0	0	130725_YLLin_iTRAQ_SCX_03_F19_p.02490.02490.2	3.121	1.099	1.411	3.934	1.435	1.614	253.339	790.663	278.333	357.539	164.826	648.476	236.504	266
								57.8	DVEDEETWIR		1	798.4	1594.78	2	1594.78	0.01	0	130725_YLLin_iTRAQ_SCX_02_F18_p.02214.02214.2	2.741	0.943	0.924	3.689	1.395	1.117	1802.98	4942.76	1699.97	1665.72	1447.31	5338.83	2019.36	1616
								44.61	DVEDEETWIR		1	798.4	1594.78	2	1594.78	0.01	0	130725_YLLin_iTRAQ_SCX_01_F15_p.02308.02308.2	2.001	0.84	1.04	2.525	1.19	0.85	992.504	1985.64	833.782	1032.67	909.764	2297.47	1082.21	773
								32.93	DVEDEETWIR		1	798.4	1594.78	2	1594.78	0.01	0	130725_YLLin_iTRAQ_SCX_03_F14_p.02615.02615.2	2.577	0.743	1.189	2.569	1.521	0.901	117.067	301.664	86.999	139.143	105.431	270.899	160.319	95
								68.97	DVEDEETWIR		1	798.4	1594.79	2	1594.78	0.01	0	130725_YLLin_iTRAQ_SCX_03_F19_p.02491.02491.2	2.672	0.724	1.193	2.454	1.056	0.978	151.08	403.688	109.417	180.294	154.458	378.972	163.067	151
								57.03	VLETAEDIQER		1	803.92	1605.83	2	1605.85	-0.02	0	130725_YLLin_iTRAQ_SCX_01_F10_p.02580.02580.2	1.687	0.907	1.218	3.098	1.122	1.439	113.111	190.839	102.63	137.762	83.3947	258.355	93.5763	120
								71.05	VLETAEDIQER		1	803.92	1605.83	2	1605.85	-0.02	0	130725_YLLin_iTRAQ_SCX_01_F11_p.02596.02596.2	4.203	1.907	2.009	3.167	1.187	1.242	129.736	545.265	247.46	260.675	189.967	601.677	225.483	236
								79.5	VLETAEDIQER		1	803.93	1605.84	2	1605.85	-0.01	0	130725_YLLin_iTRAQ_SCX_01_F12_p.02602.02602.2	2.364	0.865	1.299	3.588	1.153	1.219	611.881	1446.76	529.461	794.536	487.425	1749.07	561.997	594
								63.47	VLETAEDIQER		1	803.93	1605.84	2	1605.85	-0.01	0	130725_YLLin_iTRAQ_SCX_01_F11_p.02595.02595.2	3.979	1.451	1.63	2.694	1.423	1.281	141.567	563.228	205.358	230.767	150.681	405.99	214.381	193
								63.1	VLETAEDIQER		1	803.93	1605.84	2	1605.85	-0.01	0	130725_YLLin_iTRAQ_SCX_01_F16_p.02465.02465.2	1.81	0.784	0.881	1.93	0.994	0.856	832.157	1506.15	652.532	732.82	756.597	1460.29	752.027	648
								51.22	VLETAEDIQER		1	803.93	1605.85	2	1605.85	0	0	130725_YLLin_iTRAQ_SCX_01_F17_p.02443.02443.2	1.915	0.886	1.015	3.036	1.185	0.988	817.593	1565.65	724.361	829.986	615.681	1869.47	729.4	608
								32.12	VLETAEDIQER		1	803.93	1605.85	2	1605.85	0	0	130725_YLLin_iTRAQ_SCX_02_F18_p.02379.02379.2	2.484	0.87	1.179	2.924	1.218	1.165	1112.09	2762.34	967.741	1311.36	895.982	2619.98	1091.29	1044
								71.06	VLETAEDIQER		1	803.93	1605.85	2	1605.85	0	0	130725_YLLin_iTRAQ_SCX_02_F13_p.02750.02750.2	2.971	0.471	1.42	4.084	2.915	1.058	129.287	384.144	60.911	183.546	63.3448	258.692	184.624	67
								70.73	VLETAEDIQER		1	803.93	1605.85	2	1605.85	0	0	130725_YLLin_iTRAQ_SCX_01_F12_p.02603.02603.2	1.8	0.853	0.978	2.44	1.232	0.951	728.075	1310.3	620.769	711.747	590.12	1439.65	726.778	561
								35.75	VLETAEDIQER		1	803.93	1605.85	2	1605.85	0	0	130725_YLLin_iTRAQ_SCX_02_F18_p.02378.02378.2	1.84	0.735	0.853	2.574	0.992	0.916	1296.52	2385.64	953.398	1105.79	1081.92	2784.62	1073.2	991
								79.27	VLETAEDIQER		1	803.93	1605.85	2	1605.85	0	0	130725_YLLin_iTRAQ_SCX_01_F13_p.02532.02532.2	2.216	0.934	1.221	3.009	1.032	1.037	914.175	2025.57	853.726	1116.28	777.023	2337.97	801.716	806
								70.9	VLETAEDIQER		1	803.93	1605.85	2	1605.85	0	0	130725_YLLin_iTRAQ_SCX_01_F14_p.02513.02513.2	1.891	0.734	1.087	2.041	1.091	0.893	484.985	916.879	355.892	526.988	426.699	871.009	465.533	381
								58.62	VLETAEDIQER		1	803.93	1605.85	2	1605.85	0	0	130725_YLLin_iTRAQ_SCX_02_F13_p.02751.02751.2	2.039	0.569	1.284	2.28	0.602	1.011	119.612	243.94	68.0094	153.551	124.602	284.125	75.0635	126
								70.82	VLETAEDIQER		1	803.94	1605.86	2	1605.85	0	0	130725_YLLin_iTRAQ_SCX_02_F10_p.02656.02656.2	1.942	-0.16	1.324	2.627	1.54	1.906	79.496	154.419	-12.7178	105.24	51.9365	136.412	80.0014	99
								64.4	VLETAEDIQER		1	803.94	1605.86	2	1605.85	0	0	130725_YLLin_iTRAQ_SCX_01_F09_p.02706.02706.2	3.77	1.328	2.065	1.808	0.598	1.028	51.1388	192.788	67.9148	105.62	89.4784	161.756	53.5428	92
								24.27	GVIDMGNSLIER		1	804.44	1606.86	2	1606.87	-0.01	0	130725_YLLin_iTRAQ_SCX_01_F15_p.02749.02749.2	1.523	0.776	0.836	1.522	0.701	0.645	2960.21	4507.85	2296.62	2473.36	3386.77	5153.39	2373.88	2186
								26.25	GVIDMGNSLIER		1	804.44	1606.87	2	1606.87	0	0	130725_YLLin_iTRAQ_SCX_01_F12_p.02872.02872.2	1.605	0.56	0.708	1.443	0.811	0.877	1726.6	2771.93	967.08	1222.23	1319.25	1903.81	1070.49	1157
								44.42	GLVSSDELAK		1	542.99	1625.95	3	1625.94	0.01	0	130725_YLLin_iTRAQ_SCX_01_F20_p.02034.02034.2	1.263	0.699	0.767	2.087	0.992	0.955	716.92	905.131	500.856	549.591	543.312	1133.74	538.984	519
								45.62	GLVSSDELAK		1	542.99	1625.95	3	1625.94	0.01	0	130725_YLLin_iTRAQ_SCX_01_F20_p.02033.02033.2	1.714	0.923	1.065	1.909	0.96	1.047	639.162	1095.41	589.959	680.682	649.218	1239.35	623.372	680
								37.05	GLVSSDELAK		1	542.99	1625.95	3	1625.94	0.01	0	130725_YLLin_iTRAQ_SCX_01_F21_p.02050.02050.2	1.285	0.815	0.895	2.239	1.234	0.998	531.147	682.682	432.739	475.283	423.65	948.733	522.872	423
								69.07	SQLLGSAHEVQR		1	543.63	1627.88	3	1627.89	-0.02	0	130725_YLLin_iTRAQ_SCX_03_F31_p.01942.01942.2	1.019	0.687	0.737	1.699	0.824	0.766	150.44	153.328	103.322	110.876	116.235	197.482	95.806	89
								59.94	SQLLGSAHEVQR		1	543.63	1627.88	3	1627.89	-0.01	0	130725_YLLin_iTRAQ_SCX_03_F31_p.01941.01941.2	1.627	0.542	1.239	1.281	0.678	0.738	99.402	161.763	53.9242	123.158	121.892	156.152	82.6055	90
								83.67	SQLLGSAHEVQR		1	543.64	1627.9	3	1627.89	0	0	130725_YLLin_iTRAQ_SCX_01_F31_p.01875.01875.2	1.017	0.827	1.376	2.025	1.342	1.306	160.336	163.018	132.526	220.689	99.5375	201.599	133.581	130
								64.41	SQLLGSAHEVQR		1	543.64	1627.9	3	1627.89	0	0	130725_YLLin_iTRAQ_SCX_02_F32_p.01865.01865.2	1.486	1.009	0.792	1.245	0.721	0.763	336.018	499.361	338.966	266.05	485.034	604.034	349.777	370
								81.9	SQLLGSAHEVQR		1	543.64	1627.9	3	1627.89	0	0	130725_YLLin_iTRAQ_SCX_01_F30_p.01840.01840.2	1.453	1.24	1.549	1.176	1.044	1.036	149.819	217.636	185.738	232.005	196.934	231.575	205.674	204
								74.01	SQLLGSAHEVQR		1	543.64	1627.9	3	1627.89	0.01	0	130725_YLLin_iTRAQ_SCX_02_F31_p.01930.01930.2	1.439	0.86	1.229	1.46	0.386	0.509	83.7968	120.583	72.0556	102.953	86.3675	126.091	33.3791	44
								74.02	SQLLGSAHEVQR		1	543.64	1627.9	3	1627.89	0.01	0	130725_YLLin_iTRAQ_SCX_02_F32_p.01866.01866.2	1.096	0.876	0.885	1.785	1.345	1.07	404.497	443.394	354.444	357.826	337.48	602.234	453.801	361
								64.87	SQLLGSAHEVQR		1	543.64	1627.91	3	1627.89	0.01	0	130725_YLLin_iTRAQ_SCX_02_F30_p.01966.01966.2	1.014	0.754	0.817	1.45	0.588	0.769	201.913	204.73	152.151	164.896	193.716	280.889	113.982	149
								83.69	SQLLGSAHEVQR		1	543.65	1627.91	3	1627.89	0.02	0	130725_YLLin_iTRAQ_SCX_01_F31_p.01874.01874.2	1.238	0.977	1.31	2.568	1.705	1.252	152.101	188.25	148.626	199.212	110.219	283.04	187.936	138
								27.25	QWELLLEK		1	556.33	1665.96	3	1665.99	-0.04	0	130725_YLLin_iTRAQ_SCX_02_F24_p.03425.03425.2	6.185	2.539	4.706	3.638	2.463	1.64	24.543	151.799	62.3138	115.492	49.9931	181.883	123.13	82
								26.18	QWELLLEK		1	556.33	1665.96	3	1665.99	-0.04	0	130725_YLLin_iTRAQ_SCX_02_F24_p.03426.03426.2	2.311	0.303	1.018	3.109	1.636	1.144	75.308	174.018	22.8336	76.6577	68.1945	212.015	111.568	78
								40.44	QWELLLEK		1	834	1665.98	2	1665.99	-0.01	0	130725_YLLin_iTRAQ_SCX_01_F23_p.03339.03339.2	3.132	1.18	1.355	3.355	1.158	0.87	440.624	1379.99	520.151	597.033	491.862	1650.16	569.336	428
								26.66	QWELLLEK		1	556.34	1665.98	3	1665.99	-0.01	0	130725_YLLin_iTRAQ_SCX_01_F23_p.03332.03332.2	2.358	0.774	0.965	3.718	1.474	1.614	332.358	783.633	257.205	320.76	227.413	845.625	335.316	367
								32.82	QWELLLEK		1	556.34	1665.99	3	1665.99	0	0	130725_YLLin_iTRAQ_SCX_01_F24_p.03346.03346.2	3.815	1.372	1.222	3.897	1.643	0.971	156.247	596.007	214.371	190.898	168.953	658.332	277.55	164
								51.07	QWELLLEK		1	834	1665.99	2	1665.99	0	0	130725_YLLin_iTRAQ_SCX_02_F23_p.03474.03474.2	3.032	0.887	0.836	3.153	0.947	1.341	140.864	427.096	124.88	117.72	124.492	392.485	117.833	167
								25.48	QWELLLEK		1	556.34	1666	3	1665.99	0.01	0	130725_YLLin_iTRAQ_SCX_03_F24_p.03444.03444.2	---	---	---	---	---	---
								20.31	QWELLLEK		1	556.34	1666	3	1665.99	0.01	0	130725_YLLin_iTRAQ_SCX_03_F24_p.03443.03443.2	---	---	---	---	---	---
								25.6	LIDVNHYAK		1	560.99	1679.95	3	1679.98	-0.03	0	130725_YLLin_iTRAQ_SCX_02_F34_p.02198.02198.2	1.569	0.869	0.995	2.702	1.107	1.145	1925	3020.09	1672.77	1916.3	1680.74	4541.6	1859.82	1925
								26.52	LIDVNHYAK		1	560.99	1679.96	3	1679.98	-0.02	0	130725_YLLin_iTRAQ_SCX_01_F33_p.02098.02098.2	1.862	0.905	1.153	1.981	1.04	1.061	1327.64	2472.43	1200.95	1531.21	1346.02	2665.84	1399.78	1428
								25.24	LIDVNHYAK		1	560.99	1679.96	3	1679.98	-0.02	0	130725_YLLin_iTRAQ_SCX_02_F34_p.02197.02197.2	1.789	0.954	1.019	2.609	1.257	1.171	1818.86	3253.87	1735.39	1852.56	1618.59	4222.35	2034.86	1895
								29.98	LIDVNHYAK		1	561	1679.97	3	1679.98	-0.01	0	130725_YLLin_iTRAQ_SCX_02_F33_p.02272.02272.2	2.867	0.828	1.202	2.62	1.044	0.95	332.75	953.913	275.566	400.079	370.649	971.102	386.816	352
								28.88	LIDVNHYAK		1	561	1679.97	3	1679.98	-0.01	0	130725_YLLin_iTRAQ_SCX_02_F33_p.02273.02273.2	2.555	1.088	0.941	3.116	0.983	1.118	324.907	830.254	353.496	305.682	325.511	1014.26	320.058	364
								22.26	LIDVNHYAK		1	561	1679.98	3	1679.98	0	0	130725_YLLin_iTRAQ_SCX_01_F33_p.02097.02097.2	---	---	---	---	---	---
								21.1	LIDVNHYAK		1	561	1679.98	3	1679.98	0	0	130725_YLLin_iTRAQ_SCX_03_F33_p.02208.02208.2	1.588	0.793	0.99	2.274	1.245	0.984	2447.46	3886.13	1941.7	2423.52	1879.97	4274.18	2341.5	1849
								22.55	LIDVNHYAK		1	561.01	1680	3	1679.98	0.02	0	130725_YLLin_iTRAQ_SCX_03_F34_p.02188.02188.2	1.974	1.149	1.085	2.404	1.17	0.979	2705.38	5341.44	3108.49	2935.24	2844.07	6835.74	3328.3	2785
								64.5	LGESQTLQQFSR		1	566.63	1696.87	3	1696.91	-0.04	0	130725_YLLin_iTRAQ_SCX_02_F15_p.02473.02473.2	1.599	0.451	0.882	3.287	1.946	0.851	105.336	168.481	47.4658	92.8729	57.5898	189.32	112.086	49
								68.2	LGESQTLQQFSR		1	849.45	1696.88	2	1696.91	-0.02	0	130725_YLLin_iTRAQ_SCX_01_F11_p.02386.02386.2	2.654	0.653	1.878	2.997	1.444	0.667	124.785	331.132	81.4474	234.311	139.476	418.045	201.44	93
								68.73	LGESQTLQQFSR		1	849.45	1696.88	2	1696.91	-0.02	0	130725_YLLin_iTRAQ_SCX_01_F09_p.02501.02501.2	3.575	0.74	1.377	6.029	1.621	1.811	88.9356	317.988	65.8414	122.494	44.7322	269.68	72.5097	81
								25.86	LGESQTLQQFSR		1	566.64	1696.89	3	1696.91	-0.01	0	130725_YLLin_iTRAQ_SCX_02_F14_p.02453.02453.2	1.12	1.002	2.112	1.392	0.499	0.975	70.201	78.6041	70.3584	148.254	83.0753	115.664	41.4702	81
								35.85	LGESQTLQQFSR		1	566.64	1696.89	3	1696.91	-0.01	0	130725_YLLin_iTRAQ_SCX_02_F13_p.02540.02540.2	2.311	1.143	1.143	7.055	2.502	3.429	49.872	115.245	57.027	57.0117	25.6602	181.042	64.2098	88
								55.1	LGESQTLQQFSR		1	849.45	1696.89	2	1696.91	-0.01	0	130725_YLLin_iTRAQ_SCX_01_F09_p.02500.02500.2	3.242	0.921	0.717	3.113	0.961	0.892	70.7816	229.447	65.1782	50.7194	82.9704	258.325	79.7196	74
								34.09	LGESQTLQQFSR		1	566.64	1696.89	3	1696.91	-0.01	0	130725_YLLin_iTRAQ_SCX_03_F16_p.02507.02507.2	1.259	1.974	1.621	2.661	1.519	1.368	73.06	92.0062	144.198	118.394	81.8566	217.785	124.343	112
								39.64	LGESQTLQQFSR		1	566.64	1696.89	3	1696.91	-0.01	0	130725_YLLin_iTRAQ_SCX_03_F16_p.02506.02506.2	1.308	1.413	1.383	1.298	1.909	1.366	119.421	156.204	168.723	165.183	78.3389	101.651	149.553	107
								64.59	LGESQTLQQFSR		1	849.46	1696.9	2	1696.91	-0.01	0	130725_YLLin_iTRAQ_SCX_01_F12_p.02393.02393.2	2.503	0.924	1.491	3.486	1.052	1.278	445.143	1114.16	411.397	663.562	421.844	1470.64	443.646	539
								81.91	LGESQTLQQFSR		1	849.46	1696.9	2	1696.91	-0.01	0	130725_YLLin_iTRAQ_SCX_01_F10_p.02386.02386.2	2.554	0.53	1.498	2.632	1.058	0.986	144.419	368.81	76.5616	216.361	166.282	437.694	175.886	164
								61.53	LGESQTLQQFSR		1	849.46	1696.9	2	1696.91	-0.01	0	130725_YLLin_iTRAQ_SCX_01_F15_p.02277.02277.2	2.804	1.045	1.248	4.203	1.895	1.432	584.086	1637.86	610.153	729.078	385.431	1619.89	730.46	552
								63.03	LGESQTLQQFSR		1	849.46	1696.9	2	1696.91	-0.01	0	130725_YLLin_iTRAQ_SCX_01_F17_p.02248.02248.2	2.18	0.841	1.064	3.619	1.207	1.271	902.739	1968.33	758.89	960.86	724.768	2622.91	874.905	921
								51.03	LGESQTLQQFSR		1	566.64	1696.9	3	1696.91	-0.01	0	130725_YLLin_iTRAQ_SCX_01_F09_p.02505.02505.2	3.021	1.514	0.841	3.859	2.545	0	27.201	82.1872	41.1744	22.8715	13.3466	51.5112	33.9686	0
								42.49	LGESQTLQQFSR		1	566.64	1696.9	3	1696.91	-0.01	0	130725_YLLin_iTRAQ_SCX_02_F16_p.02425.02425.2	2.183	1.1	1.469	2.126	1.128	1.422	195.808	427.501	215.364	287.594	181.371	385.594	204.587	258
								53.2	LGESQTLQQFSR		1	566.64	1696.9	3	1696.91	-0.01	0	130725_YLLin_iTRAQ_SCX_03_F15_p.02549.02549.2	1.794	0.758	2.581	1.388	1.507	0.915	71.731	128.692	54.3944	185.149	72.1547	100.135	108.74	66
								58.04	LGESQTLQQFSR		1	849.46	1696.9	2	1696.91	-0.01	0	130725_YLLin_iTRAQ_SCX_02_F18_p.02182.02182.2	2.098	0.713	1.126	3.339	1.263	1.258	1012.21	2124.09	721.941	1139.64	752.651	2512.73	950.84	947
								76.49	LGESQTLQQFSR		1	849.46	1696.9	2	1696.91	-0.01	0	130725_YLLin_iTRAQ_SCX_02_F10_p.02454.02454.2	3.918	1.115	1.928	3.783	1.316	1.435	66.4902	260.479	74.1622	128.202	73.854	279.396	97.213	106
								63.37	LGESQTLQQFSR		1	849.46	1696.9	2	1696.91	0	0	130725_YLLin_iTRAQ_SCX_01_F13_p.02330.02330.2	2.473	1.086	1.459	2.514	1.287	0.906	578.05	1429.24	627.851	843.167	640.313	1610	824.327	580
								77.91	LGESQTLQQFSR		1	849.46	1696.9	2	1696.91	0	0	130725_YLLin_iTRAQ_SCX_01_F10_p.02385.02385.2	2.577	0.992	1.448	2.864	1.328	1.264	158.033	407.285	156.71	228.799	128.919	369.175	171.226	163
								62.38	LGESQTLQQFSR		1	849.46	1696.9	2	1696.91	0	0	130725_YLLin_iTRAQ_SCX_02_F18_p.02183.02183.2	2.409	1.008	1.174	2.392	0.96	0.988	729.836	1758.14	735.399	856.95	810.509	1938.8	778.389	801
								40.42	LGESQTLQQFSR		1	566.64	1696.91	3	1696.91	0	0	130725_YLLin_iTRAQ_SCX_03_F11_p.02693.02693.2	---	---	---	---	---	---	0	0	0	0	0	0	0	0
								20.37	LGESQTLQQFSR		1	849.46	1696.91	2	1696.91	0	0	130725_YLLin_iTRAQ_SCX_02_F12_p.02583.02583.2	---	---	---	---	---	---
								23.62	LGESQTLQQFSR		1	566.64	1696.91	3	1696.91	0	0	130725_YLLin_iTRAQ_SCX_02_F9_p.02844.02844.2	---	---	---	---	---	---	0	0	0	0	0	0	0	0
								54.43	LGESQTLQQFSR		1	566.64	1696.91	3	1696.91	0	0	130725_YLLin_iTRAQ_SCX_02_F10_p.02456.02456.2	2.423	1.365	1.852	3.99	1.495	0	27.3514	66.2624	37.3222	50.6469	21.6115	86.2314	32.3001	0
								55.39	LGESQTLQQFSR		1	566.64	1696.91	3	1696.91	0	0	130725_YLLin_iTRAQ_SCX_02_F10_p.02455.02455.2	2.4	1.437	2.01	1.312	0.663	1.104	35.1728	84.4292	50.5424	70.6886	53.4408	70.1246	35.4273	59
								31.08	LGESQTLQQFSR		1	566.64	1696.91	3	1696.91	0.01	0	130725_YLLin_iTRAQ_SCX_02_F12_p.02575.02575.2	---	---	---	---	---	---
								38.94	LGESQTLQQFSR		1	566.64	1696.91	3	1696.91	0.01	0	130725_YLLin_iTRAQ_SCX_02_F11_p.02648.02648.2	-105.468	-41.288	-37.002	-15.993	-7.66	-3.145	-0.5546	58.4924	22.8986	20.5214	-4.134	66.1168	31.6661	13
								47.32	LGESQTLQQFSR		1	566.65	1696.92	3	1696.91	0.01	0	130725_YLLin_iTRAQ_SCX_03_F13_p.02589.02589.2	1.689	1.455	2.06	2.496	1.23	1.129	49.1728	83.051	71.559	101.288	77.9677	194.614	95.8851	88
								29.37	LGESQTLQQFSR		1	566.65	1696.92	3	1696.91	0.02	0	130725_YLLin_iTRAQ_SCX_03_F12_p.02646.02646.2	---	---	---	---	---	---
								48.58	LGESQTLQQFSR		1	566.66	1696.94	3	1696.91	0.04	0	130725_YLLin_iTRAQ_SCX_01_F11_p.02394.02394.2	1.693	2.211	2.699	3.381	1.367	1.483	35.3984	59.9216	78.2714	95.5314	22.2574	75.2541	30.4211	33
								58.3	LGESQTLQQFSR		1	566.66	1696.94	3	1696.91	0.04	0	130725_YLLin_iTRAQ_SCX_01_F11_p.02393.02393.2	1.362	0.72	1.029	0.825	0.799	0.762	69.06	94.0866	49.7144	71.0375	70.8434	58.4457	56.6318	54
								46.1	VNEVSQFAAK		1	567.66	1699.97	3	1699.97	0	0	130725_YLLin_iTRAQ_SCX_01_F22_p.02340.02340.2	2.439	0.832	1.303	2.133	1.038	1.125	289.129	705.041	240.417	376.669	344.144	734.169	357.305	387
								46.04	VNEVSQFAAK		1	567.66	1699.97	3	1699.97	0	0	130725_YLLin_iTRAQ_SCX_01_F22_p.02339.02339.2	2.034	1.285	0.963	2.889	1.35	1.531	349.006	709.996	448.437	336.167	291.949	843.366	394.042	447
								22.1	TALLELWELRR		1	568.67	1702.99	3	1703	-0.02	1	130725_YLLin_iTRAQ_SCX_01_F34_p.03637.03637.2	2.145	0.712	1.135	2.84	0.873	0.883	99.9038	214.318	71.0984	113.381	82.648	234.705	72.1807	73
								32.13	ITALDEFATK		1	573	1715.99	3	1715.99	-0.01	0	130725_YLLin_iTRAQ_SCX_01_F22_p.03172.03172.2	1.656	0.98	1.317	2.447	1.228	1.56	447.649	741.175	438.608	589.343	398.155	974.097	488.899	621
								20.88	RWTQLLANSATR		1	574.33	1719.96	3	1719.97	-0.01	1	130725_YLLin_iTRAQ_SCX_01_F36_p.02573.02573.2	0.772	0.64	1.599	0.331	0.448	0.693	52.577	40.6151	33.6618	84.0889	72.125	23.8523	32.3302	50
								44.13	RWTQLLANSATR		1	574.34	1719.99	3	1719.97	0.02	1	130725_YLLin_iTRAQ_SCX_03_F36_p.02596.02596.2	1.699	0.589	1.412	1.385	0.957	0.844	418.978	711.821	246.8	591.684	503.476	697.186	481.68	425
								41.65	DLIGVQNLLK		1	574.36	1720.05	3	1720.07	-0.02	0	130725_YLLin_iTRAQ_SCX_02_F21_p.03300.03300.2	2.121	0.83	0.876	1.432	0.818	0.6	100.904	214.023	83.7212	88.3705	124.989	178.957	102.188	75
								39.04	DLIGVQNLLK		1	574.36	1720.06	3	1720.07	-0.02	0	130725_YLLin_iTRAQ_SCX_02_F21_p.03301.03301.2	1.125	0.47	0.655	1.854	0.815	0.657	118.656	133.472	55.7328	77.6782	132.324	245.281	107.876	87
								48.31	MNEVISLWK		1	576.66	1726.97	3	1726.99	-0.02	0	130725_YLLin_iTRAQ_SCX_01_F22_p.03653.03653.2	3.004	0.961	1.078	2.865	0.999	0.921	304.145	913.685	292.278	327.763	297.626	852.723	297.433	274
								41.26	MNEVISLWK		1	576.66	1726.97	3	1726.99	-0.02	0	130725_YLLin_iTRAQ_SCX_01_F22_p.03654.03654.2	2.629	0.84	1.075	2.93	1.199	1.066	350.051	920.441	294.148	376.215	323.738	948.474	388.293	345
								40.66	MNEVISLWK		1	576.67	1726.98	3	1726.99	-0.01	0	130725_YLLin_iTRAQ_SCX_01_F24_p.03683.03683.2	1.752	1.605	0.6	2.738	0.664	0.602	77.6464	136.019	124.654	46.6058	76.4385	209.284	50.7693	46
								29.94	MNEVISLWK		1	864.5	1726.98	2	1726.99	-0.01	0	130725_YLLin_iTRAQ_SCX_02_F23_p.03819.03819.2	3.028	0.906	2.27	3.727	1.031	1.076	91.321	276.531	82.7368	207.298	98.4827	367.078	101.513	106
								48.24	MNEVISLWK		1	576.67	1726.98	3	1726.99	-0.01	0	130725_YLLin_iTRAQ_SCX_01_F23_p.03668.03668.2	1.963	0.916	1.194	2.929	1.215	0.936	332.58	652.913	304.508	397.253	315.195	923.059	382.925	295
								30.29	MNEVISLWK		1	576.67	1726.98	3	1726.99	-0.01	0	130725_YLLin_iTRAQ_SCX_02_F24_p.03785.03785.2	1.127	0.814	0.673	1.495	0.874	0.582	59.3232	66.8508	48.2598	39.9245	77.3078	115.558	67.5483	45
								20.16	MNEVISLWK		1	864.5	1726.98	2	1726.99	-0.01	0	130725_YLLin_iTRAQ_SCX_01_F22_p.03660.03660.2	---	---	---	---	---	---
								34.74	MNEVISLWK		1	864.5	1726.98	2	1726.99	-0.01	0	130725_YLLin_iTRAQ_SCX_01_F22_p.03659.03659.2	2.909	0.819	1.033	3.179	1.313	1.341	341.374	993.198	279.681	352.504	279.714	889.12	367.396	375
								34.46	MNEVISLWK		1	864.5	1726.98	2	1726.99	-0.01	0	130725_YLLin_iTRAQ_SCX_02_F23_p.03818.03818.2	2.504	0.823	1.517	5.167	1.599	1.484	106.406	266.441	87.577	161.424	68.0565	351.665	108.832	101
								43.62	MNEVISLWK		1	864.5	1726.99	2	1726.99	0	0	130725_YLLin_iTRAQ_SCX_01_F23_p.03674.03674.2	4.162	1.471	1.574	3.95	1.445	1.11	206.709	860.287	304.112	325.38	281.102	1110.39	406.288	312
								27.57	MNEVISLWK		1	576.67	1727	3	1726.99	0.01	0	130725_YLLin_iTRAQ_SCX_03_F24_p.03784.03784.2	9.238	7.896	4.583	2.118	1.844	2.156	9.1822	84.8258	72.5038	42.084	19.0123	40.2671	35.068	41
								51.07	LAQFVEHWK		1	589.34	1764.98	3	1765.01	-0.03	0	130725_YLLin_iTRAQ_SCX_02_F35_p.03412.03412.2	2.425	0.841	0.947	2.98	1.223	1.375	521.667	1265.19	438.683	493.812	437.823	1304.66	535.551	602
								50.63	LAQFVEHWK		1	589.34	1764.99	3	1765.01	-0.02	0	130725_YLLin_iTRAQ_SCX_01_F36_p.03400.03400.2	2.19	1.064	1.452	4.133	1.387	1.251	419.004	917.697	445.752	608.431	375.846	1553.48	521.19	470
								33.29	LAQFVEHWK		1	589.34	1765	3	1765.01	-0.01	0	130725_YLLin_iTRAQ_SCX_02_F36_p.03373.03373.2	2.761	1.192	1.48	2.424	1.192	0.98	180.159	497.478	214.666	266.57	308.053	746.835	367.306	302
								45	LAQFVEHWK		1	589.34	1765.01	3	1765.01	-0.01	0	130725_YLLin_iTRAQ_SCX_01_F35_p.03261.03261.2	1.878	0.811	0.875	2.641	1.03	0.911	1265.6	2377.4	1026.92	1107.8	1042.25	2752.79	1073.95	949
								27.13	LAQFVEHWK		1	589.35	1765.02	3	1765.01	0.01	0	130725_YLLin_iTRAQ_SCX_03_F35_p.03458.03458.2	1.944	0.854	0.965	2.529	1.023	1.277	1100.96	2139.86	939.904	1062.03	878.676	2221.84	898.926	1122
								36.29	LAQFVEHWK		1	589.35	1765.02	3	1765.01	0.01	0	130725_YLLin_iTRAQ_SCX_03_F36_p.03412.03412.2	2.299	1.362	1.602	3.747	1.265	1.366	991.637	2280.13	1350.88	1588.19	1056.33	3957.55	1336.23	1443
								51.53	NTTGVTEEALK		1	591.01	1770	3	1770	0	0	130725_YLLin_iTRAQ_SCX_01_F21_p.01780.01780.2	1.047	0.799	0.97	1.305	0.977	0.852	374.014	391.639	298.704	362.753	349.781	456.597	341.875	298
								66.82	NTTGVTEEALK		1	591.01	1770	3	1770	0	0	130725_YLLin_iTRAQ_SCX_01_F20_p.01751.01751.2	1.789	0.772	1.147	1.823	0.859	0.791	692.78	1239.43	534.695	794.816	806.213	1470.09	692.902	638
								58.44	ENLLEEQGSIALR		1	592.65	1774.94	3	1774.97	-0.03	0	130725_YLLin_iTRAQ_SCX_02_F15_p.02891.02891.2	0.777	1.21	1.347	1.313	0.684	0.274	43.6428	33.8968	52.811	58.7781	54.8128	71.991	37.5079	15
								63.76	ENLLEEQGSIALR		1	592.65	1774.94	3	1774.97	-0.03	0	130725_YLLin_iTRAQ_SCX_02_F15_p.02892.02892.2	3.325	2.828	3.415	5.053	1.792	2.695	25.1822	83.7234	71.224	86.0085	16.3251	82.4905	29.2577	44
[truncated: 87,934 more rows]
[truncated: 2 more columns]
