# Supplementary material for: Multiplex Brain Proteomic Analysis Revealed the Molecular Therapeutic Effects of Buyang Huanwu Decoction on Cerebral Ischemic Stroke Mice
Source: PLoS One. 2015 Oct 22;10(10):e0140823. doi: 10.1371/journal.pone.0140823 (PMC4619651; doi:10.1371/journal.pone.0140823)
Supplement: S3 Table — (XLSX) [file pone.0140823.s006.xlsx]

## Sheet: Process_and_Search_Details
Data Analysis and Statistics:
1. All proteins are derived from the least two unique peptide sequences assignments: A list noting any deviation from the expected enzyme cleavage specificity, must be provided.
2. All protein ratios are normalized by abundance protein ratios.
3. p value is calculated based on two-tail student's test.
4. Geometric mean of ratios from 3 biological replicates. Significant changes with p value less than 0.05 and at least a 1.3 fold are marked in bold.
5. Annotation: KEGG pathway, Protein Information and Property Explorer(PIPE), PANTHER

## Sheet: Total_Protein_List
Protein IPI Number	Entrez Gene ID	Gene Symbol	Identified and Quantitifed in Three Biological Replicates	Geometric Mean of CI-R / Sham	P-value of CI-R / Sham	Geometric Mean of CI-R + BHD / Sham	P-value of CI-R + BHD / Sham	Geometric Mean of CI-R + TPA / Sham	P-value of CI-R + TPA / Sham	Description	PANTHER GO Molecular Function	PANTHER GO Biological Process	PANTHER GO Cellular Component	Bioreplicate 1 CI-R / Sham	Bioreplicate 2 CI-R / Sham	Bioreplicate 3 CI-R / Sham	Bioreplicate 1 CI-R+BHD / Sham	Bioreplicate 2 CI-R+BHD / Sham	Bioreplicate 3 CI-R+BHD / Sham	Bioreplicate 1 CI-R+TPA / Sham	Bioreplicate 2 CI-R+TPA / Sham	Bioreplicate 3 CI-R+TPA / Sham
IPI00108125	276770	Eif5a	Y	0.751053	0.221496	0.985725	0.908025	1.00484	0.949697	eukaryotic translation initiation factor 5A	translation factor activity, nucleic acid binding;translation initiation factor activity	translation		1.10102	0.568137	0.677275	1.17793	0.79096	1.028	0.964261	0.910401	1.15574
IPI00108150	19878	Rock2	Y	0.956938	0.751816	1.01319	0.74439	1.03966	0.594662	Rho-associated coiled-coil containing protein kinase 2				1.24024	0.852786	0.828521	1.01168	0.950179	1.082	1.18861	0.985041	0.95979
IPI00108189	15254	Hint1	N							histidine triad nucleotide binding protein 1	nucleotide phosphatase activity;nucleotide phosphatase activity			1.27225	---	---	1.21544	---	---	1.14782	---	---
IPI00108330	380686	Cnrip1	Y	1.09161	0.714086	1.03892	0.537712	0.965518	0.397354	cannabinoid receptor interacting protein 1				1.70113	0.843492	0.906522	1.04615	0.938623	1.142	0.933668	0.927221	1.03969
IPI00108372	19418	Rasgrf2	N							RAS protein-specific guanine nucleotide-releasing factor 2	protein binding;small GTPase regulator activity;guanyl-nucleotide exchange factor activity	mitosis;transmembrane receptor protein tyrosine kinase signaling pathway;G-protein coupled receptor protein signaling pathway;MAPKKK cascade;mitosis;transmembrane receptor protein tyrosine kinase signaling pathway;G-protein coupled receptor protein signaling pathway;MAPKKK cascade		---	---	---	---	---	---	---	---	---
IPI00108388	22284	Usp9x	Y	0.778129	0.125879	0.935989	0.465401	0.884359	0.153243	ubiquitin specific peptidase 9, X chromosome	cysteine-type peptidase activity;ubiquitin-protein ligase activity;RNA splicing factor activity, transesterification mechanism;mRNA binding	gamete generation;nuclear mRNA splicing, via spliceosome;proteolysis		0.972992	0.780753	0.620202	0.883956	1.10041	0.843	0.83169	1.01658	0.818057
IPI00108410	67979	Atad1	N							ATPase family, AAA domain containing 1	hydrolase activity;structural constituent of cytoskeleton;microtubule binding	sensory perception;intracellular protein transport;vesicle-mediated transport;proteolysis;cellular component morphogenesis;cellular component morphogenesis;cellular component morphogenesis	microtubule	---	---	---	---	---	---	---	---	---
IPI00108685	19262	Ptpra	N							protein tyrosine phosphatase, receptor type, A	phosphoprotein phosphatase activity;phosphoprotein phosphatase activity;receptor activity	protein modification process		---	---	---	---	---	---	---	---	---
IPI00108711	67238	2810453I06Rik	N							RIKEN cDNA 2810453I06 gene				---	0.92482	0.756227	---	1.21726	0.718	---	1.03445	1.05396
IPI00108774	19359	Rad23b	N							RAD23b homolog (S. cerevisiae)	damaged DNA binding	DNA repair		1.12022	---	---	1.03703	---	---	1.10816	---	---
IPI00108780	11771	Ap2a1	Y	0.942565	0.0227941	0.927798	0.0562577	0.931177	0.314662	adaptor protein complex AP-2, alpha 1 subunit		intracellular protein transport;receptor-mediated endocytosis		0.955388	0.960837	0.912229	0.921463	0.977143	0.887	0.999387	0.981887	0.822813
IPI00108783	18015	Nf1	N							neurofibromatosis 1	receptor binding;small GTPase regulator activity	signal transduction;signal transduction		---	0.565813	0.440419	---	0.713918	1.381	---	0.831555	1.24992
IPI00108844	17113	M6pr	N							mannose-6-phosphate receptor, cation dependent	receptor activity	signal transduction;signal transduction		---	1.34192	1.33267	---	0.957883	1.165	---	1.17532	1.19284
IPI00108895	23996	Psmc4	Y	0.793663	0.550181	0.882301	0.0904105	0.949097	0.771505	proteasome (prosome, macropain) 26S subunit, ATPase, 4	hydrolase activity	proteolysis		1.61312	0.558842	0.554567	0.788667	0.924498	0.942	0.679855	1.16271	1.08155
IPI00108960	214931	Fbxl16	Y	0.802185	0.338884	1.03127	0.252668	0.952789	0.561899	F-box and leucine-rich repeat protein 16				1.20344	0.668055	0.64208	1.0056	1.07987	1.01	0.855484	1.10489	0.915083
IPI00109073	22153	Tubb4	Y	0.473358	0.151588	0.964566	0.0791013	1.00124	0.976793	tubulin, beta 4	structural constituent of cytoskeleton	intracellular protein transport;mitosis;cell motion;mitosis;chromosome segregation;cellular component morphogenesis;cellular component morphogenesis;cellular component morphogenesis	tubulin complex;tubulin complex	1.06741	0.257927	0.385248	0.937683	0.9887	0.968	0.997121	1.07545	0.93601
IPI00109108	16430	Stt3a	N							STT3, subunit of the oligosaccharyltransferase complex, homolog A (S. cerevisiae)	transferase activity, transferring glycosyl groups	protein amino acid glycosylation		---	0.783076	1.52958	---	0.541859	1.375	---	0.965067	0.539347
IPI00109109	20656	Sod2	Y	0.871648	0.301331	0.971787	0.0685672	0.971899	0.748543	superoxide dismutase 2, mitochondrial	oxidoreductase activity	immune system process;oxygen and reactive oxygen species metabolic process		0.697737	0.921335	1.03018	0.993437	0.955315	0.967	1.12969	0.848376	0.957888
IPI00109142	13885	Esd	Y	0.73099	0.351853	0.993855	0.939621	0.843967	0.263257	esterase D/formylglutathione hydrolase	hydrolase activity, acting on ester bonds			0.403279	1.00615	0.962644	0.8576	1.10811	1.033	0.657193	1.01973	0.897009
IPI00109153	72961	Slc17a7	Y	1.16773	0.150552	0.899548	0.248314	0.850319	0.249325	solute carrier family 17 (sodium-dependent inorganic phosphate cotransporter), member 7	cation transmembrane transporter activity	cation transport;phosphate transport;extracellular transport;carbohydrate transport;intracellular protein transport;endocytosis;vitamin transport;phosphate metabolic process;carbohydrate metabolic process;lipid metabolic process		1.16823	1.35818	1.00355	0.855572	1.04905	0.811	0.870215	1.03445	0.682983
IPI00109169	15929	Idh3g	Y	0.912657	0.291159	1.03886	0.0817119	1.01655	0.109084	isocitrate dehydrogenase 3 (NAD+), gamma	oxidoreductase activity	tricarboxylic acid cycle;carbohydrate metabolic process		1.0354	0.79818	0.919839	1.06237	1.04905	1.006	1.02205	1.02709	1.00069
IPI00109178	64930	Tsc1	N							tuberous sclerosis 1		cell cycle;cell cycle		---	---	---	---	---	---	---	---	---
IPI00109212	67804	Snx2	Y	1.00385	0.989533	1.0094	0.916753	0.853548	0.301389	sorting nexin 2		protein targeting;endocytosis		1.71554	0.858596	0.686788	1.19212	0.90909	0.949	0.65606	0.935631	1.01306
IPI00109221	83493	Sacm1l	Y	0.775423	0.00803527	0.968376	0.604642	0.827686	0.394482	SAC1 (suppressor of actin mutations 1, homolog)-like (S. cerevisiae)		visual perception;sensory perception;intracellular protein transport;receptor-mediated endocytosis;transmembrane receptor protein tyrosine kinase signaling pathway;cytokine-mediated signaling pathway;intracellular signaling cascade;phosphate metabolic process;monosaccharide metabolic process;phospholipid metabolic process;transmembrane receptor protein tyrosine kinase signaling pathway;cytokine-m…		0.857769	0.752869	0.721983	0.863682	1.0208	1.03	0.558614	1.05548	0.961693
IPI00109256	14026	Evl	N							Ena-vasodilator stimulated phosphoprotein	structural constituent of cytoskeleton;actin binding	cell motion	actin cytoskeleton	---	---	---	---	---	---	---	---	---
IPI00109275	68267	Slc25a22	Y	1.63211	0.0971282	1.08143	0.664714	1.04207	0.590595	solute carrier family 25 (mitochondrial carrier, glutamate), member 22	amino acid transmembrane transporter activity;transmembrane transporter activity;calcium ion binding;calmodulin binding	cation transport;phosphate transport;lipid transport;nucleobase, nucleoside, nucleotide and nucleic acid transport;phosphate metabolic process;nucleobase, nucleoside, nucleotide and nucleic acid metabolic process;lipid metabolic process	mitochondrial inner membrane;organelle	1.0386	2.12383	1.97095	1.42122	0.79738	1.116	1.17728	0.921965	1.04255
IPI00109311	26941	Slc9a3r1	Y	0.868811	0.233511	0.927529	0.436447	0.96563	0.373568	solute carrier family 9 (sodium/hydrogen exchanger), member 3 regulator 1				0.900977	0.719175	1.01211	0.980259	0.781971	1.041	1.00732	0.900939	0.992132
IPI00109482	69219	Ddah1	Y	1.05918	0.327753	0.989438	0.873574	1.00707	0.832538	dimethylarginine dimethylaminohydrolase 1	hydrolase activity	mesoderm development;angiogenesis		0.974592	1.16416	1.0473	1.02081	0.876989	1.082	1.07191	0.973477	0.978815
IPI00109611	70186	Fam162a	N							family with sequence similarity 162, member A				0.625723	---	---	1.28336	---	---	1.19428	---	---
IPI00109727	21838	Thy1	Y	0.394339	0.152435	0.574897	0.0307815	0.564517	0.0580685	thymus cell antigen 1, theta	receptor binding	signal transduction;cell-cell signaling;signal transduction;cell-cell signaling		0.137627	0.707557	0.629714	0.789681	0.543143	0.443	0.869082	0.435226	0.475615
IPI00109813	77134	Hnrnpa0	N							heterogeneous nuclear ribonucleoprotein A0	RNA splicing factor activity, transesterification mechanism;structural constituent of ribosome;poly(A) RNA binding	neurological system process;cell cycle;DNA replication;nuclear mRNA splicing, via spliceosome;mRNA polyadenylation;rRNA metabolic process;protein metabolic process;cell cycle;ectoderm development;nervous system development	ribonucleoprotein complex	0.808159	---	---	0.642693	---	---	0.443039	---	---
IPI00109823	74185	Gbe1	N							glucan (1,4-alpha-), branching enzyme 1	amylase activity	glycogen metabolic process		---	---	---	---	---	---	---	---	---
IPI00109870	108123	Napg	Y	0.997116	0.842478	0.966782	0.711284	0.923571	1.30464e-05	N-ethylmaleimide sensitive fusion protein attachment protein gamma		intracellular protein transport;exocytosis		0.974592	0.995692	1.02162	0.957957	0.838469	1.125	0.929135	0.919862	0.921741
IPI00109932	13209	Ddx6	Y	0.773024	0.0412448	1.03222	0.739645	0.94523	0.701238	DEAD (Asp-Glu-Ala-Asp) box polypeptide 6	RNA helicase activity;translation factor activity, nucleic acid binding;translation initiation factor activity	nucleobase, nucleoside, nucleotide and nucleic acid metabolic process;translation		0.81456	0.869052	0.652543	0.998505	1.22111	0.902	0.724046	1.13748	1.02543
IPI00110049	65246	Xpo7	N							exportin 7		intracellular protein transport		1.0322	---	---	0.698447	---	---	0.601672	---	---
IPI00110224	114664	Hsd17b11	N							hydroxysteroid (17-beta) dehydrogenase 11	oxidoreductase activity	visual perception;sensory perception;cellular amino acid biosynthetic process;steroid metabolic process		---	1.242	---	---	0.862865	0.907	---	0.877811	1.32601
IPI00110265	64383	Sirt2	Y	1.47129	0.0620942	1.18085	0.187793	1.1927	0.495586	sirtuin 2 (silent mating type information regulation 2, homolog) 2 (S. cerevisiae)	deacetylase activity;nucleic acid binding;chromatin binding	regulation of transcription from RNA polymerase II promoter;establishment or maintenance of chromatin architecture;establishment or maintenance of chromatin architecture		1.96999	1.19437	1.3536	1.34013	0.959167	1.281	1.90359	0.900939	0.989279
IPI00110426	269180	Inpp4a	N							inositol polyphosphate-4-phosphatase, type I				---	0.838844	0.897961	---	0.787108	0.909	---	1.01448	0.965498
IPI00110435	64652	Nisch	N							nischarin	protein binding			---	1.2269	0.771447	---	1.22111	0.88	---	0.877811	1.12911
IPI00110487	76425	2310003C23Rik	N							RIKEN cDNA 2310003C23 gene	transmembrane transporter activity	intracellular protein transport;nuclear transport		0.676933	---	---	0.949847	---	---	0.793164	---	---
IPI00110588	17698	Msn	N							moesin	structural constituent of cytoskeleton	cellular component morphogenesis;cellular component morphogenesis;cellular component morphogenesis	actin cytoskeleton	---	1.07934	1.14813	---	1.00796	1.166	---	0.974528	1.14718
IPI00110684	67895	Ppa1	Y	0.986693	0.960735	1.03959	0.543464	1.03958	0.687077	pyrophosphatase (inorganic) 1	pyrophosphatase activity	polyphosphate catabolic process		0.592117	1.3059	1.24231	0.93971	1.03878	1.151	0.869082	1.13537	1.13862
IPI00110721	67201	Glod4	Y	0.866224	0.530903	0.959765	0.143442	1.18217	0.227431	glyoxalase domain containing 4	lyase activity	metabolic process		0.569712	1.08051	1.05586	0.936669	1.00411	0.94	1.43789	1.1995	0.957888
IPI00110827	11459	Acta1	N							actin, alpha 1, skeletal muscle	structural constituent of cytoskeleton	intracellular protein transport;exocytosis;endocytosis;mitosis;cytokinesis;mitosis;cellular component morphogenesis;cellular component morphogenesis;cellular component morphogenesis	actin cytoskeleton	---	1.1049	1.05491	---	1.12224	1.076	---	1.13432	1.02257
IPI00110850	11461	Actb	N							actin, beta	structural constituent of cytoskeleton	intracellular protein transport;exocytosis;endocytosis;mitosis;cytokinesis;mitosis;cellular component morphogenesis;cellular component morphogenesis;cellular component morphogenesis	actin cytoskeleton	0.800157	---	---	1.25092	---	---	1.23507	---	---
IPI00110885	109754	Cyb5r3	N							cytochrome b5 reductase 3				0.425684	---	---	1.21443	---	---	1.08437	---	---
IPI00110990	72349	Dusp3	Y	0.53849	0.0410842	1.02438	0.591573	1.05644	0.552221	dual specificity phosphatase 3 (vaccinia virus phosphatase VH1-related)	phosphoprotein phosphatase activity;phosphoprotein phosphatase activity;protein binding;kinase inhibitor activity;kinase regulator activity	immune system process;cell cycle;JNK cascade;glycolysis;DNA replication;phospholipid metabolic process;protein amino acid phosphorylation;cell cycle;JNK cascade;mesoderm development;muscle organ development;response to stress		0.774552	0.376434	0.535542	1.07757	0.943759	1.057	1.21921	0.909349	1.06347
IPI00111013	13033	Ctsd	Y	0.512837	0.00292338	0.979191	0.00281867	0.897113	0.0170669	cathepsin D	aspartic-type endopeptidase activity	proteolysis;cellular defense response		0.534505	0.421746	0.598323	0.974176	0.978427	0.985	0.849819	0.930375	0.91318
IPI00111117	74192	Arpc5l	Y	1.02083	0.448556	1.01333	0.69161	1.02836	0.784559	actin related protein 2/3 complex, subunit 5-like	structural constituent of cytoskeleton	cell motion	actin cytoskeleton	1.07061	1.00731	0.986425	1.06947	0.960451	1.013	1.24413	0.949298	0.92079
IPI00111149	11544	Adprh	N							ADP-ribosylarginine hydrolase	hydrolase activity;protein binding;small GTPase regulator activity	intracellular protein transport;exocytosis;cellular component morphogenesis;cellular component morphogenesis;cellular component morphogenesis		---	0.869052	0.606884	---	1.23652	0.664	---	0.877811	0.831375
IPI00111151	19894	Rph3a	Y	0.609156	0.0554139	0.964982	0.569573	0.980847	0.0590716	rabphilin 3A		synaptic vesicle exocytosis;intracellular protein transport;exocytosis;signal transduction;synaptic transmission;signal transduction;synaptic transmission		0.433685	0.820255	0.635421	1.02486	1.01952	0.86	0.988056	0.988195	0.966449
IPI00111166	76987	Hdhd2	Y	0.854693	0.479933	0.920948	0.274525	1.00801	0.932591	haloacid dehalogenase-like hydrolase domain containing 2	hydrolase activity	phosphate metabolic process		0.571312	1.06773	1.02352	0.810969	1.00539	0.958	1.01978	1.16796	0.859911
IPI00111181	65114	Vps35	Y	0.845414	0.193445	0.946591	0.0127981	0.951175	0.319491	vacuolar protein sorting 35		intracellular protein transport		1.04181	0.72847	0.796179	0.923491	0.952747	0.964	0.974459	1.01132	0.873229
IPI00111218	11669	Aldh2	Y	0.871444	0.315069	0.687129	0.0709148	0.885186	0.181822	aldehyde dehydrogenase 2, mitochondrial	oxidoreductase activity	nucleobase, nucleoside, nucleotide and nucleic acid metabolic process;cellular amino acid metabolic process		1.10582	0.792371	0.755276	0.87686	0.517462	0.715	1.01298	0.877811	0.780008
IPI00111235	11671	Aldh3a2	N							aldehyde dehydrogenase family 3, subfamily A2				0.804958	---	---	0.982286	---	---	0.634532	---	---
IPI00111265	12343	Capza2	Y	1.21848	0.107092	1.04279	0.359617	1.12426	0.306301	capping protein (actin filament) muscle Z-line, alpha 2	structural constituent of cytoskeleton;actin binding	cellular component morphogenesis;cellular component morphogenesis;cellular component morphogenesis	actin cytoskeleton	1.0146	1.39885	1.27465	1.11103	1.05547	0.967	1.32232	1.14694	0.936961
IPI00111412	67891	Rpl4	Y	0.799614	0.188146	0.909823	0.41214	0.919084	0.73019	ribosomal protein L4		translation		0.614521	0.835359	0.995937	1.00459	1.0131	0.74	0.614136	0.93458	1.35265
IPI00111416	100226	Stx12	N							syntaxin 12	SNAP receptor activity	neurotransmitter secretion;intracellular protein transport;endocytosis;signal transduction;synaptic transmission;signal transduction;synaptic transmission	SNARE complex	---	1.1049	1.05301	---	0.8038	0.854	---	0.750608	0.660153
IPI00111489	76952	Nt5c2	Y	1.01282	0.935529	1.19468	0.278609	1.03065	0.746522	5'-nucleotidase, cytosolic II	nucleotide phosphatase activity;nucleotide phosphatase activity	purine base metabolic process		0.827363	1.35121	0.929351	1.04007	1.58706	1.033	1.19994	0.887273	1.02828
IPI00111556	19053	Ppp2cb	Y	1.03855	0.633019	0.993353	0.66535	1.02405	0.70554	protein phosphatase 2 (formerly 2A), catalytic subunit, beta isoform	phosphoprotein phosphatase activity;phosphoprotein phosphatase activity;calcium ion binding	immune system process;apoptosis;mitosis;meiosis;apoptosis;glycogen metabolic process;regulation of carbohydrate metabolic process;transcription from RNA polymerase II promoter;mRNA processing;regulation of nucleobase, nucleoside, nucleotide and nucleic acid metabolic process;protein amino acid phosphorylation;mitosis;meiosis;apoptosis;response to stress		1.14102	1.09212	0.898912	0.993437	1.01823	0.969	1.13309	0.925119	1.02447
IPI00111560	56086; 671392	Set; Gm9531	N							SET translocation; predicted gene 9531	protein binding;phosphatase inhibitor activity;phosphatase regulator activity	apoptosis;cell cycle;DNA replication;protein complex assembly;cell cycle;establishment or maintenance of chromatin architecture;establishment or maintenance of chromatin architecture		0.904178	---	---	0.832257	---	---	0.390917	---	---
IPI00111770	11958	Atp5k	N							ATP synthase, H+ transporting, mitochondrial F1F0 complex, subunit e	catalytic activity;hydrogen ion transporting ATP synthase activity, rotational mechanism		proton-transporting ATP synthase complex	---	0.808637	0.849448	---	0.71777	1.097	---	0.630763	0.802838
IPI00111827	72183	Snx6	N							sorting nexin 6		protein targeting;endocytosis		---	0.616934	0.586909	---	0.835901	1.098	---	1.15745	0.853253
IPI00111831	17938	Naca	N							nascent polypeptide-associated complex alpha polypeptide	transcription factor activity;transcription factor activity	nucleobase, nucleoside, nucleotide and nucleic acid metabolic process		---	0.982912	0.841838	---	1.00154	1.095	---	1.09542	1.00355
IPI00111876	76491	Abhd14b	N							abhydrolase domain containing 14b				---	1.11071	0.842789	---	0.71777	0.756	---	0.981887	0.760984
IPI00111885	22273	Uqcrc1	Y	0.616838	0.000477151	0.774832	0.330608	0.680056	0.224782	ubiquinol-cytochrome c reductase core protein 1	oxidoreductase activity;metallopeptidase activity;hydrolase activity, acting on ester bonds	respiratory electron transport chain;proteolysis		0.668932	0.615772	0.569786	1.22456	0.647149	0.587	1.15915	0.490944	0.552664
IPI00111981	67059	Ola1	Y	0.775161	0.405408	0.946534	0.0388418	0.961343	0.176967	Obg-like ATPase 1	GTPase activity;protein binding			1.34106	0.593697	0.585006	0.96708	0.960451	0.913	0.999387	0.919862	0.966449
IPI00112001	67252	Cap2	Y	0.880047	0.667167	0.910277	0.000427069	0.888639	0.0337999	CAP, adenylate cyclase-associated protein, 2 (yeast)	structural constituent of cytoskeleton	intracellular signaling cascade;intracellular signaling cascade	actin cytoskeleton	1.5267	0.683159	0.653495	0.906258	0.925782	0.899	0.931402	0.912503	0.825667
IPI00112032	69225	Carkd	Y	0.787954	0.250673	0.962989	0.394389	0.950598	0.350385	carbohydrate kinase domain containing				0.553709	0.973617	0.907473	0.894093	1.02337	0.976	0.871348	1.02814	0.958839
IPI00112128	72748	Hdhd3	Y	0.898174	0.780535	0.892767	0.202944	0.989357	0.945738	haloacid dehalogenase-like hydrolase domain containing 3	hydrolase activity			0.436886	1.27918	1.29653	0.807928	0.852593	1.033	0.73651	1.1606	1.13291
IPI00112251	22152	Tubb3	Y	0.523331	0.175642	0.980674	0.246421	1.00436	0.924221	tubulin, beta 3	structural constituent of cytoskeleton	intracellular protein transport;mitosis;cell motion;mitosis;chromosome segregation;cellular component morphogenesis;cellular component morphogenesis;cellular component morphogenesis	tubulin complex;tubulin complex	1.12342	0.302077	0.422346	0.957957	1.00668	0.978	0.993722	1.08701	0.937912
IPI00112312	19056	Ppp3cb	Y	1.17882	0.0303233	1.01314	0.662716	1.03829	0.622882	protein phosphatase 3, catalytic subunit, beta isoform	phosphoprotein phosphatase activity;phosphoprotein phosphatase activity;calcium ion binding	immune system process;apoptosis;mitosis;meiosis;apoptosis;glycogen metabolic process;regulation of carbohydrate metabolic process;transcription from RNA polymerase II promoter;mRNA processing;regulation of nucleobase, nucleoside, nucleotide and nucleic acid metabolic process;protein amino acid phosphorylation;mitosis;meiosis;apoptosis;response to stress		1.20984	1.26524	1.07013	1.06237	1.01438	0.965	1.16142	1.05758	0.911278
IPI00112335	26398	Map2k4	Y	0.570288	0.130929	0.943151	0.295068	0.854815	0.00337423	mitogen-activated protein kinase kinase 4	protein kinase activity	phosphate metabolic process;protein amino acid phosphorylation		1.0274	0.450792	0.400468	0.996478	0.983563	0.856	0.815826	0.889375	0.860863
IPI00112377	105014	Rdh14	N							retinol dehydrogenase 14 (all-trans and 9-cis)	oxidoreductase activity	metabolic process		---	0.75403	1.05301	---	0.756291	0.929	---	1.0355	0.921741
IPI00112407	545121	EG545121	N							predicted gene, EG545121	structural constituent of ribosome;nucleic acid binding	translation		---	---	---	---	---	---	---	---	---
IPI00112414	110750	Cse1l	N							chromosome segregation 1-like (S. cerevisiae)	GTPase activity;transmembrane transporter activity;protein binding	intracellular protein transport;nuclear transport		---	0.472867	0.617348	---	0.894966	1.084	---	1.01553	0.932205
IPI00112448	67097	Rps10	Y	1.1458	0.391892	0.950095	0.257844	0.966505	0.568033	ribosomal protein S10	structural constituent of ribosome;nucleic acid binding	translation		0.86577	1.26756	1.37072	1.01168	0.957883	0.885	0.874747	0.976631	1.05682
IPI00112536	69938	Scrn1	Y	0.793928	0.610369	0.996876	0.917223	1.0384	0.589118	secernin 1		proteolysis		0.344068	1.20017	1.21187	0.94782	1.0452	1	1.05717	1.14904	0.921741
IPI00112555	353172	Gars	Y	0.926323	0.800082	1.02951	0.719075	1.03219	0.699237	glycyl-tRNA synthetase	aminoacyl-tRNA ligase activity	tRNA aminoacylation for protein translation		1.63072	0.692453	0.70391	0.914367	1.18387	1.008	0.897409	1.16691	1.05016
IPI00112719	17025	Alad	Y	0.877321	0.630893	1.01293	0.89344	1.03637	0.584108	aminolevulinate, delta-, dehydratase	hydro-lyase activity	porphyrin metabolic process		0.539306	1.25362	0.998791	0.852531	1.05547	1.155	0.954063	1.16481	1.00164
IPI00112721	58200	Ppp1r1a	N							protein phosphatase 1, regulatory (inhibitor) subunit 1A	receptor binding;phosphatase inhibitor activity;phosphatase regulator activity	neurological system process;G-protein coupled receptor protein signaling pathway;intracellular signaling cascade;G-protein coupled receptor protein signaling pathway;intracellular signaling cascade		0.942586	---	---	0.993437	---	---	0.782967	---	---
IPI00112776	11980	Atp8a1	Y	1.08192	0.235938	0.811979	0.104062	0.836563	0.0219482	ATPase, aminophospholipid transporter (APLT), class I, type 8A, member 1	hydrolase activity;cation transmembrane transporter activity	cation transport;lipid transport;lipid metabolic process;cellular calcium ion homeostasis		1.20824	1.00266	1.0454	0.986341	0.71135	0.763	0.768236	0.910401	0.837082
IPI00112963	12385	Ctnna1	N							catenin (cadherin associated protein), alpha 1	structural constituent of cytoskeleton;actin binding	intracellular signaling cascade;cell adhesion;cell motion;intracellular signaling cascade;cell adhesion;cellular component morphogenesis;cellular component morphogenesis;cellular component morphogenesis	actin cytoskeleton	---	1.72184	1.53909	---	1.05418	1.31	---	1.31094	1.04255
IPI00112986	66821	Bcs1l	Y	1.23491	0.285346	1.11211	0.440279	1.07035	0.514129	BCS1-like (yeast)	hydrolase activity	oxidative phosphorylation;respiratory electron transport chain;protein complex assembly		0.968191	1.71835	1.13196	1.16374	1.34309	0.88	1.15009	1.20265	0.886546
IPI00113043	641376	Tomm40l	N							translocase of outer mitochondrial membrane 40 homolog-like (yeast)		intracellular protein transport;mitochondrial transport;mitochondrial transport		---	---	---	---	---	---	---	---	---
IPI00113073	72535	Aldh1b1	Y	0.839606	0.710255	1.10454	0.338727	1.13165	0.369956	aldehyde dehydrogenase 1 family, member B1	oxidoreductase activity	nucleobase, nucleoside, nucleotide and nucleic acid metabolic process;cellular amino acid metabolic process		1.92998	0.43685	0.702007	1.24078	0.92193	1.178	1.07757	0.941939	1.4278
IPI00113141	12974	Cs	Y	0.959865	0.444655	1.05284	0.422262	1.09506	0.0598291	citrate synthase	transferase activity;lyase activity	tricarboxylic acid cycle;carbohydrate metabolic process;cellular amino acid biosynthetic process;cellular amino acid catabolic process		0.883374	0.958513	1.04445	0.942751	1.08115	1.145	1.16482	1.03235	1.09201
IPI00113149	56216	Stx1b	Y	1.06585	0.256837	0.80933	0.0100675	0.825725	0.108456	syntaxin 1B	SNAP receptor activity	synaptic vesicle exocytosis;protein targeting;exocytosis;endocytosis;signal transduction;synaptic transmission;signal transduction;synaptic transmission	SNARE complex	1.16663	1.04914	0.989279	0.742036	0.82306	0.868	0.981258	0.804222	0.713422
IPI00113214	22225	Usp5	Y	0.654739	0.22109	0.991509	0.521087	0.954431	0.523226	ubiquitin specific peptidase 5 (isopeptidase T)	cysteine-type peptidase activity;ubiquitin-protein ligase activity;RNA splicing factor activity, transesterification mechanism;mRNA binding	gamete generation;nuclear mRNA splicing, via spliceosome;proteolysis		1.17143	0.464734	0.515566	1.0127	0.991268	0.971	0.84642	1.06599	0.963595
IPI00113223	14104	Fasn	Y	0.74866	0.00620843	1.01578	0.350851	1.10262	0.00759194	fatty acid synthase	oxidoreductase activity;methyltransferase activity;acyltransferase activity;hydrolase activity, acting on ester bonds;ligase activity	cellular amino acid metabolic process;fatty acid biosynthetic process		0.828963	0.686644	0.737203	0.990396	1.04263	1.015	1.14669	1.08281	1.07965
IPI00113241	20085	Rps19	N							ribosomal protein S19	structural constituent of ribosome;nucleic acid binding	translation		---	1.17461	1.40782	---	0.934771	0.997	---	1.01027	1.11294
IPI00113244	57776	Ttyh1	Y	0.878989	0.714392	0.981713	0.748979	1.01256	0.89017	tweety homolog 1 (Drosophila)	anion channel activity	anion transport		0.45609	1.24432	1.19665	0.895107	1.07858	0.98	1.06057	1.13958	0.85896
IPI00113257	66589	Ube2v1	Y	0.878994	0.00710578	1.04905	0.0523682	1.04602	0.334513	ubiquitin-conjugating enzyme E2 variant 1	ligase activity	negative regulation of apoptosis;mitosis;meiosis;protein modification process;proteolysis;mitosis;meiosis;chromosome segregation;dorsal/ventral axis specification;embryonic development		0.918581	0.841168	0.878936	1.08264	1.04648	1.019	1.02771	1.13117	0.984522
IPI00113347	12908	Crat	N							carnitine acetyltransferase	acetyltransferase activity	cellular amino acid metabolic process;fatty acid metabolic process		---	0.483323	1.57428	---	0.742167	---	---	1.03445	1.74741
IPI00113362	12929	Crkl	N							v-crk sarcoma virus CT10 oncogene homolog (avian)-like		G-protein coupled receptor protein signaling pathway;G-protein coupled receptor protein signaling pathway		1.10742	---	---	0.96708	---	---	0.898542	---	---
IPI00113394	639162; 676847	Gm7263; LOC676847	Y	0.944724	0.78563	1.03693	0.75099	1.29044	0.214829	predicted gene 7263; similar to ribosomal protein S15a	structural constituent of ribosome;nucleic acid binding	translation		1.14262	0.639009	1.15479	1.26308	0.875705	1.008	1.56707	0.913555	1.50104
IPI00113430	80890	Trim2	Y	0.998834	0.991503	0.974006	0.513675	0.980304	0.71089	tripartite motif-containing 2				1.21624	0.953866	0.85896	0.926532	1.04648	0.953	0.887211	1.0355	1.02543
IPI00113517	13030	Ctsb	N							cathepsin B	cysteine-type peptidase activity	antigen processing and presentation;proteolysis;cellular defense response		---	0.496103	0.665861	---	0.943759	1.069	---	0.945093	1.10152
IPI00113521	14299	Freq	N							frequenin homolog (Drosophila)	calcium ion binding;protein binding;small GTPase regulator activity	G-protein coupled receptor protein signaling pathway;G-protein coupled receptor protein signaling pathway		1.95398	---	---	2.40655	---	---	0.925736	---	---
IPI00113563	14083	Ptk2	N							PTK2 protein tyrosine kinase 2				---	---	---	---	---	---	---	---	---
IPI00113606	69923	Agk	Y	0.858907	0.660545	1.26297	0.242251	1.1344	0.368791	acylglycerol kinase	carbohydrate kinase activity	negative regulation of apoptosis;transmembrane receptor protein tyrosine kinase signaling pathway;phosphate metabolic process;transmembrane receptor protein tyrosine kinase signaling pathway		0.454489	1.27337	1.09487	1.57835	0.903954	1.412	1.40503	0.912503	1.13862
IPI00113738	22375	Wars	N							tryptophanyl-tRNA synthetase	aminoacyl-tRNA ligase activity	tRNA aminoacylation for protein translation	cytoplasm	---	0.845815	0.710568	---	0.865433	0.92	---	0.930375	0.830423
IPI00113845	19170	Psmb1	Y	1.14602	0.23885	0.970612	0.707525	0.942693	0.740686	proteasome (prosome, macropain) subunit, beta type 1	peptidase activity	proteolysis		0.952187	1.33262	1.18618	0.854558	1.10426	0.969	0.678722	1.16271	1.06157
IPI00113869	12215	Bsg	N							basigin		cell surface receptor linked signal transduction;cell surface receptor linked signal transduction	plasma membrane	---	1.52897	1.46299	---	0.868001	1.033	---	0.976631	1.00355
IPI00113895	54130	Actr1a	Y	0.971031	0.825515	1.00137	0.902388	1.02549	0.736736	ARP1 actin-related protein 1 homolog A, centractin alpha (yeast)	structural constituent of cytoskeleton	intracellular protein transport;exocytosis;endocytosis;mitosis;cytokinesis;mitosis;cellular component morphogenesis;cellular component morphogenesis;cellular component morphogenesis	actin cytoskeleton	1.23704	0.815608	0.907473	0.987355	1.02208	0.995	1.17162	0.925119	0.994986
IPI00113996	233016	Blvrb	Y	1.37168	0.00895969	1.09819	0.32859	1.09473	0.37311	biliverdin reductase B (flavin reductase (NADPH))	oxidoreductase activity			1.55071	1.23387	1.34884	0.940724	1.25706	1.12	1.12063	1.26363	0.926497
IPI00114017	11750	Anxa7	Y	0.95148	0.401355	1.02383	0.805029	1.12303	0.28151	annexin A7	calcium ion binding;calcium-dependent phospholipid binding	synaptic vesicle exocytosis;intracellular protein transport;exocytosis;calcium-mediated signaling;fatty acid metabolic process;cell motion;calcium-mediated signaling		1.0226	0.98175	0.858009	1.03703	0.871853	1.187	1.35291	1.0334	1.01306
IPI00114052	20638	Snrpb	N							small nuclear ribonucleoprotein B	RNA splicing factor activity, transesterification mechanism;mRNA binding	nuclear mRNA splicing, via spliceosome		---	1.06773	1.39831	---	0.855161	0.996	---	1.11119	0.921741
IPI00114065	14962	Cfb	N							complement factor B	serine-type peptidase activity;metallopeptidase activity;receptor activity;lipid transporter activity	complement activation;signal transduction;cell-cell adhesion;proteolysis;signal transduction;cell-cell adhesion;blood coagulation		---	4.14542	4.08077	---	0.918078	1.687	---	1.5685	1.79782
IPI00114162	16592	Fabp5	Y	1.04124	0.863871	1.17396	0.0125802	1.22698	0.0298284	fatty acid binding protein 5, epidermal	lipid binding	lipid transport;vitamin transport;signal transduction;lipid metabolic process;signal transduction;ectoderm development		0.676933	1.4093	1.18333	1.08974	1.21597	1.221	1.09003	1.34352	1.26133
IPI00114209	14661	Glud1	Y	1.13501	0.0230968	1.10054	0.0685968	1.16476	0.0933951	glutamate dehydrogenase 1	oxidoreductase activity	cellular amino acid catabolic process		1.06101	1.15254	1.1957	1.18604	1.07858	1.042	1.31325	1.16586	1.03208
IPI00114279	20512	Slc1a3	Y	1.38414	0.00170362	1.01791	0.850797	1.03758	0.0660371	solute carrier family 1 (glial high affinity glutamate transporter), member 3	cation transmembrane transporter activity	neurological system process;cation transport;amino acid transport;signal transduction;synaptic transmission;cellular amino acid metabolic process;signal transduction;synaptic transmission		1.28665	1.49528	1.37833	0.93971	1.21469	0.924	1.01525	1.06704	1.03113
IPI00114352	30948	Bin1	Y	0.931168	0.335482	0.937347	0.00598912	0.904803	0.0662726	bridging integrator 1		neurotransmitter secretion;intracellular protein transport;endocytosis;synaptic transmission;synaptic transmission		1.04821	0.920173	0.837082	0.958971	0.933486	0.92	0.968794	0.906196	0.84374
IPI00114368	20333	Sec22b	N							SEC22 vesicle trafficking protein homolog B (S. cerevisiae)	SNAP receptor activity	neurotransmitter secretion;intracellular protein transport;exocytosis;protein complex assembly	SNARE complex	1.35867	0.708719	---	0.809955	0.876989	0.785	1.05717	0.972426	0.654446
IPI00114375	12934	Dpysl2	Y	1.08723	0.407369	0.949802	0.0012795	1.02441	0.828685	dihydropyrimidinase-like 2	hydrolase activity	nucleobase, nucleoside, nucleotide and nucleic acid metabolic process		1.30266	0.988721	0.99784	0.943765	0.943759	0.962	1.26	0.946144	0.901765
IPI00114377	12866	Cox7a2	N							cytochrome c oxidase, subunit VIIa 2	oxidoreductase activity	oxidative phosphorylation;respiratory electron transport chain	mitochondrion;organelle	0.278455	---	---	1.405	---	---	1.36424	---	---
IPI00114380	14866	Gstm5	Y	0.636832	0.00860094	1.03394	0.0840704	1.0514	0.35957	glutathione S-transferase, mu 5	transferase activity	immune system process;response to toxin		0.766551	0.565813	0.59547	1.04108	1.00539	1.056	1.12063	1.08491	0.955986
IPI00114389	11820	App	Y	1.32211	0.212492	1.1062	0.504655	1.01854	0.802652	amyloid beta (A4) precursor protein	receptor binding	intracellular protein transport;signal transduction;signal transduction		0.907379	1.62076	1.57143	0.84138	1.30585	1.232	1.13196	1.04286	0.895107
IPI00114560	19324	Rab1	Y	0.778966	0.378793	1.00922	0.724097	1.00177	0.970623	RAB1, member RAS oncogene family				1.28985	0.58905	0.622104	1.05933	0.986132	0.984	1.04924	1.04707	0.915083
IPI00114613	217866	Cdc42bpb	N							Cdc42 binding protein kinase beta	protein kinase activity	mitosis;intracellular signaling cascade;cell adhesion;protein amino acid phosphorylation;cell motion;mitosis;intracellular signaling cascade;cell adhesion;cellular component morphogenesis;cellular component morphogenesis;cellular component morphogenesis;embryonic development		---	0.67154	---	---	1.69235	2.32	---	1.66311	2.83657
IPI00114641	17254	Slc3a2	Y	0.99267	0.985618	0.99084	0.864094	1.07656	0.24574	solute carrier family 3 (activators of dibasic and neutral amino acid transport), member 2	amylase activity	glycogen metabolic process		0.460891	1.44881	1.46489	0.941738	0.942475	1.096	1.19541	0.996605	1.0473
IPI00114667	17463	Psmd7	Y	0.64221	0.246621	0.94552	0.0516036	0.755017	0.0197422	proteasome (prosome, macropain) 26S subunit, non-ATPase, 7		cell cycle;proteolysis;cell cycle		1.22904	0.435688	0.494639	0.917408	0.937339	0.983	0.692319	0.709608	0.876082
IPI00114710	18563	Pcx	Y	0.783636	0.485236	1.10516	0.078607	1.05714	0.0707764	pyruvate carboxylase				1.47709	0.554195	0.58786	1.03094	1.09656	1.194	1.03338	1.0334	1.10628
IPI00114733	12406	Serpinh1	N							serine (or cysteine) peptidase inhibitor, clade H, member 1	protein binding;serine-type endopeptidase inhibitor activity	proteolysis		1.86597	---	---	1.62397	---	---	3.64629	---	---
IPI00114801	16329	Inpp1	Y	0.844716	0.27086	0.884	0.0762001	1.0097	0.808921	inositol polyphosphate-1-phosphatase	binding	G-protein coupled receptor protein signaling pathway;sulfur metabolic process;phosphate metabolic process;nucleobase, nucleoside, nucleotide and nucleic acid metabolic process;phospholipid metabolic process;G-protein coupled receptor protein signaling pathway		0.652929	1.01196	0.912229	0.963025	0.805084	0.891	1.08664	0.985041	0.961693
IPI00114802	19042	Ppm1a	Y	0.99165	0.950053	1.08193	0.0450578	0.988869	0.907501	protein phosphatase 1A, magnesium dependent, alpha isoform	phosphoprotein phosphatase activity;phosphoprotein phosphatase activity;protein binding;kinase inhibitor activity;kinase regulator activity	MAPKKK cascade;protein amino acid phosphorylation;MAPKKK cascade		0.772952	1.0898	1.15765	1.02993	1.08629	1.132	0.909873	1.18478	0.897009
IPI00114818	67815	Sec14l2	Y	1.13935	0.691927	0.970882	0.750889	0.94227	0.065367	SEC14-like 2 (S. cerevisiae)	transmembrane transporter activity	intracellular protein transport;cholesterol metabolic process		2.0292	1.01893	0.715325	1.13434	0.960451	0.84	0.903074	0.979785	0.945522
IPI00114833	22393	Wfs1	N							Wolfram syndrome 1 homolog (human)		visual perception;sensory perception of sound;sensory perception		---	---	---	---	---	---	---	---	---
IPI00114866	56690	Mlycd	N							malonyl-CoA decarboxylase				---	1.35586	2.63586	---	0.756291	3.089	---	1.36455	1.95953
IPI00114911	231801	Hrbl	N							HIV-1 Rev binding protein-like	nucleic acid binding;protein binding;small GTPase regulator activity	G-protein coupled receptor protein signaling pathway;cell adhesion;G-protein coupled receptor protein signaling pathway;cell adhesion		---	0.750545	0.571689	---	1.15305	0.831	---	1.18268	0.54125
IPI00114939	73340; 494448; 504193	Nptxr; Cbx6; Cbx6-Nptxr	Y	1.41328	0.0248177	1.008	0.892706	0.922639	0.520249	neuronal pentraxin receptor; chromobox homolog 6; Cbx6-Nptxr readthrough transcripts		immune response;response to stress;defense response to bacterium		1.17303	1.64167	1.46584	1.12116	0.982279	0.93	0.768236	1.13853	0.897961
IPI00114945	18000	2013-09-02	Y	0.968693	0.814403	0.918826	0.20357	1.03682	0.672309	septin 2	GTPase activity;structural constituent of cytoskeleton;protein binding	mitosis;cytokinesis;mitosis	cytoskeleton	1.23544	0.913202	0.805691	0.852531	1.02465	0.888	1.21128	0.986092	0.933156
IPI00114958	16644	Kng1	N							kininogen 1				---	5.65232	4.64295	---	1.12352	1.166	---	2.44315	1.29367
IPI00114962	12337	Capn5	N							calpain 5	cysteine-type peptidase activity;calcium ion binding;calmodulin binding;calcium-dependent phospholipid binding	immune system process;induction of apoptosis;induction of apoptosis;proteolysis;induction of apoptosis		0.646527	---	---	0.583898	---	---	1.72683	---	---
IPI00115097	50797	Copb2	N							coatomer protein complex, subunit beta 2 (beta prime)		intracellular protein transport;exocytosis;endocytosis	vesicle coat	---	1.62657	1.13482	---	1.53441	0.972	---	1.42447	0.76574
IPI00115157	20617	Snca	Y	0.816697	0.485142	1.04818	0.468411	0.955019	0.201876	synuclein, alpha	structural constituent of cytoskeleton;receptor binding	synaptic vesicle exocytosis;intracellular protein transport;exocytosis;apoptosis;MAPKKK cascade;apoptosis;synaptic transmission;MAPKKK cascade;apoptosis;synaptic transmission	cytoskeleton	1.34106	0.546062	0.743861	1.15664	0.943759	1.055	0.921204	0.932477	1.01401
IPI00115429	207182	Ggt7	Y	1.2133	0.142208	0.959142	0.0953961	0.873026	0.455973	gamma-glutamyltransferase 7	acyltransferase activity;peptidase activity	cellular amino acid metabolic process;protein modification process;proteolysis		1.0322	1.48134	1.16811	0.966067	0.987416	0.925	0.646996	1.14168	0.900814
IPI00115522	14161	Fga	Y	1.6917	0.723885	1.36199	0.128792	2.04331	0.049924	fibrinogen alpha chain				0.105621	6.82345	6.71758	1.00053	1.72958	1.46	3.35169	1.80188	1.41258
IPI00115528	102866	Pls3	Y	0.982792	0.856498	1.12888	0.152705	1.09525	0.483255	plastin 3 (T-isoform)	structural constituent of cytoskeleton;actin binding	cellular component morphogenesis;cellular component morphogenesis;cellular component morphogenesis	actin cytoskeleton	1.17623	0.907393	0.8894	1.21645	1.20185	0.984	1.36084	1.06389	0.907473
IPI00115530	15212	Hexb	N							hexosaminidase B	hydrolase activity, hydrolyzing N-glycosyl compounds	polysaccharide metabolic process;lipid metabolic process		---	1.43951	1.21567	---	1.03364	1.437	---	1.00502	1.07299
IPI00115538	100047211	LOC100047211	N							similar to thymosin beta-4				1.0242	---	---	1.9595	---	---	1.16708	---	---
IPI00115544	14706	Gng4	N							guanine nucleotide binding protein (G protein), gamma 4	GTPase activity;protein binding	G-protein coupled receptor protein signaling pathway;G-protein coupled receptor protein signaling pathway	heterotrimeric G-protein complex	---	---	---	---	---	---	---	---	---
IPI00115564	11739	Slc25a4	Y	1.19472	0.277298	0.834537	0.485814	0.869738	0.557779	solute carrier family 25 (mitochondrial carrier, adenine nucleotide translocator), member 4	amino acid transmembrane transporter activity;transmembrane transporter activity;calcium ion binding;calmodulin binding	cation transport;phosphate transport;lipid transport;nucleobase, nucleoside, nucleotide and nucleic acid transport;phosphate metabolic process;nucleobase, nucleoside, nucleotide and nucleic acid metabolic process;lipid metabolic process	mitochondrial inner membrane;organelle	0.926582	1.51155	1.21757	1.3016	0.582948	0.766	1.34271	0.670711	0.730544
IPI00115607	231086	Hadhb	Y	0.696558	0.176477	1.13718	0.116107	1.02269	0.80331	hydroxyacyl-Coenzyme A dehydrogenase/3-ketoacyl-Coenzyme A thiolase/enoyl-Coenzyme A hydratase (trifunctional protein), beta subunit	acetyltransferase activity	protein amino acid acetylation		1.07061	0.612287	0.515566	1.02486	1.27889	1.122	0.865682	1.13642	1.08726
IPI00115620	107272	Psat1	N							phosphoserine aminotransferase 1	transaminase activity	cellular amino acid biosynthetic process		---	0.838844	0.839936	---	1.02979	0.997	---	1.0355	1.01306
IPI00115626	67916	Ppap2b	N							phosphatidic acid phosphatase type 2B	pyrophosphatase activity	G-protein coupled receptor protein signaling pathway;phosphate metabolic process;phospholipid metabolic process;steroid metabolic process;G-protein coupled receptor protein signaling pathway		0.601718	---	---	1.05122	---	---	1.12969	---	---
IPI00115627	74117	Actr3	Y	1.05508	0.425718	0.999931	0.998944	1.12	0.180468	ARP3 actin-related protein 3 homolog (yeast)	structural constituent of cytoskeleton	intracellular protein transport;exocytosis;endocytosis;mitosis;cytokinesis;mitosis;cellular component morphogenesis;cellular component morphogenesis;cellular component morphogenesis	actin cytoskeleton	0.950587	1.17229	1.05396	1.04311	1.05675	0.907	1.19201	1.21001	0.974059
IPI00115650	12301	Cacybp	N							calcyclin binding protein	ubiquitin-protein ligase activity	proteolysis		---	0.948057	0.858009	---	0.832048	0.803	---	0.9924	0.901765
IPI00115663	13191	Dctn1	Y	1.01476	0.124585	0.968476	0.742263	0.896075	0.483416	dynactin 1	structural constituent of cytoskeleton;microtubule binding	intracellular protein transport;vesicle-mediated transport	microtubule	1.0146	1.02822	1.00164	0.818065	1.1171	0.994	0.680988	1.09648	0.963595
IPI00115679	14376	Ganab	Y	1.16684	0.00501946	1.03378	0.426779	1.04774	0.282934	alpha glucosidase 2 alpha neutral subunit	glucosidase activity	polysaccharide metabolic process;monosaccharide metabolic process;protein modification process		1.10422	1.20134	1.1976	1.04514	1.09656	0.964	0.997121	1.12801	1.02257
IPI00115680	19089	Prkcsh	N							protein kinase C substrate 80K-H	transferase activity;protein binding;enzyme regulator activity	regulation of carbohydrate metabolic process;protein amino acid glycosylation		---	1.4581	1.03113	---	1.1094	0.843	---	1.07545	0.800935
IPI00115708	18718	Pip4k2a	N							phosphatidylinositol-5-phosphate 4-kinase, type II, alpha	kinase activity	G-protein coupled receptor protein signaling pathway;phospholipid metabolic process;G-protein coupled receptor protein signaling pathway		---	0.598345	0.67347	---	0.907806	0.947	---	0.931426	1.01306
IPI00115763	20972	Syngr1	Y	1.23869	0.0640792	0.911994	0.0311959	0.899828	0.317012	synaptogyrin 1		neurological system process		1.38587	1.3059	1.05016	0.927546	0.947611	0.863	1.05717	0.897786	0.767642
IPI00115824	18082	Nipsnap1	Y	0.93869	0.0840959	0.932106	0.110708	0.874633	4.75128e-05	4-nitrophenylphosphatase domain and non-neuronal SNAP25-like protein homolog 1 (C. elegans)		intracellular protein transport;vesicle-mediated transport		0.888175	0.965484	0.964547	0.934642	0.876989	0.988	0.887211	0.86835	0.868472
IPI00115827	14467	Gbas	Y	1.00227	0.984249	0.882765	0.21481	0.915557	0.38017	glioblastoma amplified sequence				1.23544	0.944571	0.862765	0.77042	1.03107	0.866	1.03678	0.961913	0.769545
IPI00115833	17760	Mtap6	Y	0.702624	0.294581	0.927207	0.120118	1.00912	0.943104	microtubule-associated protein 6				1.25785	0.497265	0.554567	0.999519	0.905238	0.881	1.27586	0.93458	0.861814
IPI00115866	14651	Hagh	N							hydroxyacyl glutathione hydrolase	hydrolase activity	immune system process;oxygen and reactive oxygen species metabolic process;response to toxin		1.5235	---	---	1.18097	---	---	1.1161	---	---
IPI00115875	224020	Pi4ka	N							phosphatidylinositol 4-kinase, catalytic, alpha polypeptide	kinase activity	protein targeting;endocytosis;negative regulation of apoptosis;transmembrane receptor protein tyrosine kinase signaling pathway;negative regulation of apoptosis;phosphate metabolic process;phospholipid metabolic process;transmembrane receptor protein tyrosine kinase signaling pathway;negative regulation of apoptosis		---	0.37992	0.771447	---	0.668977	0.736	---	0.592917	1.05682
IPI00115949	20463; 629383	Cox7a2l; Gm6969	N							cytochrome c oxidase subunit VIIa polypeptide 2-like; predicted gene 6969				1.18263	---	---	1.32695	---	---	1.06057	---	---
IPI00116065	223255	Stk24	N							serine/threonine kinase 24 (STE20 homolog, yeast)	protein kinase activity	phosphate metabolic process;protein amino acid phosphorylation		---	0.625067	0.55742	---	0.974575	1.092	---	0.858888	0.963595
IPI00116074	11429	Aco2	Y	1.06541	0.34868	1.00944	0.86397	1.04802	0.634284	aconitase 2, mitochondrial	hydro-lyase activity	tricarboxylic acid cycle;carbohydrate metabolic process;cellular amino acid biosynthetic process		1.06741	1.18042	0.95979	0.966067	1.11839	0.952	1.19655	1.09332	0.879887
IPI00116112	69654	Dctn2	Y	1.06137	0.0963893	0.992959	0.863357	1.01927	0.617115	dynactin 2	microtubule motor activity;structural constituent of cytoskeleton	neurological system process;intracellular protein transport;vesicle-mediated transport;mitosis;synaptic transmission;mitosis;chromosome segregation;synaptic transmission;cellular component morphogenesis;cellular component morphogenesis;cellular component morphogenesis	microtubule	1.10262	1.00615	1.07774	0.972149	0.941191	1.07	1.08777	1.01027	0.963595
IPI00116134	75221	Dpp3	Y	1.48416	0.0166844	0.982331	0.872594	0.966434	0.936022	dipeptidylpeptidase 3	metallopeptidase activity	nucleobase, nucleoside, nucleotide and nucleic acid metabolic process;proteolysis		1.80516	1.39072	1.30223	0.797791	1.10426	1.076	0.435107	1.38558	1.49724
IPI00116154	12859; 100040340; 100045602; 100046079	Cox5b; OTTMUSG00000000426; LOC100045602; LOC100046079	N							cytochrome c oxidase, subunit Vb; predicted gene, OTTMUSG00000000426; similar to cytochrome c oxidase, subunit Vb; similar to cytochrome c oxidase, subunit Vb				0.420883	---	---	1.42325	---	---	1.06851	---	---
IPI00116192	11757	Prdx3	Y	1.2221	0.0143274	1.08309	0.251429	1.14766	0.432641	peroxiredoxin 3	oxidoreductase activity;peroxidase activity	immune system process;oxygen and reactive oxygen species metabolic process		1.11542	1.3152	1.24421	1.21747	1.00154	1.042	1.5682	0.940888	1.02447
IPI00116222	58875	Hibadh	Y	0.993959	0.912225	0.748449	0.0515882	0.817386	0.0250016	3-hydroxyisobutyrate dehydrogenase	oxidoreductase activity	cellular amino acid biosynthetic process;cellular amino acid catabolic process		1.10102	0.932953	0.955986	0.606199	0.824344	0.839	0.748974	0.911452	0.799984
IPI00116248	105446	Gmpr2	N							guanosine monophosphate reductase 2	oxidoreductase activity	purine base metabolic process		---	---	0.95979	---	1.07088	1.143	---	1.16586	1.14338
IPI00116277	12464	Cct4	Y	1.05229	0.617436	0.974211	0.552354	1.00867	0.759589	chaperonin containing Tcp1, subunit 4 (delta)		protein folding;protein complex assembly		1.27065	0.957351	0.957888	1.03196	0.901386	0.994	1.00505	1.05758	0.965498
IPI00116279	12465	Cct5	Y	1.04236	0.359727	0.948795	0.210039	0.974386	0.540708	chaperonin containing Tcp1, subunit 5 (epsilon)		protein folding;protein complex assembly		1.10582	1.06075	0.965498	0.896121	1.01181	0.942	0.958596	1.04917	0.919839
IPI00116281	12466	Cct6a	Y	1.09317	0.123411	0.976306	0.462721	0.978752	0.667451	chaperonin containing Tcp1, subunit 6a (zeta)		protein folding;protein complex assembly		1.19223	1.07353	1.02067	0.922477	0.989984	1.019	0.892876	1.03655	1.01306
IPI00116283	12462	Cct3	Y	1.06904	0.397414	0.981978	0.439087	1.03517	0.611492	chaperonin containing Tcp1, subunit 3 (gamma)		protein folding;protein complex assembly		1.22584	1.02822	0.969303	0.974176	1.02208	0.951	1.03111	1.1564	0.930302
IPI00116302	67204	Eif2s2	N							eukaryotic translation initiation factor 2, subunit 2 (beta)	translation factor activity, nucleic acid binding;translation initiation factor activity	translation		---	---	---	---	---	---	---	---	---
IPI00116308	70356	St13	Y	1.02142	0.755607	1.04468	0.0928726	1.0053	0.872541	suppression of tumorigenicity 13		immune system process;protein folding;response to stress		0.900977	1.10723	1.06823	1.07352	1.05675	1.005	1.05717	1.01132	0.950278
IPI00116331	52551	Sgta	N							small glutamine-rich tetratricopeptide repeat (TPR)-containing, alpha		immune system process;protein folding;response to stress		1.22904	---	---	0.980259	---	---	1.01865	---	---
IPI00116356	11773	Ap2m1	Y	1.03027	0.20309	0.888247	0.00382016	0.891857	0.034041	adaptor protein complex AP-2, mu1		intracellular protein transport;pinocytosis		1.037	1.06192	0.993084	0.905244	0.906522	0.854	0.942733	0.903042	0.833277
IPI00116360	20822	Trove2	N							TROVE domain family, member 2	RNA binding	nucleobase, nucleoside, nucleotide and nucleic acid metabolic process;translation		---	0.830711	0.903668	---	1.53698	0.763	---	1.01868	0.903668
IPI00116495	19736	Rgs4	N							regulator of G-protein signaling 4				---	---	---	---	---	---	---	---	---
IPI00116498	22631	Ywhaz	Y	1.24895	1.17536e-05	1.06689	0.0340372	1.1378	0.269526	tyrosine 3-monooxygenase/tryptophan 5-monooxygenase activation protein, zeta polypeptide		cell cycle;signal transduction;cell cycle;signal transduction		1.26905	1.23387	1.24421	1.02588	1.09913	1.077	1.28266	1.23314	0.931254
IPI00116554	19247	Ptpn11	Y	1.09205	0.387704	0.962373	0.850669	0.897955	0.713419	protein tyrosine phosphatase, non-receptor type 11	phosphoprotein phosphatase activity;phosphoprotein phosphatase activity	protein modification process		0.91218	1.22225	1.16811	0.690337	1.33795	0.965	0.537086	1.3614	0.99023
IPI00116697	19346	Rab6	Y	0.76438	0.371642	0.971495	0.281035	0.987265	0.801618	RAB6, member RAS oncogene family				1.30266	0.565813	0.605933	1.01472	0.937339	0.964	1.06624	0.997656	0.904619
IPI00116718	100040961	Gm10145	Y	1.05254	0.838056	1.33737	0.43288	1.21996	0.4209	predicted gene 10145				1.67873	0.871376	0.79713	1.32087	2.39856	0.755	1.7053	1.32776	0.801886
IPI00116748	67273	Ndufa10	N							NADH dehydrogenase (ubiquinone) 1 alpha subcomplex 10	oxidoreductase activity;nucleotide kinase activity	oxidative phosphorylation;respiratory electron transport chain;purine base metabolic process;pyrimidine base metabolic process		0.329665	---	---	1.0796	---	---	1.14216	---	---
IPI00116752	207352	Sec23ip	N							Sec23 interacting protein				---	0.425231	0.498444	---	---	0.626	---	---	1.18048
IPI00116753	110842	Etfa	Y	0.488799	0.101627	1.03401	0.546639	0.94319	0.602668	electron transferring flavoprotein, alpha polypeptide	oxidoreductase activity;transferase activity	respiratory electron transport chain;acyl-CoA metabolic process;nitrogen compound metabolic process;fatty acid beta-oxidation;acyl-CoA metabolic process		0.939385	0.303239	0.40998	1.00256	0.965587	1.142	0.767103	1.0313	1.06062
IPI00116793	209318	Gps1	N							G protein pathway suppressor 1		proteolysis		---	---	---	---	---	---	---	---	---
IPI00116843	17719; 17720	ND4; ND4L	N							NADH dehydrogenase subunit 4; NADH dehydrogenase subunit 4L	oxidoreductase activity	oxidative phosphorylation;respiratory electron transport chain		1.18103	---	---	1.08771	---	---	1.15462	---	---
IPI00116850	28088	D10Wsu52e	Y	0.875797	0.336609	1.09962	0.374511	0.918086	0.653756	DNA segment, Chr 10, Wayne State University 52, expressed				1.10582	0.827226	0.734349	1.04716	1.32126	0.961	0.735377	1.30147	0.808545
IPI00116877	212999	Tnpo2	Y	0.99791	0.993082	1.1445	0.354449	1.35313	0.00104289	transportin 2 (importin 3, karyopherin beta 2b)	transmembrane transporter activity	protein targeting;nuclear transport		1.36987	1.12814	0.643031	0.886997	1.34566	1.256	1.28153	1.44655	1.33648
IPI00116896	17706	ATP8	N							ATP synthase F0 subunit 8	hydrolase activity;cation transmembrane transporter activity;hydrogen ion transmembrane transporter activity	respiratory electron transport chain;cation transport		---	1.5313	0.798081	---	1.53441	0.9	---	0.647583	0.75813
IPI00116913	16776	Lama5	N							laminin, alpha 5	hydrolase activity;receptor activity;structural molecule activity;receptor binding	immune system process;muscle contraction;neurological system process;intracellular protein transport;endocytosis;signal transduction;cell-cell signaling;cell-matrix adhesion;cell-cell adhesion;protein modification process;cell motion;signal transduction;cell-cell signaling;cell-matrix adhesion;cell-cell adhesion;ectoderm development;mesoderm development;nervous system development;muscle organ dev…	extracellular matrix	---	---	---	---	---	---	---	---	---
IPI00116966	27053	Asns	N							asparagine synthetase	ligase activity	cellular amino acid biosynthetic process		---	0.776105	0.709617	---	0.865433	0.928	---	1.31409	1.02828
IPI00116991	15115	Hars	N							histidyl-tRNA synthetase	aminoacyl-tRNA ligase activity;RNA binding	tRNA aminoacylation for protein translation		---	1.01312	1.0045	---	1.00411	1.095	---	1.10173	1.09582
IPI00117042	14580	Gfap	Y	3.55401	0.0625906	1.2104	0.0615052	1.34733	0.0286205	glial fibrillary acidic protein	structural constituent of cytoskeleton	cellular component morphogenesis;cellular component morphogenesis;ectoderm development;cellular component morphogenesis	intermediate filament cytoskeleton	1.32826	6.39822	5.28218	1.37662	1.20955	1.065	1.53874	1.39714	1.13767
IPI00117063	233908	Fus	N							fusion, derived from t(12;16) malignant liposarcoma (human)	RNA splicing factor activity, transesterification mechanism;transcription factor activity;mRNA binding;transcription factor activity	neurological system process;nuclear mRNA splicing, via spliceosome		---	0.797018	0.678227	---	1.15177	0.844	---	1.12801	1.13006
IPI00117083	17713	Grpel1	N							GrpE-like 1, mitochondrial		protein folding		1.06101	---	---	0.9316	---	---	1.0923	---	---
IPI00117087	12539	Cdc37	Y	1.02858	0.818067	1.01051	0.805744	0.976767	0.674245	cell division cycle 37 homolog (S. cerevisiae)	protein binding;kinase activator activity;kinase regulator activity	mitosis;signal transduction;protein folding;cytokinesis;mitosis;signal transduction;cellular component morphogenesis;cellular component morphogenesis;cellular component morphogenesis		1.26425	0.850463	1.01211	1.09177	0.956599	0.988	0.977858	1.06809	0.892253
IPI00117167	227753	Gsn	N							gelsolin	structural constituent of cytoskeleton;actin binding	cellular component morphogenesis;cellular component morphogenesis;cellular component morphogenesis	actin cytoskeleton	---	1.77761	1.29082	---	1.54468	1.038	---	1.35719	1.01591
IPI00117176	14073	Faah	N							fatty acid amide hydrolase	transferase activity;hydrolase activity;ligase activity	fatty acid metabolic process;tRNA aminoacylation for protein translation		---	0.936438	1.06347	---	0.799948	1.243	---	0.906196	1.22328
IPI00117178	11632	Aip	N							aryl-hydrocarbon receptor-interacting protein		visual perception;sensory perception		---	1.10374	0.829472	---	1.08115	1.217	---	1.13222	0.963595
IPI00117181	14251	Flot1	N							flotillin 1		intracellular protein transport;vesicle-mediated transport		1.76515	---	---	1.54185	---	---	1.65431	---	---
IPI00117214	72479	Hsdl2	N							hydroxysteroid dehydrogenase like 2	oxidoreductase activity	visual perception;sensory perception;steroid metabolic process		1.04821	---	---	0.84949	---	---	0.830556	---	---
IPI00117252	18108	Nmt2	N							N-myristoyltransferase 2	transferase activity	protein amino acid lipidation		1.25945	---	---	0.864696	---	---	0.815826	---	---
IPI00117264	57320	Park7	Y	1.10606	0.179086	1.07397	0.369952	1.12621	0.255375	Parkinson disease (autosomal recessive, early onset) 7	cysteine-type peptidase activity;transcription factor activity;RNA binding;transcription factor activity	immune system process;regulation of transcription from RNA polymerase II promoter;proteolysis;response to stress		1.25145	1.03055	1.04921	1.21037	0.947611	1.08	1.34158	1.06704	0.99784
IPI00117281	625249	Gpx4	N							glutathione peroxidase 4	oxidoreductase activity;peroxidase activity	immune system process;oxygen and reactive oxygen species metabolic process;steroid metabolic process;response to stress;response to toxin		---	0.884156	0.643982	---	1.13251	1.342	---	1.02078	0.957888
IPI00117288	15384	Hnrnpab	Y	0.943652	0.786954	1.03157	0.473951	1.15363	0.164125	heterogeneous nuclear ribonucleoprotein A/B	RNA splicing factor activity, transesterification mechanism;structural constituent of ribosome;poly(A) RNA binding	neurological system process;cell cycle;DNA replication;nuclear mRNA splicing, via spliceosome;mRNA polyadenylation;rRNA metabolic process;protein metabolic process;cell cycle;ectoderm development;nervous system development	ribonucleoprotein complex	0.724943	0.828388	1.39926	0.960998	1.03749	1.101	1.15802	0.995554	1.33172
IPI00117312	14719	Got2	Y	1.16826	0.275046	0.969784	0.856792	1.03599	0.889879	glutamate oxaloacetate transaminase 2, mitochondrial	transaminase activity	cellular amino acid metabolic process		1.40028	0.923658	1.23279	1.16982	0.706214	1.104	1.54327	0.673865	1.06918
IPI00117350	22145	Tuba4a	Y	0.463768	0.17443	0.95998	0.0529306	0.866269	0.01504	tubulin, alpha 4A	structural constituent of cytoskeleton	intracellular protein transport;mitosis;cell motion;mitosis;chromosome segregation;cellular component morphogenesis;cellular component morphogenesis;cellular component morphogenesis	tubulin complex;tubulin complex	1.15063	0.246309	0.351955	0.963025	0.983563	0.934	0.900808	0.89358	0.807594
IPI00117352	22154	Tubb5	Y	0.492462	0.158895	0.984738	0.216054	1.01113	0.85829	tubulin, beta 5	structural constituent of cytoskeleton	intracellular protein transport;mitosis;cell motion;mitosis;chromosome segregation;cellular component morphogenesis;cellular component morphogenesis;cellular component morphogenesis	tubulin complex;tubulin complex	1.07861	0.270707	0.409029	0.972149	1.00539	0.977	0.961995	1.13537	0.946473
IPI00117630	16438	Itpr1	Y	0.955785	0.825339	0.905526	0.555338	0.858193	0.00462586	inositol 1,4,5-triphosphate receptor 1	receptor activity;ligand-gated ion channel activity	immune system process;muscle contraction;neurotransmitter secretion;cation transport;calcium-mediated signaling;neuromuscular synaptic transmission;cell motion;calcium-mediated signaling;neuromuscular synaptic transmission;response to stress		1.36827	0.89926	0.709617	0.766366	1.23266	0.786	0.824891	0.903042	0.848497
IPI00117657	74143	Opa1	Y	0.775297	0.0471437	1.02789	0.765953	1.00218	0.947716	optic atrophy 1 homolog (human)	GTPase activity;structural constituent of cytoskeleton;protein binding	intracellular protein transport;endocytosis;cellular component morphogenesis;cellular component morphogenesis;cellular component morphogenesis	microtubule	0.923382	0.685482	0.736252	1.21037	0.90267	0.994	1.06624	0.978733	0.964547
IPI00117731	111173; 100048600	Erc1; LOC100048600	N							ELKS/RAB6-interacting/CAST family member 1; similar to Rab6-interacting protein 2				---	0.879509	1.09962	---	1.49717	1.054	---	0.886222	---
IPI00117803	11899	Astn1	N							astrotactin 1				---	1.18739	1.13196	---	0.839753	1.164	---	1.14799	0.963595
IPI00117811	11776	Ap3d1	Y	0.725103	0.256508	0.939244	0.102218	0.9764	0.48473	adaptor-related protein complex 3, delta 1 subunit	receptor activity;transmembrane transporter activity	lysosomal transport;intracellular protein transport;signal transduction;signal transduction		1.17783	0.554195	0.584055	0.899162	0.927066	0.994	0.976725	0.925119	1.03018
IPI00117831	12870	Cp	N							ceruloplasmin	oxidoreductase activity;serine-type peptidase activity;metallopeptidase activity;receptor activity;lipid transporter activity;transmembrane transporter activity;receptor binding;enzyme regulator activity	immune system process;visual perception;sensory perception;intracellular protein transport;endocytosis;vitamin transport;cell surface receptor linked signal transduction;synaptic transmission;cell-cell adhesion;proteolysis;cell surface receptor linked signal transduction;synaptic transmission;cell-cell adhesion;ectoderm development;mesoderm development;skeletal system development;angiogenesis;ner…	extracellular matrix	---	---	---	---	---	---	---	---	---
IPI00117896	13589	Mapre1	Y	0.693039	0.0845807	1.10573	0.437061	1.12089	0.141666	microtubule-associated protein, RP/EB family, member 1	structural constituent of cytoskeleton;microtubule binding	cell cycle;cell cycle;cellular component morphogenesis;cellular component morphogenesis;cellular component morphogenesis	microtubule	0.955388	0.583241	0.597372	0.991409	1.39574	0.977	1.19201	1.19424	0.989279
IPI00117910	21672	Prdx2	Y	1.18135	0.245909	1.07453	0.00396577	1.15512	0.048311	peroxiredoxin 2	oxidoreductase activity;peroxidase activity	immune system process;oxygen and reactive oxygen species metabolic process		0.931383	1.40233	1.26228	1.0502	1.07987	1.094	1.21128	1.22053	1.04255
IPI00117929	170719	Oxr1	Y	0.791248	0.0166937	0.924109	0.0361464	0.887946	0.0484645	oxidation resistance 1				0.884974	0.723823	0.77335	0.948834	0.878273	0.947	0.932535	0.919862	0.816155
IPI00117978	12857	Cox4i1	Y	0.622328	0.046468	0.730573	0.262237	0.624343	0.182244	cytochrome c oxidase subunit IV isoform 1	oxidoreductase activity	oxidative phosphorylation;respiratory electron transport chain	mitochondrion;organelle	0.45609	0.806313	0.655397	1.17692	0.543143	0.61	1.0991	0.414201	0.534591
IPI00118020	94332	Cadm3	Y	1.21762	0.00180911	0.948305	0.124884	0.812662	0.00126425	cell adhesion molecule 3		signal transduction;cell-cell adhesion;signal transduction;cell-cell adhesion		1.27865	1.21063	1.16621	0.926532	1.00154	0.919	0.788632	0.795812	0.855155
IPI00118022	232910	Ap2s1	Y	0.916229	0.152873	0.92371	0.178881	0.954487	0.589061	adaptor-related protein complex 2, sigma 1 subunit		intracellular protein transport;receptor-mediated endocytosis;pinocytosis	vesicle coat	1.0114	0.879509	0.864668	0.845435	1.00026	0.932	0.888344	1.11855	0.875131
IPI00118026	11769	Ap1s1	N							adaptor protein complex AP-1, sigma 1		intracellular protein transport;receptor-mediated endocytosis	vesicle coat	---	1.30009	1.07013	---	1.21982	1.209	---	1.33932	1.13672
IPI00118075	17756	Mtap2	N							microtubule-associated protein 2	structural constituent of cytoskeleton;microtubule binding	apoptosis;cellular component morphogenesis;cellular component morphogenesis;cellular component morphogenesis	microtubule	1.19223	---	---	1.17489	---	---	0.563147	---	---
IPI00118120	17918	Myo5a	Y	0.884312	0.159352	0.944138	0.332279	1.01614	0.905382	myosin VA	motor activity;structural constituent of cytoskeleton;protein binding;small GTPase regulator activity	muscle contraction;sensory perception of sound;sensory perception;intracellular protein transport;vesicle-mediated transport;mitosis;intracellular signaling cascade;cytokinesis;cell motion;mitosis;intracellular signaling cascade;cellular component morphogenesis;cellular component morphogenesis;mesoderm development;cellular component morphogenesis;muscle organ development	actin cytoskeleton;cell junction	0.790556	0.866728	1.00925	0.907271	0.885978	1.047	0.981258	1.28465	0.832326
IPI00118130	18405	Orm1	N							orosomucoid 1		immune system process		---	4.04551	3.9067	---	1.76682	1.205	---	2.24657	1.17572
IPI00118131	26931	Ppp2r5c	Y	0.680628	0.176078	0.993629	0.904656	0.964846	0.573633	protein phosphatase 2, regulatory subunit B (B56), gamma isoform	phosphoprotein phosphatase activity;phosphoprotein phosphatase activity	intracellular signaling cascade;protein amino acid phosphorylation;intracellular signaling cascade		1.05141	0.470543	0.637324	0.951875	0.938623	1.098	0.879279	0.950349	1.07489
IPI00118134	17776	Mast2	N							microtubule associated serine/threonine kinase 2				---	---	---	---	---	---	---	---	---
IPI00118143	13043	Cttn	N							cortactin	structural constituent of cytoskeleton;actin binding	cellular component morphogenesis;cellular component morphogenesis;cellular component morphogenesis	actin cytoskeleton	---	0.693615	0.593567	---	1.31869	0.792	---	1.2384	1.01591
IPI00118384	22627	Ywhae	Y	1.22255	2.28638e-06	1.06283	0.0880059	1.12152	0.314872	tyrosine 3-monooxygenase/tryptophan 5-monooxygenase activation protein, epsilon polypeptide		cell cycle;signal transduction;cell cycle;signal transduction		1.23384	1.22109	1.21282	1.04919	1.11967	1.022	1.27813	1.1974	0.921741
IPI00118385	14810	Grin1	Y	1.13864	0.0403603	0.963337	0.604277	1.22558	0.271358	glutamate receptor, ionotropic, NMDA1 (zeta 1)	glutamate receptor activity;ligand-gated ion channel activity	neurological system process;cation transport;cell surface receptor linked signal transduction;nerve-nerve synaptic transmission;cell surface receptor linked signal transduction;nerve-nerve synaptic transmission		1.04501	1.2025	1.17477	1.08771	0.950179	0.865	1.63279	1.19845	0.940766
IPI00118447	19290; 100045958	Pura; LOC100045958	Y	0.725143	0.0959472	0.858411	0.0400146	0.897473	0.0375867	purine rich element binding protein A; similar to hCG45299	single-stranded DNA binding;transcription factor activity;transcription factor activity	general transcription from RNA polymerase II promoter		0.971391	0.600668	0.653495	0.946806	0.837185	0.798	0.961995	0.87676	0.857058
IPI00118569	14674	Gna13	N							guanine nucleotide binding protein, alpha 13	GTPase activity;protein binding	G-protein coupled receptor protein signaling pathway;G-protein coupled receptor protein signaling pathway	heterotrimeric G-protein complex	1.28025	---	---	0.848476	---	---	0.911006	---	---
IPI00118654	57028	Pdxp	Y	1.15422	0.311544	1.09936	0.354635	1.10504	0.193136	pyridoxal (pyridoxine, vitamin B6) phosphatase	hydrolase activity	phosphate metabolic process		0.91538	1.20134	1.39831	1.02283	1.31613	0.987	1.06284	1.25206	1.01401
IPI00118676	13681	Eif4a1	Y	0.635593	0.122829	0.971821	0.434143	0.962635	0.770024	eukaryotic translation initiation factor 4A1	RNA helicase activity;translation factor activity, nucleic acid binding;translation initiation factor activity	nucleobase, nucleoside, nucleotide and nucleic acid metabolic process;translation		1.005	0.472867	0.540298	0.911326	0.991268	1.016	0.754639	1.08912	1.08535
IPI00118723	110854	Ppp2r4	Y	0.609744	0.289637	1.04632	0.260244	1.01257	0.8579	protein phosphatase 2A, regulatory subunit B (PR 53)	protein binding;phosphatase activator activity;phosphatase regulator activity	protein modification process		1.31866	0.333446	0.515566	1.07352	0.977143	1.092	0.889477	1.09753	1.06347
IPI00118766	217365	Nploc4	N							nuclear protein localization 4 homolog (S. cerevisiae)		intracellular protein transport;nuclear transport;nucleobase, nucleoside, nucleotide and nucleic acid metabolic process;RNA localization		---	1.1781	1.12626	---	1.26477	1.235	---	1.48965	1.0863
IPI00118769	24012	Rgs7	N							regulator of G protein signaling 7				1.19383	---	---	0.858613	---	---	0.863416	---	---
IPI00118787	73834	Atp6v1d	Y	1.04062	0.636391	0.927772	0.0604898	0.99631	0.96779	ATPase, H+ transporting, lysosomal V1 subunit D	hydrolase activity;cation transmembrane transporter activity;hydrogen ion transmembrane transporter activity	cation transport;purine base metabolic process		1.21464	0.946895	0.979766	0.972149	0.933486	0.88	1.11836	0.842068	1.05016
IPI00118821	18475	Pafah1b2	Y	1.09084	0.475404	1.06371	0.140835	1.0655	0.0974627	platelet-activating factor acetylhydrolase, isoform 1b, subunit 2				1.36027	0.986397	0.9674	1.01371	1.13508	1.046	1.06851	1.1196	1.01116
IPI00118832	67397	Erp29	N							endoplasmic reticulum protein 29		intracellular protein transport;exocytosis		---	1.05727	1.52006	---	0.961735	1.393	---	1.02919	1.29462
IPI00118880	54195	Gucy1b3	Y	0.926857	0.000288664	1.01843	0.791228	1.1195	0.400721	guanylate cyclase 1, soluble, beta 3	adenylate cyclase activity;guanylate cyclase activity	cyclic nucleotide metabolic process		0.920181	0.938762	0.921741	0.921463	0.997688	1.149	0.889477	1.33406	1.18238
IPI00118892	18826	Lcp1	N							lymphocyte cytosolic protein 1	structural constituent of cytoskeleton;actin binding	cellular component morphogenesis;cellular component morphogenesis;cellular component morphogenesis	actin cytoskeleton	1.23384	---	---	1.11305	---	---	1.2736	---	---
IPI00118899	60595	Actn4	N							actinin alpha 4	structural constituent of cytoskeleton;calcium ion binding;actin binding	muscle contraction;neurological system process;cell cycle;nitric oxide mediated signal transduction;neuromuscular synaptic transmission;cell adhesion;cell motion;cell cycle;nitric oxide mediated signal transduction;neuromuscular synaptic transmission;cell adhesion;cellular component morphogenesis;cellular component morphogenesis;ectoderm development;mesoderm development;cellular component morphog…	actin cytoskeleton	---	7.22661	5.27552	---	1.11582	1.118	---	1.29411	1.26133
IPI00118900	18574	Pde1b	Y	0.733859	0.216751	0.972616	0.738385	1.00673	0.971791	phosphodiesterase 1B, Ca2+-calmodulin dependent	phosphoric diester hydrolase activity	visual perception;sensory perception;signal transduction;cyclic nucleotide metabolic process;signal transduction		1.10902	0.644818	0.552664	1.09075	1.00539	0.839	1.43676	0.863094	0.822813
IPI00118904	14272	Fnta	N							farnesyltransferase, CAAX box, alpha	acyltransferase activity	protein amino acid lipidation		---	0.508883	1.73504	---	1.1736	1.431	---	1.28045	1.8939
IPI00118923	76497	Ppp1r11	N							protein phosphatase 1, regulatory (inhibitor) subunit 11				---	---	---	---	---	---	---	---	---
IPI00118930	108124	Napa	Y	1.06879	0.511123	0.916074	0.542255	0.771642	0.0114515	N-ethylmaleimide sensitive fusion protein attachment protein alpha		intracellular protein transport		1.27545	1.02474	0.934107	1.17996	0.757575	0.86	0.793164	0.839966	0.689641
IPI00118986	28080; 100047429	Atp5o; LOC100047429	Y	0.994425	0.969499	0.891335	0.652467	0.876139	0.538536	ATP synthase, H+ transporting, mitochondrial F1 complex, O subunit; similar to ATP synthase, H+ transporting, mitochondrial F1 complex, O subunit				1.22904	1.041	0.768593	1.34418	0.591936	0.89	1.24753	0.631814	0.853253
IPI00119024	65106	Arl6ip5	N							ADP-ribosylation factor-like 6 interacting protein 5	amino acid transmembrane transporter activity;transmembrane transporter activity	amino acid transport;cellular amino acid metabolic process		---	1.2176	1.10343	---	0.982279	0.913	---	1.08386	0.801886
IPI00119058	14784	Grb2	Y	1.15698	0.141613	0.929505	0.440141	1.01855	0.865891	growth factor receptor bound protein 2	receptor binding	immune system process;transmembrane receptor protein tyrosine kinase signaling pathway;cell motion;transmembrane receptor protein tyrosine kinase signaling pathway;ectoderm development;mesoderm development;nervous system development;cellular defense response		1.0082	1.32914	1.15574	1.08771	0.910374	0.811	1.00619	1.22263	0.85896
IPI00119063	16971	Lrp1	Y	1.15921	0.0183738	1.02209	0.750818	0.997167	0.966913	low density lipoprotein receptor-related protein 1	receptor activity;receptor binding	female gamete generation;signal transduction;cell adhesion;nucleobase, nucleoside, nucleotide and nucleic acid metabolic process;signal transduction;cell adhesion	extracellular matrix	1.10262	1.25013	1.13006	0.90423	1.12352	1.051	0.886078	1.01237	1.10533
IPI00119067	72948	Tppp	Y	0.718271	0.289381	0.885925	0.127893	0.928013	0.258365	tubulin polymerization promoting protein	structural constituent of cytoskeleton;microtubule binding	cellular component morphogenesis;cellular component morphogenesis;cellular component morphogenesis	microtubule	1.21144	0.48797	0.62686	0.825161	0.838469	1.005	1.02092	0.838914	0.933156
IPI00119094	66469	2810405K02Rik	Y	0.720032	0.0686693	1.12219	0.00769148	0.961568	0.738448	RIKEN cDNA 2810405K02 gene				0.572913	0.718014	0.907473	1.12421	1.16718	1.077	0.777301	1.11855	1.02257
IPI00119113	11966	Atp6v1b2	Y	1.04989	0.337801	0.942888	0.146657	0.978847	0.824389	ATPase, H+ transporting, lysosomal V1 subunit B2	hydrolase activity;receptor activity;cation transmembrane transporter activity;hydrogen ion transporting ATP synthase activity, rotational mechanism;anion channel activity;ligand-gated ion channel activity;single-stranded DNA binding	respiratory electron transport chain;cation transport;nucleobase, nucleoside, nucleotide and nucleic acid transport;purine base metabolic process	proton-transporting ATP synthase complex	1.12502	1.0654	0.965498	0.940724	0.998972	0.892	1.17048	0.914606	0.876082
IPI00119114	11363	Acadl	N							acyl-Coenzyme A dehydrogenase, long-chain	oxidoreductase activity;transferase activity	respiratory electron transport chain;acyl-CoA metabolic process;nitrogen compound metabolic process;fatty acid beta-oxidation;acyl-CoA metabolic process		---	0.835359	0.944571	---	1.34309	1.104	---	1.43709	1.32887
IPI00119115	11973	Atp6v1e1	Y	1.04127	0.37997	0.955077	0.0372091	0.943918	0.242373	ATPase, H+ transporting, lysosomal V1 subunit E1	hydrolase activity;cation transmembrane transporter activity;hydrogen ion transporting ATP synthase activity, rotational mechanism	cation transport;nucleobase, nucleoside, nucleotide and nucleic acid metabolic process	proton-transporting ATP synthase complex	1.12822	1.01544	0.985474	0.962012	0.975859	0.928	1.02658	0.910401	0.899863
IPI00119130	72014	1500005I02Rik	N							RIKEN cDNA 1500005I02 gene	structural constituent of cytoskeleton;actin binding	cell motion;ectoderm development;nervous system development	actin cytoskeleton	---	1.26408	0.821862	---	1.38546	0.862	---	1.04812	0.738154
IPI00119138	67003	Uqcrc2	Y	0.766023	0.0025614	0.73089	0.258505	0.699657	0.163953	ubiquinol cytochrome c reductase core protein 2	oxidoreductase activity;metallopeptidase activity;hydrolase activity, acting on ester bonds	respiratory electron transport chain;proteolysis		0.796957	0.707557	0.79713	1.17692	0.573959	0.578	1.05717	0.532994	0.607836
IPI00119152	12876	Cpe	Y	0.942197	0.562996	0.998783	0.97227	0.888124	0.478878	carboxypeptidase E	metallopeptidase activity	proteolysis		0.817761	0.907393	1.12721	0.954916	0.979711	1.065	0.679855	1.15114	0.895107
IPI00119180	19060	Ppp5c	Y	1.03946	0.781887	1.02971	0.645731	1.06706	0.00717722	protein phosphatase 5, catalytic subunit				1.33946	0.866728	0.9674	1.03905	0.925782	1.135	1.04811	1.05968	1.09391
IPI00119203	11370	Acadvl	N							acyl-Coenzyme A dehydrogenase, very long chain	oxidoreductase activity;transferase activity	respiratory electron transport chain;acyl-CoA metabolic process;nitrogen compound metabolic process;fatty acid beta-oxidation;acyl-CoA metabolic process		---	0.787724	0.819009	---	0.9887	0.994	---	0.957708	1.02447
IPI00119219	56348	Hsd17b12	N							hydroxysteroid (17-beta) dehydrogenase 12	oxidoreductase activity	visual perception;sensory perception;cellular amino acid biosynthetic process;steroid metabolic process		---	0.767972	0.869424	---	0.859013	1.021	---	0.821043	1.07013
IPI00119239	19175	Psmb6	N							proteasome (prosome, macropain) subunit, beta type 6	peptidase activity	proteolysis		---	1.54873	1.43731	---	1.07858	1.179	---	1.10068	1.11389
IPI00119346	12308	Calb2	Y	0.924076	0.23267	1.08585	0.106532	1.14479	0.185397	calbindin 2	calcium ion binding	calcium-mediated signaling;calcium-mediated signaling;cellular calcium ion homeostasis		0.838565	0.923658	1.01877	1.11711	1.1415	1.004	0.967661	1.22368	1.26704
IPI00119458	11676	Aldoc	Y	1.18998	0.00725469	1.04363	0.530957	1.18086	5.95457e-05	aldolase C, fructose-bisphosphate	lyase activity	glycolysis		1.24825	1.21295	1.11294	0.922477	1.12737	1.093	1.15915	1.18899	1.19474
IPI00119508	214230	Pak6	N							p21 protein (Cdc42/Rac)-activated kinase 6	protein kinase activity	phosphate metabolic process;protein amino acid phosphorylation		1.22744	---	---	1.12826	---	---	0.760305	---	---
IPI00119517	12361	Cask	Y	0.965745	0.782088	0.974223	0.561985	0.852007	0.081899	calcium/calmodulin-dependent serine protein kinase (MAGUK family)	protein kinase activity;nucleotide kinase activity	neurotransmitter secretion;signal transduction;synaptic transmission;protein amino acid phosphorylation;signal transduction;synaptic transmission;asymmetric protein localization	cell junction	0.769752	1.14324	1.02352	1.04108	0.983563	0.903	0.753506	0.957708	0.857058
IPI00119522	71756	Cpn2	N							carboxypeptidase N, polypeptide 2	receptor activity	immune system process;visual perception;sensory perception;G-protein coupled receptor protein signaling pathway;cytokine-mediated signaling pathway;cell-cell adhesion;G-protein coupled receptor protein signaling pathway;cytokine-mediated signaling pathway;cell-cell adhesion	extracellular matrix	---	0.349712	0.505103	---	1.32383	1.409	---	1.24576	1.49438
IPI00119575	19084	Prkar1a	N							protein kinase, cAMP dependent regulatory, type I, alpha				0.982593	---	---	1.08163	---	---	0.84642	---	---
IPI00119618	12330	Canx	Y	0.854788	0.306891	1.06493	0.0125992	1.03275	0.514859	calnexin	calcium ion binding	intracellular protein transport;exocytosis;protein folding		1.10902	0.709881	0.793325	1.07453	1.03492	1.086	0.943866	1.07335	1.08726
IPI00119663	26413	Mapk1	Y	0.937692	0.0828344	1.0113	0.591786	0.961048	0.636203	mitogen-activated protein kinase 1	protein kinase activity	immune system process;mitosis;MAPKKK cascade;protein amino acid phosphorylation;cell motion;mitosis;MAPKKK cascade;response to stress		0.990595	0.903907	0.92079	1.03094	1.03107	0.973	0.838488	1.09753	0.964547
IPI00119667	13628	Eef1a2	Y	0.548166	0.0692789	1.02962	0.408493	1.00154	0.984144	eukaryotic translation elongation factor 1 alpha 2	GTPase activity;translation factor activity, nucleic acid binding;protein binding;translation initiation factor activity;translation elongation factor activity	translation		0.884974	0.398509	0.467054	0.992423	1.09656	1.003	0.89401	1.14694	0.979766
IPI00119680	11767	Ap1m1	N							adaptor-related protein complex AP-1, mu subunit 1		intracellular protein transport;pinocytosis		---	1.19669	1.08345	---	1.17232	0.915	---	0.908298	1.01211
IPI00119689	71770	Ap2b1	Y	1.0201	0.165645	0.928885	0.00527664	0.881846	0.0305511	adaptor-related protein complex 2, beta 1 subunit		intracellular protein transport;vesicle-mediated transport		1.0242	1.03868	0.99784	0.906258	0.948895	0.932	0.939333	0.887273	0.822813
IPI00119784	15925	Ide	N							insulin degrading enzyme				---	0.972455	1.01306	---	0.906522	0.97	---	1.04496	1.18428
IPI00119785	71764	C2cd2l	N							C2 calcium-dependent domain containing 2-like				---	0.578593	0.531737	---	1.09527	0.867	---	0.882016	1.09487
IPI00119818	16427	Itih4	N							inter alpha-trypsin inhibitor, heavy chain 4				---	6.55972	5.53045	---	1.69363	1.514	---	2.90887	2.29722
IPI00119870	12386	Ctnna2	Y	1.40079	0.0122213	1.03055	0.675679	1.12663	0.0742874	catenin (cadherin associated protein), alpha 2	structural constituent of cytoskeleton;actin binding	intracellular signaling cascade;cell adhesion;cell motion;intracellular signaling cascade;cell adhesion;cellular component morphogenesis;cellular component morphogenesis;cellular component morphogenesis	actin cytoskeleton	1.20024	1.53246	1.49438	0.952888	0.975859	1.177	1.19541	1.02078	1.17191
IPI00119871	11733	Ank1	N							ankyrin 1, erythroid	structural constituent of cytoskeleton;receptor binding;actin binding	signal transduction;signal transduction;cellular component morphogenesis;cellular component morphogenesis;cellular component morphogenesis	actin cytoskeleton	---	1.61146	1.68177	---	1.03364	1.025	---	1.24996	0.975961
IPI00119876	13424	Dync1h1	Y	0.611985	0.194213	0.929404	0.00827449	0.924661	0.126669	dynein cytoplasmic 1 heavy chain 1	microtubule motor activity;hydrolase activity;structural constituent of cytoskeleton	spermatogenesis;fertilization;intracellular protein transport;vesicle-mediated transport;mitosis;cell motion;mitosis;chromosome segregation;cellular component morphogenesis;cellular component morphogenesis;cellular component morphogenesis	microtubule	1.14102	0.412451	0.487029	0.926532	0.955315	0.907	0.951797	0.973477	0.853253
IPI00119886	71780	Isyna1	Y	0.946984	0.588963	0.760523	0.157778	0.779082	0.00457233	myo-inositol 1-phosphate synthase A1	isomerase activity	phospholipid metabolic process		1.05941	1.01777	0.787618	0.716694	1.02465	0.599	0.730844	0.764274	0.846594
IPI00119945	52633	Nit2	Y	1.21376	0.497897	0.877549	0.632894	0.968689	0.90695	nitrilase family, member 2	hydrolase activity	metabolic process		1.83876	0.751707	1.29367	0.938696	0.549563	1.31	1.08777	0.593968	1.40687
IPI00119952	14758	Gpm6b	N							glycoprotein m6b				---	1.86474	1.57524	---	1.05804	0.872	---	0.98399	0.929351
IPI00120030	12971	Crym	Y	1.06066	0.646532	1.16711	0.374554	1.11932	0.0120839	crystallin, mu	lyase activity	visual perception;sensory perception;cellular amino acid biosynthetic process		0.840165	1.14324	1.24231	1.59051	1.00154	0.998	1.16482	1.12907	1.06633
IPI00120072	26404	Map3k12	N							mitogen-activated protein kinase kinase kinase 12	non-membrane spanning protein tyrosine kinase activity;transmembrane receptor protein kinase activity;transmembrane receptor protein serine/threonine kinase activity;transmembrane receptor protein tyrosine kinase activity;transmembrane receptor protein kinase activity	female gamete generation;immune system process;induction of apoptosis;cell cycle;transmembrane receptor protein serine/threonine kinase signaling pathway;JNK cascade;induction of apoptosis;I-kappaB kinase/NF-kappaB cascade;cell adhesion;phosphate metabolic process;protein amino acid phosphorylation;cell cycle;transmembrane receptor protein serine/threonine kinase signaling pathway;JNK cascade;ind…		---	---	---	---	---	---	---	---	---
IPI00120083	74122	Tmem43	N							transmembrane protein 43				1.06421	---	---	1.06136	---	---	1.05151	---	---
IPI00120085	67808	Tprgl	N							transformation related protein 63 regulated like				1.07861	---	---	0.894093	---	---	0.797697	---	---
IPI00120094	74104	Abcb6	N							ATP-binding cassette, sub-family B (MDR/TAP), member 6	ATPase activity, coupled to transmembrane movement of substances;transmembrane transporter activity	immune system process;extracellular transport;response to toxin		---	1.06889	1.24516	---	0.978427	1.132	---	1.02184	0.953132
IPI00120162	12995	Csnk2a1	Y	0.925475	0.289779	0.955576	0.696726	0.968993	0.570843	casein kinase 2, alpha 1 polypeptide	protein kinase activity	immune system process;intracellular signaling cascade;nucleobase, nucleoside, nucleotide and nucleic acid metabolic process;protein amino acid phosphorylation;intracellular signaling cascade;cellular component morphogenesis;cellular component morphogenesis;cellular component morphogenesis;response to stress		1.04661	0.894612	0.846594	0.800832	0.936055	1.164	0.915538	0.92617	1.07299
IPI00120199	66865	Pmpca	N							peptidase (mitochondrial processing) alpha	oxidoreductase activity;metallopeptidase activity;hydrolase activity, acting on ester bonds	respiratory electron transport chain;proteolysis		---	0.363654	1.46394	---	0.561119	1.448	---	0.582404	2.87462
IPI00120212	66108	Ndufa9	Y	1.03897	0.357865	0.691344	0.18433	0.779735	0.242082	NADH dehydrogenase (ubiquinone) 1 alpha subcomplex, 9	oxidoreductase activity	oxidative phosphorylation;respiratory electron transport chain		1.11382	1.02474	0.98262	1.0867	0.511042	0.595	1.09117	0.585558	0.741959
IPI00120232	75406	Ndufs7	N							NADH dehydrogenase (ubiquinone) Fe-S protein 7	oxidoreductase activity	oxidative phosphorylation;respiratory electron transport chain		0.944186	---	---	0.979245	---	---	0.934801	---	---
IPI00120295	18417	Cldn11	N							claudin 11		cellular component morphogenesis;cellular component morphogenesis;cellular component morphogenesis	tight junction	1.33466	---	---	0.867737	---	---	2.10528	---	---
IPI00120302	56839	Lgi1	Y	1.03694	0.776415	0.841744	0.151933	0.980978	0.837826	leucine-rich repeat LGI family, member 1	receptor activity	immune system process;visual perception;sensory perception;G-protein coupled receptor protein signaling pathway;cytokine-mediated signaling pathway;cell-cell adhesion;G-protein coupled receptor protein signaling pathway;cytokine-mediated signaling pathway;cell-cell adhesion	extracellular matrix	1.29465	1.0015	0.859911	1.01979	0.742167	0.788	1.16822	0.883068	0.915083
IPI00120345	14457	Gas7	N							growth arrest specific 7				---	0.456601	1.01496	---	0.977143	0.721	---	0.903042	1.19379
IPI00120415	68585	Rtn4	N							reticulon 4				0.940985	---	---	0.701488	---	---	1.13649	---	---
IPI00120457	110196	Fdps	Y	0.87991	0.776104	1.0885	0.154038	1.24606	0.0104049	farnesyl diphosphate synthetase	acyltransferase activity	cholesterol metabolic process		0.388877	1.57545	1.11199	0.988368	1.13765	1.147	1.22147	1.15955	1.36597
IPI00120503	70349	Copb1	Y	0.887449	0.501924	0.896115	0.130793	0.933103	0.0493561	coatomer protein complex, subunit beta 1		intracellular protein transport;exocytosis	vesicle coat	1.20664	0.831873	0.6963	0.997492	0.817924	0.882	0.891743	0.971374	0.937912
IPI00120505	21374	Tbp	N							TATA box binding protein				---	---	---	---	---	---	---	---	---
IPI00120513	12848	Cops2	Y	1.04903	0.503452	1.03258	0.484927	1.1172	0.362323	COP9 (constitutive photomorphogenic) homolog, subunit 2 (Arabidopsis thaliana)		protein targeting;cell cycle;signal transduction;cell cycle;signal transduction		1.18903	1.0166	0.955034	0.966067	1.02208	1.115	1.38464	1.02289	0.984522
IPI00120637	104082	Wdr7	N							WD repeat domain 7				0.936184	---	---	0.998505	---	---	0.574478	---	---
IPI00120643	16531	Kcnma1	N							potassium large conductance calcium-activated channel, subfamily M, alpha member 1				---	---	---	---	---	---	---	---	---
IPI00120691	56200	Ddx21	N							DEAD (Asp-Glu-Ala-Asp) box polypeptide 21	RNA helicase activity;translation factor activity, nucleic acid binding;translation initiation factor activity	nucleobase, nucleoside, nucleotide and nucleic acid metabolic process;translation		---	---	---	---	---	---	---	---	---
IPI00120716	14688	Gnb1	Y	1.05812	0.611659	0.889643	0.00883285	0.861332	0.0419369	guanine nucleotide binding protein (G protein), beta 1	GTPase activity;protein binding	sensory perception;G-protein coupled receptor protein signaling pathway;G-protein coupled receptor protein signaling pathway	heterotrimeric G-protein complex	1.29946	0.952704	0.956937	0.854558	0.885978	0.93	0.947265	0.846273	0.79713
IPI00120719	12858	Cox5a	N							cytochrome c oxidase, subunit Va	oxidoreductase activity	oxidative phosphorylation;respiratory electron transport chain		1.10742	---	---	1.53983	---	---	1.38237	---	---
IPI00120923	80743	Vps16	N							vacuolar protein sorting 16 (yeast)				---	1.4674	0.424248	---	1.44581	1.206	---	2.05418	0.838033
IPI00120984	68375	Ndufa8	N							NADH dehydrogenase (ubiquinone) 1 alpha subcomplex, 8	oxidoreductase activity	oxidative phosphorylation;respiratory electron transport chain		0.172834	---	---	1.46684	---	---	1.23167	---	---
IPI00121013	18611	Pea15a	Y	0.893456	0.398973	1.16834	0.256277	1.04225	0.18802	phosphoprotein enriched in astrocytes 15A				1.11382	0.738927	0.86657	1.43541	0.955315	1.163	1.02092	1.01027	1.09772
IPI00121038	13003	Vcan	Y	0.670154	0.127141	0.81382	0.323088	0.877393	0.513088	versican				1.0162	0.553033	0.535542	1.0867	0.855161	0.58	1.21014	0.643378	0.867521
IPI00121071	15461	Hras1	Y	1.10875	0.16766	1.00659	0.921561	0.913237	0.038086	Harvey rat sarcoma virus oncogene 1				1.22264	1.12582	0.99023	1.03905	1.10041	0.892	0.968794	0.892529	0.880838
IPI00121105	15107	Hadh	N							hydroxyacyl-Coenzyme A dehydrogenase	oxidoreductase activity;hydro-lyase activity;racemase and epimerase activity	carbohydrate metabolic process;fatty acid beta-oxidation;tRNA aminoacylation for protein translation		---	1.08051	1.12721	---	1.30714	1.157	---	1.09542	1.10057
IPI00121110	64143	Ralb	N							v-ral simian leukemia viral oncogene homolog B (ras related)	GTPase activity;protein binding	neurological system process;intracellular protein transport;receptor-mediated endocytosis;G-protein coupled receptor protein signaling pathway;MAPKKK cascade;I-kappaB kinase/NF-kappaB cascade;synaptic transmission;cell adhesion;cell motion;G-protein coupled receptor protein signaling pathway;MAPKKK cascade;I-kappaB kinase/NF-kappaB cascade;synaptic transmission;cell adhesion;embryonic development		---	1.33959	1.08916	---	0.947611	0.966	---	1.01763	1.02257
IPI00121151	66530	Ubxn6	N							UBX domain protein 6				---	0.757516	0.62686	---	0.668977	0.724	---	0.864145	0.523176
IPI00121209	11806	Apoa1	Y	2.22514	0.394264	1.12315	0.338038	1.87587	0.157661	apolipoprotein A-I				0.416082	4.93547	5.36493	0.94782	1.09271	1.368	3.82872	1.46757	1.17477
IPI00121218	68126	Fahd2a	Y	1.18261	0.523622	0.87382	0.0796471	1.03855	0.39181	fumarylacetoacetate hydrolase domain containing 2A	hydrolase activity;isomerase activity	cellular amino acid catabolic process		1.86597	1.07353	0.825667	0.966067	0.873137	0.791	1.1025	0.964016	1.05396
IPI00121288	68342	Ndufb10	N							NADH dehydrogenase (ubiquinone) 1 beta subcomplex, 10	oxidoreductase activity	oxidative phosphorylation;respiratory electron transport chain		1.06261	---	---	1.26308	---	---	1.35518	---	---
IPI00121309	68349	Ndufs3	Y	0.846748	0.17419	1.03372	0.817723	0.905471	0.497271	NADH dehydrogenase (ubiquinone) Fe-S protein 3	oxidoreductase activity	oxidative phosphorylation;respiratory electron transport chain		1.021	0.722661	0.822813	1.26714	0.801232	1.088	1.14669	0.723275	0.895107
IPI00121336	18573	Pde1a	N							phosphodiesterase 1A, calmodulin-dependent	phosphoric diester hydrolase activity	visual perception;sensory perception;signal transduction;cyclic nucleotide metabolic process;signal transduction		---	0.774943	0.708666	---	0.973291	0.943	---	1.14799	0.907473
IPI00121349	19049	Ppp1r1b	N							protein phosphatase 1, regulatory (inhibitor) subunit 1B	receptor binding;phosphatase inhibitor activity;phosphatase regulator activity	neurological system process;G-protein coupled receptor protein signaling pathway;intracellular signaling cascade;G-protein coupled receptor protein signaling pathway;intracellular signaling cascade		---	---	---	---	---	---	---	---	---
IPI00121364	68938	Aspscr1	N							alveolar soft part sarcoma chromosome region, candidate 1 (human)				---	0.973617	0.801886	---	1.60375	1.363	---	1.66732	1.32792
IPI00121378	11658	Alcam	Y	0.902705	0.825315	0.99047	0.843831	0.868554	0.0514479	activated leukocyte cell adhesion molecule	receptor activity	signal transduction;cell-cell adhesion;signal transduction;cell-cell adhesion;ectoderm development;nervous system development		0.379275	1.46159	1.32697	0.908285	1.00924	1.06	0.785233	0.928272	0.898912
IPI00121387	14672	Gna11	Y	0.644728	0.143812	1.00034	0.983555	0.935663	0.28795	guanine nucleotide binding protein, alpha 11	GTPase activity;protein binding	G-protein coupled receptor protein signaling pathway;G-protein coupled receptor protein signaling pathway	heterotrimeric G-protein complex	1.04501	0.49378	0.519371	1.00155	1.02722	0.973	0.89401	0.878863	1.04255
IPI00121440	110826	Etfb	Y	0.586141	0.000183108	1.01928	0.411578	0.949824	0.450387	electron transferring flavoprotein, beta polypeptide	oxidoreductase activity	respiratory electron transport chain		0.627323	0.546062	0.58786	1.06237	1.00282	0.994	0.854351	1.05758	0.948376
IPI00121514	20867	Stip1	Y	0.919468	0.191787	0.99864	0.933666	0.96632	0.162886	stress-induced phosphoprotein 1		immune system process;protein folding;response to stress		0.955388	0.827226	0.983571	0.969108	1.01952	1.008	0.983524	0.988195	0.9284
IPI00121515	53872	Caprin1	N							cell cycle associated protein 1				---	1.40466	0.969303	---	0.864149	0.535	---	0.52143	0.938863
IPI00121534	12349	Car2	Y	0.664021	0.378227	0.965529	0.132368	1.08881	0.756715	carbonic anhydrase 2	hydro-lyase activity	metabolic process		0.297659	1.18042	0.833277	0.958971	0.938623	1	1.59993	1.20476	0.669666
IPI00121545	19055	Ppp3ca	Y	1.10042	0.121693	0.996272	0.913053	1.03711	0.743385	protein phosphatase 3, catalytic subunit, alpha isoform	phosphoprotein phosphatase activity;phosphoprotein phosphatase activity;calcium ion binding	immune system process;apoptosis;mitosis;meiosis;apoptosis;glycogen metabolic process;regulation of carbohydrate metabolic process;transcription from RNA polymerase II promoter;mRNA processing;regulation of nucleobase, nucleoside, nucleotide and nucleic acid metabolic process;protein amino acid phosphorylation;mitosis;meiosis;apoptosis;response to stress		1.17303	1.13627	0.999742	1.06136	0.974575	0.956	1.26	1.00186	0.883692
IPI00121550	11931	Atp1b1	Y	1.13492	0.0316032	0.849286	0.0118087	0.835715	0.455897	ATPase, Na+/K+ transporting, beta 1 polypeptide	cation transmembrane transporter activity;hydrogen ion transmembrane transporter activity	cation transport		1.13942	1.21179	1.05872	0.883956	0.788392	0.879	1.28493	0.713813	0.636372
IPI00121552	22247	Umps	N							uridine monophosphate synthetase				0.976192	---	---	0.935655	---	---	1.01072	---	---
IPI00121575	56737	Alg2	N							asparagine-linked glycosylation 2 homolog (yeast, alpha-1,3-mannosyltransferase)	transferase activity, transferring glycosyl groups;nucleotidyltransferase activity;carbohydrate phosphatase activity;carbohydrate phosphatase activity	polysaccharide metabolic process		1.64192	---	---	1.30262	---	---	0.816959	---	---
IPI00121576	68316	Apoo	N							apolipoprotein O				---	1.29428	1.38214	---	0.894966	1.054	---	0.869401	1.12721
IPI00121596	192159	Prpf8	N							pre-mRNA processing factor 8	RNA splicing factor activity, transesterification mechanism;mRNA binding	nuclear mRNA splicing, via spliceosome		---	---	---	---	---	---	---	---	---
IPI00121736	18570	Pdcd6	N							programmed cell death 6	cysteine-type peptidase activity;calcium ion binding;calmodulin binding;calcium-dependent phospholipid binding	immune system process;induction of apoptosis;induction of apoptosis;proteolysis;induction of apoptosis		---	1.10607	1.23945	---	0.946327	0.852	---	1.1175	1.13767
IPI00121758	230908	Tardbp	N							TAR DNA binding protein	RNA splicing factor activity, transesterification mechanism;DNA replication origin binding;single-stranded DNA binding;transcription factor activity;poly(A) RNA binding;transcription factor activity	cell cycle;DNA replication;regulation of transcription from RNA polymerase II promoter;nuclear mRNA splicing, via spliceosome;mRNA polyadenylation;protein metabolic process;cell cycle;ectoderm development;nervous system development	ribonucleoprotein complex	---	0.549548	0.500347	---	0.919362	1.018	---	1.00607	0.957888
IPI00121760	72692	Hnrpll	N							heterogeneous nuclear ribonucleoprotein L-like	RNA splicing factor activity, transesterification mechanism;mRNA binding	nuclear mRNA splicing, via spliceosome	ribonucleoprotein complex	---	1.92864	1.26894	---	1.86954	1.99	---	1.09963	1.39545
IPI00121788	18477	Prdx1	Y	0.82943	0.419145	1.04111	0.154036	1.14199	0.137372	peroxiredoxin 1	oxidoreductase activity;peroxidase activity	immune system process;oxygen and reactive oxygen species metabolic process		0.547308	1.02241	1.01972	1.01675	1.01823	1.09	1.31552	1.08491	1.0435
IPI00121833	113868; 235674	Acaa1a; Acaa1b	N							acetyl-Coenzyme A acyltransferase 1A; acetyl-Coenzyme A acyltransferase 1B	acetyltransferase activity	protein amino acid acetylation		---	0.77262	0.734349	---	1.32126	0.985	---	0.854683	0.811399
IPI00121949	71835	Lancl2	Y	0.689369	0.0358466	1.00738	0.866487	0.943462	0.353146	LanC (bacterial lantibiotic synthetase component C)-like 2				0.820962	0.548386	0.727691	1.00662	0.938623	1.082	0.84642	0.976631	1.01591
IPI00122015	223601	Fam49b	Y	1.20122	0.000154286	1.01505	0.799981	1.11168	0.0773132	family with sequence similarity 49, member B				1.21784	1.21644	1.17001	0.914367	1.10298	1.037	1.09797	1.20791	1.03589
IPI00122032	225362	Reep2	N							receptor accessory protein 2	receptor activity;transmembrane transporter activity	carbohydrate transport;carbohydrate metabolic process		0.920181	---	---	0.633569	---	---	0.627733	---	---
IPI00122048	232975	Atp1a3	Y	1.09661	0.0838342	0.829515	0.0647864	0.833954	0.428614	ATPase, Na+/K+ transporting, alpha 3 polypeptide	hydrolase activity;cation transmembrane transporter activity;ion channel activity	cation transport;cellular calcium ion homeostasis		1.05461	1.18856	1.05206	0.954916	0.743451	0.804	1.25433	0.716967	0.644934
IPI00122069	18752	Prkcc	Y	0.48631	0.0340003	0.859212	0.485635	0.724225	0.32387	protein kinase C, gamma	protein kinase activity;calcium ion binding;calmodulin binding;calcium-dependent phospholipid binding	calcium-mediated signaling;protein amino acid phosphorylation;calcium-mediated signaling		0.635325	0.585564	0.30915	1.27423	0.68567	0.726	0.407913	0.969272	0.960742
IPI00122094	13385	Dlg4	Y	1.23925	0.276099	0.929774	0.300923	0.927569	0.450921	discs, large homolog 4 (Drosophila)		neurological system process;cell surface receptor linked signal transduction;nerve-nerve synaptic transmission;cell adhesion;cell surface receptor linked signal transduction;nerve-nerve synaptic transmission;cell adhesion;cellular component morphogenesis;cellular component morphogenesis;ectoderm development;cellular component morphogenesis;nervous system development		0.888175	1.5557	1.37738	0.858613	0.892398	1.049	1.1059	0.821043	0.878936
IPI00122267	54673	Sh3glb1	Y	0.939335	0.622898	1.27788	0.0663804	1.12355	0.68599	SH3-domain GRB2-like B1 (endophilin)	structural constituent of cytoskeleton	neurological system process;carbohydrate transport;apoptosis;synaptic transmission;carbohydrate metabolic process;synaptic transmission	cytoskeleton	1.16023	0.77262	0.924595	1.05527	1.35721	1.457	0.722913	1.0765	1.82256
IPI00122312	99571	Fgg	N							fibrinogen, gamma polypeptide				---	7.69483	8.32421	---	1.73985	1.574	---	2.0647	1.59046
IPI00122349	22240	Dpysl3	Y	1.28284	0.0466288	1.12869	0.204178	1.30658	5.37025e-05	dihydropyrimidinase-like 3	hydrolase activity	nucleobase, nucleoside, nucleotide and nucleic acid metabolic process		1.07701	1.41047	1.38975	0.963025	1.20313	1.241	1.27473	1.30463	1.34123
IPI00122396	58994	Smpd3	N							sphingomyelin phosphodiesterase 3, neutral				1.21944	---	---	0.828202	---	---	1.11496	---	---
IPI00122409	20616	Snap91	Y	0.969986	0.825292	0.904666	0.0176479	0.898332	0.0215716	synaptosomal-associated protein 91		intracellular protein transport;receptor-mediated endocytosis	vesicle coat	1.24344	0.91204	0.80474	0.901189	0.947611	0.867	0.951797	0.879914	0.865619
IPI00122413	20005; 100042832	Rpl9; Gm10321	N							ribosomal protein L9; ribosomal protein L9 pseudogene	structural constituent of ribosome;nucleic acid binding	translation		---	---	---	---	---	---	---	---	---
IPI00122421	19942; 621100; 100039431	Rpl27; Gm6199; Gm11518	Y	0.980927	0.810947	0.962243	0.684867	0.963388	0.815668	ribosomal protein L27; ribosomal protein L27-like; predicted gene 11518	structural constituent of ribosome;nucleic acid binding	translation		0.892976	0.928306	1.13862	0.959984	1.12224	0.827	0.720646	1.18794	1.04445
IPI00122486	235604	Camkv	Y	0.490011	0.14657	1.02855	0.561413	0.862087	0.505132	CaM kinase-like vesicle-associated				1.08341	0.329961	0.329125	1.10495	1.03878	0.948	0.577877	1.1175	0.992132
IPI00122529	215615	Rnpep	Y	0.925438	0.807603	1.05716	0.423191	0.894385	0.574607	arginyl aminopeptidase (aminopeptidase B)	metallopeptidase activity	immune system process;fatty acid biosynthetic process;proteolysis		1.67873	0.697101	0.677275	1.15056	0.936055	1.097	1.28153	0.705403	0.791423
IPI00122547	22334	Vdac2	Y	0.431047	0.163353	0.488641	0.0895385	0.469623	0.155578	voltage-dependent anion channel 2	voltage-gated ion channel activity;anion channel activity	anion transport		1.11222	0.211454	0.34054	0.928559	0.356959	0.352	1.03905	0.234433	0.4252
IPI00122548	22335	Vdac3	N							voltage-dependent anion channel 3	voltage-gated ion channel activity;anion channel activity	anion transport		0.694537	---	---	1.01371	---	---	1.12969	---	---
IPI00122549	22333	Vdac1	Y	0.450891	0.0957844	0.548005	0.139091	0.534562	0.209496	voltage-dependent anion channel 1	voltage-gated ion channel activity;anion channel activity	anion transport		0.934584	0.290459	0.337686	1.05223	0.38906	0.402	1.16142	0.275433	0.477517
IPI00122562	666974	EG666974	N							predicted gene, EG666974	peptidase activity	proteolysis		---	1.27802	1.1215	---	1.26605	1.135	---	0.965067	1.02733
IPI00122565	14569	Gdi2	Y	1.3382	0.018662	1.05572	0.30628	1.12367	0.155295	guanosine diphosphate (GDP) dissociation inhibitor 2	acyltransferase activity;protein binding;small GTPase regulator activity	neurotransmitter secretion;intracellular protein transport;vesicle-mediated transport;intracellular signaling cascade;synaptic transmission;intracellular signaling cascade;synaptic transmission		1.21304	1.55453	1.27084	0.963025	1.11582	1.095	1.07757	1.28045	1.02828
IPI00122615	18854	Pml	N							promyelocytic leukemia				---	0.69013	0.807594	---	0.770415	1.1	---	0.803171	1.05301
IPI00122628	105501	Abhd4	N							abhydrolase domain containing 4	serine-type peptidase activity	immune system process;proteolysis;response to toxin		---	---	---	---	---	---	---	---	---
IPI00122633	264895	Acsf2	N							acyl-CoA synthetase family member 2	oxidoreductase activity;ligase activity	immune system process;coenzyme metabolic process;cellular amino acid biosynthetic process;fatty acid metabolic process		---	0.421746	0.594518	---	1.20698	1.36	---	0.912503	1.05301
IPI00122743	226414	Dars	Y	0.53385	0.0254747	1.13942	0.440011	1.1878	0.36414	aspartyl-tRNA synthetase	aminoacyl-tRNA ligase activity;RNA binding	tRNA aminoacylation for protein translation		0.616121	0.662246	0.372882	0.993437	1.54468	0.964	0.957463	1.6547	1.05777
IPI00122815	18453	P4hb	Y	1.20592	0.229792	1.03872	0.47308	1.12654	0.0227179	prolyl 4-hydroxylase, beta polypeptide				0.934584	1.28847	1.45633	0.946806	1.06446	1.112	1.13649	1.05968	1.18713
IPI00122826	57754	Cend1	Y	0.958583	0.881903	1.15725	0.00387656	0.998714	0.993385	cell cycle exit and neuronal differentiation 1				0.561711	1.25362	1.25087	1.20125	1.10555	1.167	1.31892	0.805274	0.937912
IPI00122965	19339	Rab3a	Y	0.91631	0.697616	1.02824	0.656187	1.00218	0.967748	RAB3A, member RAS oncogene family				1.39227	0.750545	0.736252	1.15259	0.9887	0.954	1.08097	1.02289	0.910327
IPI00122971	17967	Ncam1	N							neural cell adhesion molecule 1				---	1.65561	1.5895	---	1.14021	1.082	---	1.13222	1.12721
IPI00122974	234267	Gpm6a	Y	1.42245	0.0955851	0.970999	0.487597	0.883514	0.0551664	glycoprotein m6a	structural constituent of myelin sheath	neurological system process;cellular component morphogenesis;cellular component morphogenesis;ectoderm development;cellular component morphogenesis;nervous system development		1.0322	1.74275	1.59997	0.899162	1.00411	1.014	0.823758	0.964016	0.868472
IPI00123007	114641; 667682; 100042740	Rpl31; Gm8759; Gm10191	Y	0.817898	0.130657	0.942301	0.546273	0.914649	0.158074	ribosomal protein L31; predicted gene 8759; predicted gene 10191	structural constituent of ribosome;nucleic acid binding	translation		0.809759	0.68432	0.987376	1.1161	0.914226	0.82	0.830556	0.930375	0.99023
IPI00123014	18600	Padi2	N							peptidyl arginine deiminase, type II	hydrolase activity	protein modification process		---	---	---	---	---	---	---	---	---
IPI00123058	12805	Cntn1	Y	1.42338	0.0119957	0.809822	0.0373616	0.817486	0.22298	contactin 1	phosphoprotein phosphatase activity;phosphoprotein phosphatase activity;receptor activity	immune system process;muscle contraction;neurological system process;induction of apoptosis;cell cycle;cell surface receptor linked signal transduction;cell-cell signaling;cell-matrix adhesion;cell-cell adhesion;protein modification process;cell motion;cell cycle;cell surface receptor linked signal transduction;cell-cell signaling;cell-matrix adhesion;cell-cell adhesion;ectoderm development;mesod…	extracellular matrix	1.21144	1.55918	1.52672	0.915381	0.721622	0.804	1.07644	0.682275	0.743861
IPI00123129	56463	Snd1	N							staphylococcal nuclease and tudor domain containing 1	transcription factor activity;transcription factor activity;transcription cofactor activity	transcription from RNA polymerase II promoter		---	0.813284	0.589762	---	1.09913	0.742	---	1.09963	0.911278
IPI00123181	17886	Myh9	Y	0.811126	0.0660002	0.989852	0.934507	0.907248	0.392472	myosin, heavy polypeptide 9, non-muscle	motor activity;structural constituent of cytoskeleton;protein binding;small GTPase regulator activity	muscle contraction;sensory perception of sound;sensory perception;intracellular protein transport;vesicle-mediated transport;mitosis;intracellular signaling cascade;cytokinesis;cell motion;mitosis;intracellular signaling cascade;cellular component morphogenesis;cellular component morphogenesis;mesoderm development;cellular component morphogenesis;muscle organ development	actin cytoskeleton;cell junction	0.856169	0.905069	0.68869	1.24889	0.866717	0.896	1.1025	0.865196	0.782862
IPI00123186	59040	Rhot1	N							ras homolog gene family, member T1	GTPase activity;protein binding	G-protein coupled receptor protein signaling pathway;intracellular signaling cascade;G-protein coupled receptor protein signaling pathway;intracellular signaling cascade		0.758549	---	---	0.691351	---	---	1.31665	---	---
IPI00123190	11565	Adssl1	Y	0.970396	0.877988	1.00194	0.98914	1.23854	0.123281	adenylosuccinate synthetase like 1	ligase activity	nucleobase, nucleoside, nucleotide and nucleic acid metabolic process		0.81136	1.40117	0.803789	0.766366	1.15434	1.137	1.23507	1.50016	1.02543
IPI00123199	53605	Nap1l1	Y	0.928367	0.201476	0.89697	0.18197	1.04586	0.625062	nucleosome assembly protein 1-like 1	protein binding;phosphatase inhibitor activity;phosphatase regulator activity	apoptosis;cell cycle;DNA replication;cell cycle;establishment or maintenance of chromatin architecture;establishment or maintenance of chromatin architecture		0.856169	0.922496	1.01306	0.831243	0.846173	1.026	0.942733	1.23735	0.980718
IPI00123202	54138	Atxn10	Y	0.502448	0.00554131	0.960758	0.763094	0.847682	0.454348	ataxin 10				0.403279	0.625067	0.5032	1.20632	0.787108	0.934	0.661726	1.25837	0.731495
IPI00123219	18952	2013-09-04	Y	0.822218	0.0912392	0.806596	0.00725849	0.8346	0.0650816	septin 4	GTPase activity;structural constituent of cytoskeleton;protein binding	mitosis;cytokinesis;mitosis	cytoskeleton	0.979393	0.736603	0.770496	0.746091	0.814072	0.864	0.963128	0.774787	0.779057
IPI00123223	17836	Mug1	Y	1.806	0.408809	1.01662	0.912747	1.78419	0.27468	murinoglobulin 1	cytokine activity;serine-type endopeptidase inhibitor activity	complement activation;signal transduction;cell-cell signaling;proteolysis;signal transduction;cell-cell signaling;response to stimulus		0.580914	1.89611	5.34781	1.15766	0.766563	1.184	4.40206	0.996605	1.29462
IPI00123281	98238	Lrrc59	Y	0.81155	0.00570814	0.85336	0.311101	0.84008	0.370047	leucine rich repeat containing 59	adenylate cyclase activity;receptor activity;growth factor activity;kinase regulator activity	immune system process;G-protein coupled receptor protein signaling pathway;intracellular signaling cascade;cyclic nucleotide metabolic process;G-protein coupled receptor protein signaling pathway;intracellular signaling cascade		0.851368	0.751707	0.835179	0.70757	0.788392	1.114	0.598273	0.941939	1.05206
IPI00123313	22201	Uba1	Y	0.5332	0.0544686	0.999891	0.994164	0.98687	0.846464	ubiquitin-like modifier activating enzyme 1	ligase activity	intracellular protein transport;nuclear transport;intracellular signaling cascade;coenzyme metabolic process;protein modification process;proteolysis;intracellular signaling cascade		0.846567	0.399671	0.448029	0.974176	1.02208	1.004	0.882679	1.10173	0.988327
IPI00123342	12282	Hyou1	Y	0.843972	0.386425	0.962396	0.324833	1.01156	0.941402	hypoxia up-regulated 1		immune system process;protein folding;protein complex assembly;response to stress		1.15223	0.629714	0.828521	0.945792	0.916794	1.028	0.810161	0.956657	1.33553
IPI00123349	20334	Sec23a	N							SEC23A (S. cerevisiae)	protein binding;small GTPase regulator activity	intracellular protein transport;exocytosis;G-protein coupled receptor protein signaling pathway;G-protein coupled receptor protein signaling pathway		---	0.812122	0.95979	---	0.834617	1.036	---	1.0723	1.00069
IPI00123379	110611	Hdlbp	Y	0.93034	0.101978	0.961294	0.754609	0.9542	0.712534	high density lipoprotein (HDL) binding protein	lipid transporter activity;RNA binding	lipid transport;mitosis;lipid metabolic process;mitosis;chromosome segregation;endoderm development;embryonic development		0.969791	0.955028	0.869424	1.21544	0.837185	0.873	0.806761	0.897786	1.1995
IPI00123390	216739	Acsl6	Y	0.553381	0.24698	0.992299	0.936461	1.00256	0.879705	acyl-CoA synthetase long-chain family member 6	ligase activity;transporter activity	immune system process;fatty acid metabolic process		1.32186	0.336932	0.380492	0.856586	1.17232	0.973	1.01638	0.971374	1.02067
IPI00123410	329908	Usp24	N							ubiquitin specific peptidase 24	cysteine-type peptidase activity;ubiquitin-protein ligase activity;RNA splicing factor activity, transesterification mechanism;mRNA binding	gamete generation;nuclear mRNA splicing, via spliceosome;proteolysis		---	---	---	---	---	---	---	---	---
IPI00123465	26894	Cops7a	Y	0.800264	0.459825	0.886021	0.175107	1.14416	0.036755	COP9 (constitutive photomorphogenic) homolog, subunit 7a (Arabidopsis thaliana)				1.21784	0.479838	0.877034	1.01371	0.871853	0.787	1.07644	1.1175	1.24516
IPI00123487	56209	Gde1	N							glycerophosphodiester phosphodiesterase 1	phosphoric diester hydrolase activity;ligase activity	lipid metabolic process		---	1.52665	1.20996	---	1.25449	0.859	---	1.16271	0.86657
IPI00123494	21762	Psmd2	Y	0.830453	0.116782	0.917106	0.0885816	0.749239	0.234624	proteasome (prosome, macropain) 26S subunit, non-ATPase, 2	protein binding;enzyme regulator activity	cell cycle;proteolysis;cell cycle		0.993796	0.727308	0.792374	0.869764	0.9887	0.897	0.50196	0.998708	0.838984
IPI00123505	20977	Syp	Y	1.31536	0.004373	0.973893	0.572038	0.922853	0.191203	synaptophysin		synaptic vesicle exocytosis;intracellular protein transport;exocytosis;synaptic transmission;synaptic transmission		1.41308	1.33843	1.20331	0.948834	1.05932	0.919	0.957463	0.98399	0.834228
IPI00123518	26394	Lypla2	N							lysophospholipase 2	phospholipase activity	G-protein coupled receptor protein signaling pathway;lipid metabolic process;protein amino acid lipidation;G-protein coupled receptor protein signaling pathway		---	---	---	---	---	---	---	---	---
IPI00123519	54208	Arl6ip1	N							ADP-ribosylation factor-like 6 interacting protein 1		protein targeting		0.883374	---	---	0.732913	---	---	0.694585	---	---
IPI00123540	21912	Tspan7	N							tetraspanin 7	receptor activity;receptor binding	gamete generation;immune system process;neurological system process;signal transduction;cell-cell adhesion;cell motion;signal transduction;cell-cell adhesion;blood coagulation		---	1.13511	0.90557	---	0.755007	0.814	---	1.03971	0.691544
IPI00123589	225896	Ubxn1	N							UBX domain protein 1				---	---	---	---	---	---	---	---	---
IPI00123604	16785; 100045332	Rpsa; mCG_122533	Y	1.00759	0.952122	0.964544	0.588778	0.932652	0.530781	ribosomal protein SA; ribosomal protein SA pseudogene	structural constituent of ribosome;nucleic acid binding	translation		0.804958	1.05611	1.20331	1.08568	0.936055	0.883	0.764837	0.990297	1.07108
IPI00123613	23969	Pacsin1	Y	1.08151	0.317429	0.951545	0.014345	0.884707	0.114689	protein kinase C and casein kinase substrate in neurons 1		intracellular signaling cascade;protein amino acid phosphorylation;intracellular signaling cascade		1.23864	1.02939	0.992132	0.963025	0.963019	0.929	0.901941	0.972426	0.78952
IPI00123639	12317	Calr	Y	1.30309	0.000531663	1.09234	0.131524	1.14001	0.00624965	calreticulin	calcium ion binding	protein folding		1.24184	1.31171	1.35836	1.19922	1.04006	1.045	1.17388	1.08491	1.16335
IPI00123704	11932	Atp1b2	Y	1.1149	0.366011	0.758588	0.143445	0.808837	0.426941	ATPase, Na+/K+ transporting, beta 2 polypeptide	cation transmembrane transporter activity	cation transport		0.96339	1.04797	1.37262	0.980259	0.579095	0.769	1.30759	0.634968	0.637324
IPI00123744	13010	Cst3	Y	1.2157	0.150686	0.927056	0.442596	1.05632	0.295026	cystatin C	protein binding;cysteine-type endopeptidase inhibitor activity	proteolysis		1.49309	1.17461	1.02447	0.795763	0.924498	1.083	1.09457	0.965067	1.11579
IPI00123756	228858	Gdap1l1	Y	1.07609	0.281196	1.03366	0.705848	1.0053	0.857064	ganglioside-induced differentiation-associated protein 1-like 1	oxidoreductase activity;transferase activity;racemase and epimerase activity;structural constituent of cytoskeleton;translation factor activity, nucleic acid binding;receptor binding;translation elongation factor activity	immune system process;intracellular signaling cascade;oxygen and reactive oxygen species metabolic process;translation;intracellular signaling cascade;response to toxin	cytoskeleton	0.985794	1.20366	1.05016	1.20429	1.00668	0.911	0.995988	1.05863	0.963595
IPI00123802	15505	Hsph1	Y	0.968216	0.162788	1.01178	0.694079	1.1067	0.222847	heat shock 105kDa/110kDa protein 1		immune system process;protein folding;protein complex assembly;response to stress		0.952187	0.948057	1.00545	1.06136	0.964303	1.012	1.23167	1.13537	0.969303
IPI00123817	66237	Atp6v1g2	Y	0.908998	0.295309	0.942929	0.669323	0.825779	0.174557	ATPase, H+ transporting, lysosomal V1 subunit G2	hydrolase activity;cation transmembrane transporter activity;hydrogen ion transporting ATP synthase activity, rotational mechanism	cation transport;nucleobase, nucleoside, nucleotide and nucleic acid metabolic process	proton-transporting ATP synthase complex	1.0258	0.935277	0.782862	1.14144	0.992552	0.74	0.790898	1.02814	0.692495
IPI00123862	19047	Ppp1cc	N							protein phosphatase 1, catalytic subunit, gamma isoform	phosphoprotein phosphatase activity;phosphoprotein phosphatase activity;calcium ion binding	immune system process;apoptosis;mitosis;meiosis;apoptosis;glycogen metabolic process;regulation of carbohydrate metabolic process;transcription from RNA polymerase II promoter;mRNA processing;regulation of nucleobase, nucleoside, nucleotide and nucleic acid metabolic process;protein amino acid phosphorylation;mitosis;meiosis;apoptosis;response to stress		---	0.802827	0.895107	---	0.963019	1.019	---	0.932477	1.09867
IPI00123875	26420	Mapk9	Y	0.705402	0.291335	0.991189	0.79343	0.887622	0.075336	mitogen-activated protein kinase 9	protein kinase activity	immune system process;mitosis;MAPKKK cascade;protein amino acid phosphorylation;cell motion;mitosis;MAPKKK cascade;response to stress		1.25305	0.523987	0.534591	0.996478	0.936055	1.044	0.803362	0.936683	0.929351
IPI00123891	13007	Csrp1	N							cysteine and glycine-rich protein 1	structural constituent of cytoskeleton	immune system process;mesoderm development;muscle organ development	actin cytoskeleton	---	0.75984	0.923644	---	1.08372	1.129	---	0.967169	1.27465
IPI00124046	56524	Mpp6	Y	0.541751	0.0204277	0.981664	0.830427	0.832345	0.125712	membrane protein, palmitoylated 6 (MAGUK p55 subfamily member 6)	nucleotide kinase activity	asymmetric protein localization	cell junction	0.745747	0.431041	0.494639	1.15056	0.932202	0.882	0.697985	0.967169	0.854204
IPI00124047	26965	Cul1	N							cullin 1	ubiquitin-protein ligase activity	induction of apoptosis;cell cycle;proteolysis;cell cycle		1.27065	---	---	1.05223	---	---	1.32345	---	---
IPI00124149	68051; 621832; 100043462; 100044514	Nutf2; Gm10349; Gm10333; LOC100044514	N							nuclear transport factor 2; predicted gene 10349; predicted gene 10333; similar to nuclear transport factor 2		intracellular protein transport;nuclear transport		1.47389	---	---	1.66958	---	---	0.835089	---	---
IPI00124221	11933	Atp1b3	N							ATPase, Na+/K+ transporting, beta 3 polypeptide	cation transmembrane transporter activity;hydrogen ion transmembrane transporter activity	cation transport		0.209641	---	---	0.788667	---	---	1.36424	---	---
IPI00124223	19186	Psme1	N							proteasome (prosome, macropain) 28 subunit, alpha		proteolysis		1.30906	---	---	1.27728	---	---	1.00279	---	---
IPI00124245	23881	G3bp2	N							GTPase activating protein (SH3 domain) binding protein 2	RNA binding;receptor binding	transport		---	---	---	---	---	---	---	---	---
IPI00124282	56044	Rala	N							v-ral simian leukemia viral oncogene homolog A (ras related)	GTPase activity;protein binding	neurological system process;intracellular protein transport;receptor-mediated endocytosis;G-protein coupled receptor protein signaling pathway;MAPKKK cascade;I-kappaB kinase/NF-kappaB cascade;synaptic transmission;cell adhesion;cell motion;G-protein coupled receptor protein signaling pathway;MAPKKK cascade;I-kappaB kinase/NF-kappaB cascade;synaptic transmission;cell adhesion;embryonic development		1.58111	---	---	0.716694	---	---	0.845287	---	---
IPI00124286	64933	Ap3m2	N							adaptor-related protein complex 3, mu 2 subunit		intracellular protein transport;pinocytosis		0.310461	---	---	0.872805	---	---	0.365989	---	---
IPI00124287	18458	Pabpc1	Y	0.937075	0.260049	1.015	0.780062	1.07007	0.237315	poly(A) binding protein, cytoplasmic 1	RNA splicing factor activity, transesterification mechanism;DNA replication origin binding;single-stranded DNA binding;transcription factor activity;poly(A) RNA binding;transcription factor activity	cell cycle;DNA replication;transcription from RNA polymerase II promoter;nuclear mRNA splicing, via spliceosome;mRNA polyadenylation;protein metabolic process;cell cycle;ectoderm development;nervous system development	ribonucleoprotein complex	0.849767	0.998016	0.970254	1.10089	1.02465	0.927	0.986923	1.06284	1.16811
IPI00124291	22365	Vps45	N							vacuolar protein sorting 45 (yeast)	transmembrane transporter activity	synaptic vesicle exocytosis;lysosomal transport;intracellular protein transport;exocytosis;synaptic transmission;synaptic transmission		0.993796	---	---	0.810969	---	---	0.667391	---	---
IPI00124292	55951	Brp44l	N							brain protein 44-like				1.14423	---	---	1.405	---	---	0.710449	---	---
IPI00124298	11855	Arhgap5	N							Rho GTPase activating protein 5				1.89797	---	---	1.2793	---	---	1.3971	---	---
IPI00124444	56421	Pfkp	Y	0.745428	0.359036	1.01936	0.490396	1.00566	0.955058	phosphofructokinase, platelet	carbohydrate kinase activity	glycolysis		1.30266	0.515854	0.616397	1.05629	0.970723	1.033	1.02885	1.16901	0.845643
IPI00124450	23797	Akt3	Y	0.817863	0.263578	1.03049	0.801252	0.789333	0.374548	thymoma viral proto-oncogene 3	protein kinase activity;calcium ion binding;calmodulin binding;calcium-dependent phospholipid binding	gamete generation;negative regulation of apoptosis;cell cycle;negative regulation of apoptosis;calcium-mediated signaling;nitric oxide biosynthetic process;protein amino acid phosphorylation;cell cycle;negative regulation of apoptosis;calcium-mediated signaling;cellular component morphogenesis;cellular component morphogenesis;cellular component morphogenesis		1.05941	0.620419	0.832326	0.84949	1.25064	1.03	0.496294	1.08176	0.916034
IPI00124479	16563	Kif2a	Y	0.73983	0.00177427	0.909006	0.481417	1.08297	0.0997569	kinesin family member 2A				0.692936	0.733117	0.79713	0.897134	0.739599	1.132	1.11156	1.00607	1.13577
IPI00124499	223917	Krt79	N							keratin 79	structural constituent of cytoskeleton	cellular component morphogenesis;cellular component morphogenesis;ectoderm development;cellular component morphogenesis	intermediate filament cytoskeleton	1.57151	---	---	14.34	---	---	0.914405	---	---
IPI00124501	216551	1110067D22Rik	Y	0.931299	0.508735	0.916279	0.00163549	1.1342	0.420669	RIKEN cDNA 1110067D22 gene	receptor binding	immune system process;induction of apoptosis;cell adhesion;cell adhesion		1.10902	0.922496	0.78952	0.937683	0.906522	0.905	0.881546	1.15535	1.43255
IPI00124610	68724	Arl8a	N							ADP-ribosylation factor-like 8A	GTPase activity;protein binding	intracellular protein transport;vesicle-mediated transport;cellular process		1.35067	---	---	1.01878	---	---	1.05264	---	---
IPI00124614	77781	Epm2aip1	Y	0.97851	0.730452	1.05591	0.0902029	0.900482	0.367108	EPM2A (laforin) interacting protein 1	transcription factor activity;transcription factor activity	transcription initiation from RNA polymerase II promoter		1.09782	0.943409	0.904619	1.0056	1.085	1.079	0.734244	1.02394	0.971205
IPI00124639	50773	Nt5c	N							5',3'-nucleotidase, cytosolic				0.332866	---	---	1.39183	---	---	0.769369	---	---
IPI00124684	22099	Tsn	N							translin	single-stranded DNA binding	immune system process;DNA recombination		0.836965	---	---	0.818065	---	---	0.776168	---	---
IPI00124692	21351	Taldo1	Y	1.1825	0.234723	0.969133	0.818168	1.16469	0.00798891	transaldolase 1	transaldolase activity	pentose-phosphate shunt		0.934584	1.38491	1.2775	0.785626	0.948895	1.221	1.15462	1.10909	1.23374
IPI00124699	26462	Txnrd2	N							thioredoxin reductase 2	oxidoreductase activity	immune system process;respiratory electron transport chain;ferredoxin metabolic process;oxygen and reactive oxygen species metabolic process;nitrogen compound metabolic process		---	1.0259	0.90557	---	0.783256	0.848	---	1.2405	0.957888
IPI00124700	22042	Tfrc	N							transferrin receptor	peptidase activity;receptor activity	ion transport;proteolysis		---	1.54408	1.48772	---	1.16461	1.459	---	1.16271	1.09677
IPI00124742	22384	Eif4h	Y	0.696964	0.135246	0.998765	0.986893	0.974191	0.740265	eukaryotic translation initiation factor 4H	translation factor activity, nucleic acid binding;translation initiation factor activity	translation		1.0034	0.51934	0.64969	0.93971	0.92193	1.15	0.858884	0.971374	1.10818
IPI00124771	18674	Slc25a3	Y	0.867312	0.318534	0.762547	0.408348	0.789319	0.473752	solute carrier family 25 (mitochondrial carrier, phosphate carrier), member 3	amino acid transmembrane transporter activity;transmembrane transporter activity;calcium ion binding;calmodulin binding	cation transport;phosphate transport;lipid transport;nucleobase, nucleoside, nucleotide and nucleic acid transport;phosphate metabolic process;nucleobase, nucleoside, nucleotide and nucleic acid metabolic process;lipid metabolic process	mitochondrial inner membrane;organelle	1.0258	0.936438	0.679178	1.22558	0.445557	0.812	1.43563	0.569789	0.601177
IPI00124778	108100	Baiap2	Y	1.2476	0.0501326	1.14212	0.128792	0.877452	0.0321524	brain-specific angiogenesis inhibitor 1-associated protein 2	receptor activity	signal transduction;signal transduction		1.12822	1.46043	1.17857	1.31174	1.07858	1.053	0.829423	0.949298	0.858009
IPI00124787	56350	Arl3	Y	0.71282	0.455743	1.12553	0.0258458	1.11724	0.0387592	ADP-ribosylation factor-like 3	GTPase activity;protein binding	intracellular protein transport;vesicle-mediated transport;cellular process		1.61792	0.490294	0.45659	1.05831	1.13123	1.191	1.17162	1.14483	1.03969
IPI00124792	16513	Kcnj10	N							potassium inwardly-rectifying channel, subfamily J, member 10	voltage-gated potassium channel activity;voltage-gated potassium channel activity;cation channel activity	muscle contraction;neuronal action potential propagation;cation transport		---	0.288135	0.611641	---	0.964303	1.108	---	0.746402	1.0026
IPI00124819	23789	Coro1b	Y	0.740259	0.40771	0.915465	0.0422834	0.985817	0.455227	coronin, actin binding protein 1B	structural constituent of cytoskeleton;actin binding	intracellular protein transport;phagocytosis;mitosis;signal transduction;cell motion;mitosis;signal transduction;cellular component morphogenesis;cellular component morphogenesis;cellular component morphogenesis	actin cytoskeleton	1.39387	0.472867	0.615445	0.862668	0.950179	0.936	1.01185	0.9924	0.954083
IPI00124820	23790	Coro1c	Y	0.92687	0.0637454	1.08206	0.163959	1.16828	0.0132187	coronin, actin binding protein 1C	structural constituent of cytoskeleton;actin binding	intracellular protein transport;phagocytosis;mitosis;signal transduction;cell motion;mitosis;signal transduction;cellular component morphogenesis;cellular component morphogenesis;cellular component morphogenesis	actin cytoskeleton	0.888175	0.98175	0.91318	1.18706	1.03621	1.03	1.25207	1.15219	1.10533
IPI00124829	56378	Arpc3	Y	0.834804	0.276764	1.15112	0.0812512	1.08737	0.227426	actin related protein 2/3 complex, subunit 3	structural constituent of cytoskeleton	cellular component morphogenesis;cellular component morphogenesis;cellular component morphogenesis	actin cytoskeleton	0.628924	1.0015	0.923644	1.28944	1.04776	1.129	1.21581	1.06178	0.995937
IPI00124830	16423	Cd47	N							CD47 antigen (Rh-related antigen, integrin-associated signal transducer)	receptor activity;protein binding;small GTPase regulator activity;guanyl-nucleotide exchange factor activity	immune response;cell adhesion;cell motion;cell adhesion;response to stimulus		---	1.11536	0.880838	---	0.775551	0.866	---	0.89358	0.75813
IPI00124900	11992	Auh	Y	0.904772	0.0965371	0.89465	0.01743	0.894656	0.0857542	AU RNA binding protein/enoyl-coenzyme A hydratase	oxidoreductase activity;acetyltransferase activity;hydro-lyase activity;racemase and epimerase activity;ligase activity	coenzyme metabolic process;vitamin biosynthetic process;carbohydrate metabolic process;fatty acid beta-oxidation		0.992195	0.858596	0.869424	0.850504	0.938623	0.897	0.964261	0.815786	0.910327
IPI00124954	16573	Kif5b	N							kinesin family member 5B	microtubule motor activity;structural constituent of cytoskeleton	intracellular protein transport;vesicle-mediated transport;mitosis;meiosis;cytokinesis;mitosis;meiosis;chromosome segregation;cellular component morphogenesis;cellular component morphogenesis;cellular component morphogenesis	microtubule	---	0.489132	0.56503	---	0.980995	1.024	---	0.968221	0.901765
IPI00125035	11639; 635960	Ak3l1; Ak3l2-ps	Y	0.986519	0.921967	1.08647	0.478292	0.958819	0.529879	adenylate kinase 3-like 1; adenylate kinase 3-like 2, pseudogene	nucleotide kinase activity	purine base metabolic process;pyrimidine base metabolic process		1.27545	0.836521	0.899863	1.34114	0.955315	1.001	0.848686	1.02814	1.01021
IPI00125091	16796	Lasp1	Y	0.700866	0.292895	0.932777	0.606959	1.00186	0.935748	LIM and SH3 protein 1	structural constituent of cytoskeleton;actin binding	muscle contraction	actin cytoskeleton	1.21624	0.446144	0.63447	0.733927	0.989984	1.117	0.963128	1.00607	1.03779
IPI00125147	50997	Mpp2	Y	0.741063	0.171524	0.911153	0.446145	0.72645	0.205586	membrane protein, palmitoylated 2 (MAGUK p55 subfamily member 2)	nucleotide kinase activity	asymmetric protein localization	cell junction	1.05141	0.670378	0.577396	0.730886	1.01566	1.019	0.477032	0.93458	0.859911
IPI00125267	30960	Vapa	Y	0.827923	0.272738	0.88698	0.319431	0.848173	0.0531835	vesicle-associated membrane protein, associated protein A		intracellular protein transport;vesicle-mediated transport;cell motion		1.09622	0.783076	0.661104	0.933628	1.03236	0.724	0.852085	0.939836	0.761935
IPI00125319	56637	Gsk3b	Y	0.573967	0.0502213	1.00752	0.938424	0.960616	0.589939	glycogen synthase kinase 3 beta	protein kinase activity	mitosis;cell surface receptor linked signal transduction;intracellular signaling cascade;glycogen metabolic process;protein amino acid phosphorylation;mitosis;cell surface receptor linked signal transduction;intracellular signaling cascade;segment specification;ectoderm development;mesoderm development;embryonic development;nervous system development		0.852968	0.447306	0.495591	0.840366	1.08757	1.119	0.840754	0.997656	1.05682
IPI00125328	13829	Epb4.9	N							erythrocyte protein band 4.9				---	1.30125	1.48772	---	0.916794	0.95	---	0.976631	0.766691
IPI00125397	22784	Slc30a3	Y	1.08124	0.229746	0.713052	0.052797	0.631815	0.0443937	solute carrier family 30 (zinc transporter), member 3	transmembrane transporter activity	cation transport		1.16183	0.970132	1.1215	0.906258	0.668977	0.598	0.839621	0.619199	0.485127
IPI00125454	58233	Dnaja4	N							DnaJ (Hsp40) homolog, subfamily A, member 4		immune system process;protein folding;response to stress		---	---	---	---	---	---	---	---	---
IPI00125460	11957; 674583	Atp5j; LOC674583	N							ATP synthase, H+ transporting, mitochondrial F0 complex, subunit F; similar to ATP synthase coupling factor 6, mitochondrial precursor (ATPase subunit F6)	catalytic activity;cation transmembrane transporter activity;hydrogen ion transmembrane transporter activity	oxidative phosphorylation;respiratory electron transport chain;cation transport		0.452889	---	---	1.34418	---	---	1.26113	---	---
IPI00125484	244668	Sipa1l2	N							signal-induced proliferation-associated 1 like 2				---	---	---	---	---	---	---	---	---
IPI00125501	13823	Epb4.1l3	N							erythrocyte protein band 4.1-like 3				1.07221	---	---	0.812996	---	---	0.994855	---	---
IPI00125635	20614	Snap25	Y	1.17625	0.120398	0.960628	0.097652	0.98304	0.819195	synaptosomal-associated protein 25	SNAP receptor activity	intracellular protein transport;vesicle-mediated transport	SNARE complex	1.38587	1.10026	1.06728	0.958971	0.930918	0.993	1.12516	0.949298	0.8894
IPI00125649	51791	Rgs14	N							regulator of G-protein signaling 14	protein binding;small GTPase regulator activity	G-protein coupled receptor protein signaling pathway;G-protein coupled receptor protein signaling pathway;dorsal/ventral axis specification		---	---	---	---	---	---	---	---	---
IPI00125652	56551	Txn2	N							thioredoxin 2	oxidoreductase activity	immune system process;respiratory electron transport chain;apoptosis;meiosis;apoptosis;sulfur metabolic process;meiosis;apoptosis;response to stress		0.886575	---	---	1.37662	---	---	1.22601	---	---
IPI00125658	14629	Gclc	N							glutamate-cysteine ligase, catalytic subunit	ligase activity	sulfur metabolic process		---	0.892289	0.726739	---	1.39702	1.147	---	1.07125	0.828521
IPI00125861	13383; 100047603	Dlg1; LOC100047603	Y	1.28321	0.00392646	0.934987	0.403582	0.869105	0.115265	discs, large homolog 1 (Drosophila); similar to Discs, large homolog 1 (Drosophila)		neurological system process;cell surface receptor linked signal transduction;nerve-nerve synaptic transmission;cell adhesion;cell surface receptor linked signal transduction;nerve-nerve synaptic transmission;cell adhesion;cellular component morphogenesis;cellular component morphogenesis;ectoderm development;cellular component morphogenesis;nervous system development;asymmetric protein localization		1.18583	1.36632	1.30414	0.815024	0.964303	1.04	0.994855	0.787402	0.838033
IPI00125880	23970	Pacsin2	N							protein kinase C and casein kinase substrate in neurons 2		intracellular signaling cascade;protein amino acid phosphorylation;intracellular signaling cascade		---	1.0503	0.952181	---	0.968155	0.881	---	1.00607	0.822813
IPI00125899	12387	Ctnnb1	Y	1.24547	0.000211334	1.07558	0.0541868	1.01739	0.883606	catenin (cadherin associated protein), beta 1	structural constituent of cytoskeleton;receptor binding	intracellular protein transport;signal transduction;cell-cell adhesion;signal transduction;cell-cell adhesion	cytoskeleton	1.26585	1.20366	1.26799	1.05831	1.13379	1.037	1.26906	0.912503	0.909375
IPI00125901	68052; 625298; 100039924; 100044992; 100048340	Rps13; Gm6573; Gm10159; LOC100044992; LOC100048340	Y	0.822011	0.236046	1.03438	0.573516	0.92502	0.378047	ribosomal protein S13; ribosomal protein S13 pseudogene; ribosomal protein S13 pseudogene; similar to ribosomal protein S13; similar to ribosomal protein S13	structural constituent of ribosome;nucleic acid binding	protein metabolic process		0.891375	0.625067	0.996888	1.12218	1.05932	0.931	0.869082	0.842068	1.08155
IPI00125929	17992	Ndufa4	Y	1.18176	0.0026614	1.03508	0.669581	1.10976	0.346299	NADH dehydrogenase (ubiquinone) 1 alpha subcomplex, 4	oxidoreductase activity	metabolic process		1.18263	1.23387	1.13101	1.18706	0.916794	1.019	1.33818	0.962964	1.06062
IPI00125939	70025	Acot7	N							acyl-CoA thioesterase 7	hydrolase activity, acting on ester bonds	acyl-CoA metabolic process;acyl-CoA metabolic process		0.91218	---	---	0.977217	---	---	1.18748	---	---
IPI00125960	17988	Ndrg1	Y	1.14732	0.211346	1.1849	0.00490207	1.21125	0.300106	N-myc downstream regulated gene 1				1.0242	1.37794	1.07013	1.1161	1.22881	1.213	1.50815	1.33196	0.884643
IPI00125971	67089	Psmc6	Y	0.77271	0.45869	1.0469	0.512538	0.957907	0.789535	proteasome (prosome, macropain) 26S subunit, ATPase, 6	hydrolase activity	proteolysis		1.39387	0.695939	0.475615	1.0279	1.17874	0.947	1.01185	1.20476	0.721032
IPI00125990	22317; 78668	Vamp1; E130112N10Rik	N							vesicle-associated membrane protein 1; RIKEN cDNA E130112N10 gene				---	0.797018	0.92079	---	0.9887	0.881	---	1.06073	0.848497
IPI00125992	18164	Nptx1	N							neuronal pentraxin 1		immune response;response to stress;defense response to bacterium		---	1.12117	1.3146	---	1.0606	0.978	---	1.05863	0.979766
IPI00126000	30795	Fkbp3	N							FK506 binding protein 3	isomerase activity;calcium ion binding	immune system process;neurological system process;negative regulation of apoptosis;cell cycle;negative regulation of apoptosis;calcium-mediated signaling;protein folding;cell cycle;negative regulation of apoptosis;calcium-mediated signaling;cellular defense response		---	0.902745	0.955034	---	0.943759	0.981	---	0.939836	0.932205
IPI00126006	13690	Eif4g2	N							eukaryotic translation initiation factor 4, gamma 2	translation factor activity, nucleic acid binding;translation initiation factor activity	apoptosis;cell cycle;translation;cell cycle		---	0.44963	0.379541	---	1.19158	0.977	---	1.23735	1.13577
IPI00126042	68365	Rab14	Y	0.811328	0.408993	0.977118	0.558189	0.961872	0.440779	RAB14, member RAS oncogene family				1.27705	0.639009	0.654446	1.0502	0.936055	0.949	0.995988	1.01658	0.878936
IPI00126048	23997	Psmd13	Y	0.872504	0.218817	1.15306	0.0309007	0.981027	0.84547	proteasome (prosome, macropain) 26S subunit, non-ATPase, 13	protein binding;enzyme regulator activity	proteolysis		1.0274	0.870214	0.74291	1.09278	1.25706	1.116	0.820359	1.03235	1.11484
IPI00126072	26949	Vat1	N							vesicle amine transport protein 1 homolog (T californica)	oxidoreductase activity	apoptosis;carbohydrate metabolic process		---	0.649465	0.732447	---	1.01053	1.066	---	1.05968	0.941717
IPI00126085	13116	Cyp46a1	N							cytochrome P450, family 46, subfamily a, polypeptide 1	oxidoreductase activity	respiratory electron transport chain;cholesterol metabolic process		---	0.547224	0.423297	---	0.787108	0.698	---	1.01553	0.842789
IPI00126115	94280	Sfxn3	N							sideroflexin 3	cation transmembrane transporter activity	cation transport		0.657729	---	---	0.977217	---	---	0.6266	---	---
IPI00126175	20193	S100a1	N							S100 calcium binding protein A1	calcium ion binding;receptor binding;calmodulin binding	macrophage activation;cell cycle;intracellular signaling cascade;DNA replication;cell motion;cell cycle;intracellular signaling cascade		0.30566	---	---	1.04716	---	---	1.13536	---	---
IPI00126248	104112	Acly	Y	0.907159	0.470995	0.95649	0.0989758	1.03089	0.569876	ATP citrate lyase				1.13302	0.742412	0.887497	0.986341	0.919362	0.965	1.13536	0.966118	0.998791
IPI00126338	21917	Tmpo	N							thymopoietin	hormone activity	immune system process;cellular defense response		---	---	---	---	---	---	---	---	---
IPI00126405	17441	Mog	Y	1.39948	0.0052987	1.07342	0.353564	1.12069	0.43809	myelin oligodendrocyte glycoprotein				1.42588	1.24897	1.53909	1.05933	0.961735	1.214	1.45376	1.02709	0.942668
IPI00126551	68203	Diras2	Y	0.579106	0.362235	0.932291	0.490151	0.993086	0.855999	DIRAS family, GTP-binding RAS-like 2	GTPase activity;protein binding	neurological system process;intracellular protein transport;receptor-mediated endocytosis;G-protein coupled receptor protein signaling pathway;MAPKKK cascade;I-kappaB kinase/NF-kappaB cascade;synaptic transmission;cell adhesion;G-protein coupled receptor protein signaling pathway;MAPKKK cascade;I-kappaB kinase/NF-kappaB cascade;synaptic transmission;cell adhesion		1.67553	0.353198	0.328174	0.779544	0.979711	1.061	1.03451	1.02394	0.924595
IPI00126635	170718	Idh3b	Y	0.85013	0.251099	1.0106	0.133231	0.917682	0.409645	isocitrate dehydrogenase 3 (NAD+) beta	oxidoreductase activity	tricarboxylic acid cycle;carbohydrate metabolic process		1.05461	0.693615	0.839936	0.999519	1.01438	1.018	0.761438	1.00186	1.01306
IPI00126759	227696; 241296	Phyhd1; Lrrc8a	N							phytanoyl-CoA dioxygenase domain containing 1; leucine rich repeat containing 8A	adenylate cyclase activity;receptor activity;growth factor activity;kinase regulator activity	immune system process;G-protein coupled receptor protein signaling pathway;intracellular signaling cascade;cyclic nucleotide metabolic process;G-protein coupled receptor protein signaling pathway;intracellular signaling cascade		1.36187	---	---	1.32695	---	---	1.47075	---	---
IPI00126940	11534	Adk	N							adenosine kinase	carbohydrate kinase activity;nucleotide kinase activity	monosaccharide metabolic process;nucleobase, nucleoside, nucleotide and nucleic acid metabolic process		1.14583	---	---	1.0867	---	---	0.815826	---	---
IPI00127021	18002	Nedd8	Y	0.93806	0.682424	1.02822	0.659188	0.989191	0.523067	neural precursor cell expressed, developmentally down-regulated gene 8	structural constituent of ribosome;nucleic acid binding	proteolysis		1.24985	0.844653	0.781911	1.14955	1.00282	0.943	0.968794	1.01973	0.979766
IPI00127050	74776	Ppa2	Y	0.918357	0.180299	1.03209	0.633286	0.960607	0.772704	pyrophosphatase (inorganic) 2	pyrophosphatase activity	polyphosphate catabolic process		0.856169	0.888803	1.01782	0.918422	1.05932	1.13	0.741042	1.07755	1.11008
IPI00127172	104721	Ddx1	N							DEAD (Asp-Glu-Ala-Asp) box polypeptide 1	RNA helicase activity;translation factor activity, nucleic acid binding	nucleobase, nucleoside, nucleotide and nucleic acid metabolic process;translation		---	0.50656	0.555518	---	0.903954	1.322	---	1.07125	1.14243
IPI00127176	101314	6720456B07Rik	N							RIKEN cDNA 6720456B07 gene				---	1.09677	0.876082	---	0.806368	1.026	---	0.715916	0.882741
IPI00127358	73723	Sh3bgrl3	Y	1.06913	4.80871e-05	1.0305	0.370628	1.07572	0.187496	SH3 domain binding glutamic acid-rich protein-like 3				1.07061	1.06192	1.07489	1.0502	0.972007	1.072	1.16822	0.996605	1.06918
IPI00127364	71889	Epn3	N							epsin 3		neurotransmitter secretion;intracellular protein transport;receptor-mediated endocytosis;intracellular signaling cascade;synaptic transmission;intracellular signaling cascade;synaptic transmission		---	---	0.888448	---	1.18387	0.987	---	1.10068	0.452785
IPI00127376	75659	Wdr54	N							WD repeat domain 54	ubiquitin-protein ligase activity;RNA binding	respiratory electron transport chain;cell cycle;intracellular signaling cascade;transcription initiation from RNA polymerase II promoter;cholesterol metabolic process;protein modification process;proteolysis;cell cycle;intracellular signaling cascade		---	---	---	---	---	---	---	---	---
IPI00127408	19353	Rac1	Y	1.07678	0.130852	0.969129	0.468334	1.02387	0.771049	RAS-related C3 botulinum substrate 1				1.14102	1.09445	0.999742	0.907271	0.965587	1.039	0.889477	1.15324	1.04635
IPI00127417	18103	Nme2	Y	1.38166	0.0238714	1.06746	0.0946271	1.02781	0.72013	non-metastatic cells 2, protein (NM23B) expressed in	nucleotide kinase activity	pyrimidine base metabolic process		1.65473	1.29196	1.23374	1.03094	1.04134	1.133	0.909873	1.16481	1.02447
IPI00127556	17968	Ncam2	Y	1.27692	0.132572	0.974583	0.770199	0.89126	0.272434	neural cell adhesion molecule 2	phosphoprotein phosphatase activity;phosphoprotein phosphatase activity;receptor activity	immune system process;muscle contraction;neurological system process;induction of apoptosis;cell cycle;cell surface receptor linked signal transduction;cell-cell signaling;cell-matrix adhesion;cell-cell adhesion;protein modification process;cell motion;cell cycle;cell surface receptor linked signal transduction;cell-cell signaling;cell-matrix adhesion;cell-cell adhesion;ectoderm development;mesod…	extracellular matrix	0.995396	1.35818	1.54004	0.840366	0.986132	1.117	0.776168	0.863094	1.05682
IPI00127560	22139	Ttr	Y	3.2743	0.0231075	1.5801	0.00647483	2.22285	0.00297659	transthyretin	transmembrane transporter activity	vitamin transport		1.70594	5.01215	4.10551	1.88348	1.44453	1.45	2.17554	1.81449	2.78235
IPI00127625	15356	Hmgcl	N							3-hydroxy-3-methylglutaryl-Coenzyme A lyase	transferase activity;lyase activity	acyl-CoA metabolic process;nitrogen compound metabolic process;cellular amino acid biosynthetic process;acyl-CoA metabolic process		---	---	---	---	---	1.083	---	0.732736	---
IPI00127707	18521	Pcbp2	Y	1.19144	0.100755	1.07447	0.255572	1.10948	0.189037	poly(rC) binding protein 2	RNA splicing factor activity, transesterification mechanism;mRNA binding;protein binding	neurological system process;intracellular protein transport;nuclear transport;induction of apoptosis;cell cycle;signal transduction;transcription from RNA polymerase II promoter;nuclear mRNA splicing, via spliceosome;protein metabolic process;cell cycle;signal transduction	ribonucleoprotein complex	1.08341	1.11188	1.40401	1.00053	1.03749	1.195	0.973326	1.19635	1.17287
IPI00127713	11941	Atp2b2	Y	1.20546	0.219121	0.817571	0.0185972	0.810892	0.000970268	ATPase, Ca++ transporting, plasma membrane 2	hydrolase activity;cation transmembrane transporter activity;ion channel activity	cation transport;cellular calcium ion homeostasis		1.49469	1.22225	0.958839	0.752174	0.806368	0.901	0.838488	0.773736	0.821862
IPI00127841	11740	Slc25a5	Y	1.20519	0.174051	0.851136	0.516545	0.865374	0.56773	solute carrier family 25 (mitochondrial carrier, adenine nucleotide translocator), member 5	amino acid transmembrane transporter activity;transmembrane transporter activity;calcium ion binding;calmodulin binding	cation transport;phosphate transport;lipid transport;nucleobase, nucleoside, nucleotide and nucleic acid transport;phosphate metabolic process;nucleobase, nucleoside, nucleotide and nucleic acid metabolic process;lipid metabolic process	mitochondrial inner membrane;organelle	1.0002	1.47785	1.18428	1.3016	0.59964	0.79	1.37444	0.659147	0.715325
IPI00127902	72831	Dhx30	N							DEAH (Asp-Glu-Ala-His) box polypeptide 30	RNA helicase activity;nucleic acid binding	nuclear mRNA splicing, via spliceosome		---	---	---	---	---	---	---	---	---
IPI00127930	14697	Gnb5	Y	0.986603	0.949387	0.821106	0.0213261	0.909009	0.183517	guanine nucleotide binding protein (G protein), beta 5	GTPase activity;protein binding	sensory perception;G-protein coupled receptor protein signaling pathway;G-protein coupled receptor protein signaling pathway	heterotrimeric G-protein complex	1.32826	0.675026	1.07108	0.789681	0.767847	0.913	0.836222	1.01973	0.880838
IPI00127942	56431	Dstn	Y	0.886644	0.315654	1.10123	0.120295	0.990061	0.883577	destrin	structural constituent of cytoskeleton;actin binding	protein complex assembly;cellular component morphogenesis;cellular component morphogenesis;cellular component morphogenesis	actin cytoskeleton	1.05941	0.736603	0.893204	1.14651	0.998972	1.166	0.928002	0.929324	1.1253
IPI00127987	56443	Arpc1a	Y	1.09773	0.000428082	1.03144	0.0396288	1.06265	0.42151	actin related protein 2/3 complex, subunit 1A	structural constituent of cytoskeleton	cellular component morphogenesis;cellular component morphogenesis;cellular component morphogenesis	actin cytoskeleton	1.08181	1.09677	1.11484	1.04615	1.03749	1.011	1.03905	1.20686	0.956937
IPI00128023	226646	Ndufs2	Y	0.869825	0.210311	0.814536	0.222933	0.635436	0.130908	NADH dehydrogenase (ubiquinone) Fe-S protein 2	oxidoreductase activity	oxidative phosphorylation;respiratory electron transport chain		0.752148	0.844653	1.03589	1.08062	0.686954	0.728	0.984657	0.432072	0.603079
IPI00128071	56041	Uso1	Y	0.939836	0.586751	0.948612	0.472648	1.10231	0.000450953	USO1 homolog, vesicle docking protein (yeast)		intracellular protein transport;exocytosis		1.13462	0.788885	0.927449	0.834284	0.980995	1.043	1.1093	1.1154	1.0825
IPI00128127	110197	Dgkg	N							diacylglycerol kinase, gamma	kinase activity	intracellular signaling cascade;lipid metabolic process;intracellular signaling cascade		0.566512	---	---	1.09684	---	---	0.679855	---	---
IPI00128134	19158	Pscd2	N							pleckstrin homology, Sec7 and coiled-coil domains 2	protein binding;small GTPase regulator activity;guanyl-nucleotide exchange factor activity	amino acid transport;intracellular protein transport;exocytosis;cellular amino acid catabolic process		---	1.24665	0.418541	---	1.07473	0.623	---	0.990297	0.878936
IPI00128146	23793	Adam25	N							a disintegrin and metallopeptidase domain 25 (testase 2)	metallopeptidase activity	fertilization;neurological system process;apoptosis;cell surface receptor linked signal transduction;cell-cell adhesion;proteolysis;cell surface receptor linked signal transduction;cell-cell adhesion;mesoderm development;heart development		---	---	1.0844	---	---	---	---	---	2.10222
IPI00128155	13016	Ctbp1	Y	1.14773	0.334494	0.94385	0.554401	1.02387	0.845746	C-terminal binding protein 1	oxidoreductase activity;transcription factor activity;transcription factor activity;transcription cofactor activity	carbohydrate metabolic process;cellular amino acid biosynthetic process		1.47549	1.02009	1.0045	1.08264	0.79738	0.974	1.23734	1.03866	0.835179
IPI00128202	68135	Eif3h	N							eukaryotic translation initiation factor 3, subunit H	transcription factor activity;transcription factor activity	primary metabolic process		---	0.570461	0.965498	---	0.781971	0.95	---	0.784248	0.97501
IPI00128209	11636	Ak1	Y	0.738208	0.435072	0.977866	0.778569	0.943168	0.177294	adenylate kinase 1	nucleotide kinase activity	purine base metabolic process;pyrimidine base metabolic process		1.48669	0.508883	0.531737	1.12421	0.871853	0.954	0.907607	0.912503	1.01306
IPI00128249	11625	Ahsg	N							alpha-2-HS-glycoprotein	protein binding;cysteine-type endopeptidase inhibitor activity	immune system process;proteolysis;mesoderm development;skeletal system development	extracellular matrix	---	6.40403	5.89667	---	1.12095	1.332	---	1.75352	1.11865
IPI00128296	12716	Ckmt1	Y	1.21033	0.248098	1.01386	0.828345	1.103	0.66023	creatine kinase, mitochondrial 1, ubiquitous	amino acid kinase activity	metabolic process		1.60512	1.03868	1.06347	1.13637	0.986132	0.93	1.66791	0.889375	0.904619
IPI00128319	213990	Centg3	N							centaurin, gamma 3				---	1.06656	1.58285	---	0.997688	1.106	---	0.746402	1.08726
IPI00128341	245880	Wasf3	Y	0.964973	0.353127	1.1683	0.0900833	0.956969	0.754361	WAS protein family, member 3	structural constituent of cytoskeleton;actin binding	protein complex assembly	actin cytoskeleton	0.993796	1.00266	0.901765	1.14347	1.04776	1.331	0.839621	0.838914	1.24421
IPI00128345	407785	Ndufs6	N							NADH dehydrogenase (ubiquinone) Fe-S protein 6	oxidoreductase activity	oxidative phosphorylation;respiratory electron transport chain		0.348869	---	---	1.14448	---	---	0.838488	---	---
IPI00128346	52637	Cisd1	Y	0.8075	0.112914	0.969401	0.846454	0.752017	0.126353	CDGSH iron sulfur domain 1				0.968191	0.809798	0.671568	1.3016	0.793528	0.882	1.00505	0.684377	0.618299
IPI00128360	18212	Ntrk2	N							neurotrophic tyrosine kinase, receptor, type 2	transmembrane receptor protein kinase activity;transmembrane receptor protein tyrosine kinase activity;transmembrane receptor protein kinase activity	transmembrane receptor protein tyrosine kinase signaling pathway;protein amino acid phosphorylation;transmembrane receptor protein tyrosine kinase signaling pathway		---	1.28267	0.919839	---	1.98639	1.079	---	0.930375	1.30604
IPI00128454	233878	Sez6l2	N							seizure related 6 homolog like 2	serine-type peptidase activity;metallopeptidase activity;receptor activity;lipid transporter activity	complement activation;signal transduction;cell-cell adhesion;proteolysis;signal transduction;cell-cell adhesion;blood coagulation		0.91698	---	---	1.04412	---	---	1.18748	---	---
IPI00128484	15458	Hpx	N							hemopexin		vitamin transport		---	9.32837	7.44813	---	1.54853	2.014	---	2.3559	1.78356
IPI00128564	19185	Psmd4	Y	0.661142	0.25293	1.00913	0.924432	0.894806	0.133503	proteasome (prosome, macropain) 26S subunit, non-ATPase, 4	protein binding	proteolysis		1.22744	0.503074	0.468005	1.17286	0.859013	1.02	0.79883	0.919862	0.97501
IPI00128567	11423	Ache	N							acetylcholinesterase	hydrolase activity, acting on ester bonds			---	1.94723	1.11865	---	1.50616	1.275	---	1.5685	1.1586
IPI00128588	329910	Acot11	N							acyl-CoA thioesterase 11	hydrolase activity, acting on ester bonds	acyl-CoA metabolic process;acyl-CoA metabolic process		---	0.375272	0.396663	---	0.919362	0.862	---	0.869401	0.977864
IPI00128608	56294	Ptpn9	N							protein tyrosine phosphatase, non-receptor type 9	phosphoprotein phosphatase activity;phosphoprotein phosphatase activity	protein modification process		---	---	---	---	---	---	---	---	---
IPI00128632	216831	AU040829	N							expressed sequence AU040829	protein binding;small GTPase regulator activity	cell surface receptor linked signal transduction;cell surface receptor linked signal transduction;cellular component morphogenesis;cellular component morphogenesis;cellular component morphogenesis		---	---	---	---	---	---	---	---	---
IPI00128826	81905	Cacng8	N							calcium channel, voltage-dependent, gamma subunit 8	voltage-gated calcium channel activity;voltage-gated calcium channel activity;cation channel activity	cation transport		0.896176	---	---	1.37763	---	---	0.818092	---	---
IPI00128857	17436	Me1	N							malic enzyme 1, NADP(+)-dependent, cytosolic	oxidoreductase activity;acyltransferase activity;carboxy-lyase activity	tricarboxylic acid cycle;carbohydrate metabolic process;cellular amino acid catabolic process		1.24184	---	---	1.23875	---	---	1.24187	---	---
IPI00128867	19291	Purb	Y	0.810248	0.0018838	1.01035	0.890242	0.951508	0.516879	purine rich element binding protein B	single-stranded DNA binding;transcription factor activity;transcription factor activity	general transcription from RNA polymerase II promoter		0.833764	0.834197	0.764788	1.01979	1.13508	0.891	0.911006	1.09122	0.86657
IPI00128873	27045	Nit1	N							nitrilase 1	hydrolase activity	metabolic process		---	---	---	---	---	---	---	---	---
IPI00128904	23983	Pcbp1	Y	0.819334	0.412473	0.998481	0.95828	1.03624	0.456564	poly(rC) binding protein 1	RNA splicing factor activity, transesterification mechanism;mRNA binding;protein binding	neurological system process;intracellular protein transport;nuclear transport;induction of apoptosis;cell cycle;signal transduction;transcription from RNA polymerase II promoter;nuclear mRNA splicing, via spliceosome;protein metabolic process;cell cycle;signal transduction	ribonucleoprotein complex	1.25945	0.620419	0.70391	1.03905	0.947611	1.011	1.12969	0.996605	0.988327
IPI00128945	26445	Psmb2	Y	1.18854	0.126236	0.998319	0.964271	1.0931	0.00603652	proteasome (prosome, macropain) subunit, beta type 2	peptidase activity	proteolysis		0.993796	1.31171	1.28796	0.930587	1.04006	1.028	1.1059	1.05758	1.11674
IPI00128947	19679	Pitpnm2	N							phosphatidylinositol transfer protein, membrane-associated 2	transmembrane transporter activity	visual perception;sensory perception;lipid transport;lipid metabolic process		1.14903	---	---	0.932614	---	---	0.643596	---	---
IPI00128973	14432	Gap43	Y	2.20023	0.0251928	1.07743	0.244551	1.07881	0.00486537	growth associated protein 43				1.40188	2.66873	2.84703	1.15969	0.968155	1.114	1.06171	1.10804	1.06728
IPI00128986	56370	Tagln3	Y	1.31045	0.0569348	1.05067	0.367279	1.17422	0.242524	transgelin 3	structural constituent of cytoskeleton;actin binding	muscle contraction	actin cytoskeleton	1.59231	1.12814	1.25277	0.997492	1.00411	1.158	1.48208	1.02078	1.07013
IPI00128989	54411	Atp6ap1	N							ATPase, H+ transporting, lysosomal accessory protein 1	hydrolase activity;cation transmembrane transporter activity;hydrogen ion transporting ATP synthase activity, rotational mechanism	cation transport;nucleobase, nucleoside, nucleotide and nucleic acid metabolic process	proton-transporting ATP synthase complex	0.96659	---	---	0.755215	---	---	0.917805	---	---
IPI00129020	55992	Trim3	Y	0.677009	0.210104	1.05868	0.784583	1.04286	0.837491	tripartite motif-containing 3				1.09622	0.446144	0.63447	1.39081	0.725474	1.176	1.50248	0.961913	0.784764
IPI00129105	56459	Sae1	Y	0.816825	0.42597	0.972631	0.910778	1.25462	0.507819	SUMO1 activating enzyme subunit 1	ligase activity	intracellular signaling cascade;coenzyme metabolic process;protein modification process;proteolysis;intracellular signaling cascade		1.09141	0.959675	0.520322	0.679186	1.50359	0.901	0.682121	1.91542	1.5115
IPI00129146	14007	Cugbp2	N							CUG triplet repeat, RNA binding protein 2				---	0.762163	1.11104	---	0.766563	---	---	0.921965	---
IPI00129159	18007	Neo1	N							neogenin				---	1.24084	---	---	0.69209	0.654	---	0.947195	---
IPI00129164	20751	Spr	N							sepiapterin reductase	oxidoreductase activity	metabolic process		---	0.694777	0.916034	---	1.14407	1.144	---	0.9924	1.14623
IPI00129178	18242	Oat	Y	1.18612	0.0300172	1.03794	0.58535	1.12848	0.0902997	ornithine aminotransferase	transaminase activity	visual perception;sensory perception;vitamin biosynthetic process;cellular amino acid biosynthetic process		1.31546	1.12349	1.12911	1.02486	0.937339	1.164	1.19768	1.01237	1.18523
IPI00129193	19041	Ppl	N							periplakin				---	---	---	---	---	---	---	---	---
IPI00129198	13838	Epha4	Y	1.1447	0.156055	1.01275	0.723525	0.849652	0.245027	Eph receptor A4	transmembrane receptor protein kinase activity;transmembrane receptor protein tyrosine kinase activity;transmembrane receptor protein kinase activity	transmembrane receptor protein tyrosine kinase signaling pathway;protein amino acid phosphorylation;transmembrane receptor protein tyrosine kinase signaling pathway		1.06901	1.33611	1.05016	0.958971	1.00668	1.076	0.669657	0.936683	0.977864
IPI00129249	11803	Aplp1	Y	1.53394	0.0128709	1.1382	0.404889	1.19187	0.0927518	amyloid beta (A4) precursor-like protein 1		cell communication;cell communication		1.35867	1.87055	1.42019	1.39791	1.20827	0.873	1.3937	1.0723	1.13291
IPI00129268	14704	Gng3	N							guanine nucleotide binding protein (G protein), gamma 3	GTPase activity;protein binding	G-protein coupled receptor protein signaling pathway;G-protein coupled receptor protein signaling pathway	heterotrimeric G-protein complex	1.10102	---	---	0.768393	---	---	0.708182	---	---
IPI00129276	13669	Eif3s10	N							eukaryotic translation initiation factor 3, subunit 10 (theta)	translation factor activity, nucleic acid binding;translation initiation factor activity	translation		---	1.73346	0.86657	---	1.64484	0.632	---	1.42657	0.927449
IPI00129298	18483	Palm	Y	0.842381	0.0467369	0.963961	0.13349	0.940753	0.374551	paralemmin		signal transduction;signal transduction		0.835364	0.762163	0.938863	0.966067	0.930918	0.996	0.87588	0.894632	1.06252
IPI00129299	23999	Twf2	N							twinfilin, actin-binding protein, homolog 2 (Drosophila)	structural constituent of cytoskeleton;actin binding	cell motion;cellular component morphogenesis;cellular component morphogenesis;cellular component morphogenesis	actin cytoskeleton	1.11702	---	---	0.761297	---	---	1.0957	---	---
IPI00129319	66385	Ppp1r7	Y	1.13837	0.171184	0.985298	0.751121	1.02313	0.769894	protein phosphatase 1, regulatory (inhibitor) subunit 7	structural constituent of cytoskeleton;protein binding;phosphatase regulator activity	mitosis;cell motion;mitosis	microtubule	1.32986	1.04681	1.05967	0.966067	0.924498	1.071	1.18295	0.937734	0.965498
IPI00129356	16443	Itsn1	N							intersectin 1 (SH3 domain protein 1A)				0.348869	---	---	0.540308	---	---	0.555215	---	---
IPI00129430	71514	Sfpq	Y	0.654937	0.00237194	1.00097	0.989444	0.927373	0.299057	splicing factor proline/glutamine rich (polypyrimidine tract binding protein associated)	RNA splicing factor activity, transesterification mechanism;mRNA binding	spermatogenesis;regulation of transcription from RNA polymerase II promoter;nuclear mRNA splicing, via spliceosome		0.614521	0.616934	0.741008	1.14245	0.907806	0.967	0.821492	1.01658	0.955034
IPI00129451	12891	Cpne6	Y	0.586895	0.0098624	1.183	0.233838	1.09385	0.426865	copine VI		intracellular protein transport		0.720142	0.580917	0.483225	1.43643	0.950179	1.213	0.892876	1.21527	1.20616
IPI00129479	117150	Pip4k2c	Y	0.761939	0.161581	0.881773	0.0121867	0.741467	0.247416	phosphatidylinositol-5-phosphate 4-kinase, type II, gamma	kinase activity	G-protein coupled receptor protein signaling pathway;phospholipid metabolic process;G-protein coupled receptor protein signaling pathway		1.0034	0.761001	0.579299	0.843408	0.873137	0.931	0.499694	1.07335	0.760032
IPI00129512	19172	Psmb4	Y	1.09641	0.351685	0.980166	0.590794	1.02538	0.308062	proteasome (prosome, macropain) subunit, beta type 4	peptidase activity	proteolysis		1.28985	1.06889	0.955986	0.921463	1.03749	0.985	1.01638	1.06809	0.993084
IPI00129517	54683	Prdx5	Y	0.766184	0.402722	1.0169	0.747203	1.06634	0.529889	peroxiredoxin 5	oxidoreductase activity;peroxidase activity	immune system process;oxygen and reactive oxygen species metabolic process		0.433685	0.995692	1.0416	1.11103	0.939907	1.007	1.27473	0.929324	1.02352
IPI00129519	70350	Basp1	Y	0.667166	0.0120695	0.702831	1.50281e-06	0.773243	0.267001	brain abundant, membrane attached signal protein 1		neurological system process;intracellular protein transport;exocytosis;ectoderm development;nervous system development		0.569712	0.663407	0.785716	0.706557	0.710066	0.692	1.0821	0.542456	0.787618
IPI00129526	22027	Hsp90b1	Y	1.145	0.00194189	1.01094	0.611158	1.11381	0.219446	heat shock protein 90, beta (Grp94), member 1		immune system process;protein folding;response to stress		1.15863	1.10374	1.17382	0.985327	0.997688	1.051	1.29172	1.0355	1.03304
IPI00129577	26926	Aifm1	N							apoptosis-inducing factor, mitochondrion-associated 1	oxidoreductase activity	immune system process;respiratory electron transport chain;apoptosis;ferredoxin metabolic process;oxygen and reactive oxygen species metabolic process;nitrogen compound metabolic process		---	---	---	---	---	---	---	---	---
IPI00129618	20979	Syt1	Y	1.16643	0.170848	0.859467	4.20296e-06	0.887989	0.150726	synaptotagmin I		synaptic vesicle exocytosis;intracellular protein transport;exocytosis;signal transduction;synaptic transmission;signal transduction;synaptic transmission		1.09622	1.39885	1.03494	0.866723	0.857729	0.854	0.959729	0.938785	0.777154
IPI00129622	20980	Syt2	N							synaptotagmin II		synaptic vesicle exocytosis;intracellular protein transport;exocytosis;signal transduction;synaptic transmission;signal transduction;synaptic transmission		---	1.29545	0.897009	---	0.885978	0.746	---	0.798966	0.744813
IPI00129685	22070; 100043703	Tpt1; Gm14456	Y	1.20577	0.0577799	1.06092	0.384371	1.17542	0.00532462	tumor protein, translationally-controlled 1; predicted gene, OTTMUSG00000016691; similar to tumor protein, translationally-controlled 1	structural constituent of cytoskeleton;microtubule binding	immune system process	microtubule	1.38907	1.13395	1.11294	0.940724	1.1415	1.112	1.24527	1.13117	1.15289
IPI00129928	14194	Fh1	Y	0.985342	0.771363	0.974323	0.453591	1.03509	0.685957	fumarate hydratase 1	lyase activity	purine base metabolic process;cellular amino acid metabolic process		0.918581	0.965484	1.07869	0.938696	0.950179	1.037	1.17048	0.892529	1.06157
IPI00129959	20336	Exoc4	N							exocyst complex component 4		intracellular protein transport;exocytosis		---	---	---	---	---	---	---	---	---
IPI00130000	19155	Npepps	Y	1.20651	0.0772097	1.03562	0.00162182	1.06603	0.2252	aminopeptidase puromycin sensitive	metallopeptidase activity	proteolysis		1.41308	1.1293	1.10057	1.04514	1.02979	1.032	1.15689	1.05548	0.992132
IPI00130013	21787	Tfg	Y	1.11241	0.000555297	1.12597	0.455875	1.21197	0.147176	Trk-fused gene				1.09302	1.11071	1.13387	1.42629	1.15305	0.868	1.4141	1.27624	0.986425
IPI00130016	66471	Anp32e	N							acidic (leucine-rich) nuclear phosphoprotein 32 family, member E	protein binding;phosphatase inhibitor activity;phosphatase regulator activity			1.16503	---	---	0.661953	---	---	0.550683	---	---
IPI00130046	18799	Plcd1	N							phospholipase C, delta 1				---	---	---	---	---	---	---	---	---
IPI00130118	19325	Rab10	Y	0.722805	0.322268	0.999542	0.993333	0.982601	0.777158	RAB10, member RAS oncogene family				1.28345	0.525149	0.560274	1.10799	0.952747	0.946	1.04584	1.03655	0.875131
IPI00130185	19045	Ppp1ca	N							protein phosphatase 1, catalytic subunit, alpha isoform	phosphoprotein phosphatase activity;phosphoprotein phosphatase activity;calcium ion binding	immune system process;apoptosis;mitosis;meiosis;apoptosis;glycogen metabolic process;regulation of carbohydrate metabolic process;transcription from RNA polymerase II promoter;mRNA processing;regulation of nucleobase, nucleoside, nucleotide and nucleic acid metabolic process;protein amino acid phosphorylation;mitosis;meiosis;apoptosis;response to stress		---	0.88648	0.912229	---	0.936055	1.034	---	0.918811	1.09487
IPI00130186	66335	Atp6v1c1	Y	1.09395	0.0791364	0.975419	0.147131	1.00942	0.728346	ATPase, H+ transporting, lysosomal V1 subunit C1	hydrolase activity;cation transmembrane transporter activity;hydrogen ion transporting ATP synthase activity, rotational mechanism	cation transport;nucleobase, nucleoside, nucleotide and nucleic acid metabolic process	proton-transporting ATP synthase complex	1.16183	1.10607	1.01877	0.960998	1.00282	0.963	1.00732	1.05548	0.9674
IPI00130187	11975	Atp6v0a1	N							ATPase, H+ transporting, lysosomal V0 subunit A1	hydrolase activity;cation transmembrane transporter activity;hydrogen ion transmembrane transporter activity	immune system process;cation transport;cellular defense response		---	0.722661	0.738154	---	0.581664	0.374	---	0.498302	0.51081
IPI00130225	69150	Snx4	N							sorting nexin 4		protein targeting;endocytosis		---	---	0.860863	---	0.937339	1.225	---	0.754813	1.00545
IPI00130253	12294	Cacna2d3	N							calcium channel, voltage-dependent, alpha2/delta subunit 3	voltage-gated calcium channel activity;voltage-gated calcium channel activity;cation channel activity	muscle contraction;neurological system process;cation transport;protein targeting;calcium-mediated signaling;calcium-mediated signaling		1.48989	---	---	0.888011	---	---	0.939333	---	---
IPI00130280	11946	Atp5a1	Y	1.28376	0.0240467	0.910179	0.736786	0.874511	0.591959	ATP synthase, H+ transporting, mitochondrial F1 complex, alpha subunit, isoform 1	hydrolase activity;receptor activity;cation transmembrane transporter activity;hydrogen ion transporting ATP synthase activity, rotational mechanism;anion channel activity;ligand-gated ion channel activity;single-stranded DNA binding	respiratory electron transport chain;cation transport;purine base metabolic process	proton-transporting ATP synthase complex	1.23544	1.47204	1.16335	1.38473	0.563687	0.966	1.35065	0.616045	0.803789
IPI00130353	22321	Vars	Y	0.879772	0.417185	0.893852	0.386659	0.742468	0.181969	valyl-tRNA synthetase	aminoacyl-tRNA ligase activity	tRNA aminoacylation for protein translation		1.16343	0.797018	0.734349	0.974176	1.03107	0.711	0.513291	0.894632	0.891302
IPI00130381	224727	Bat3	N							HLA-B-associated transcript 3	protein binding	apoptosis		---	0.558842	0.760032	---	0.862865	0.829	---	1.05442	0.87418
IPI00130389	13483	Dpp6	N							dipeptidylpeptidase 6	serine-type peptidase activity;protein binding	immune system process;neurological system process;cation transport;cell surface receptor linked signal transduction;protein amino acid acetylation;proteolysis;cell surface receptor linked signal transduction;cellular defense response		---	1.25013	1.19665	---	0.947611	0.956	---	0.939836	0.860863
IPI00130419	18754	Prkce	Y	0.585003	0.00917554	0.88491	0.431572	0.873667	0.230355	protein kinase C, epsilon	protein kinase activity;calcium ion binding;calmodulin binding;calcium-dependent phospholipid binding	calcium-mediated signaling;protein amino acid phosphorylation;calcium-mediated signaling		0.732944	0.510045	0.535542	0.950861	0.675397	1.079	0.773902	0.816838	1.05491
IPI00130439	52163	Camk1	N							calcium/calmodulin-dependent protein kinase I				---	1.14092	0.849448	---	1.07473	1.019	---	1.13958	0.999742
IPI00130460	17995	Ndufv1	N							NADH dehydrogenase (ubiquinone) flavoprotein 1	oxidoreductase activity	oxidative phosphorylation;respiratory electron transport chain		1.04981	1.68698	0.424248	1.1607	---	---	1.02885	1.43919	---
IPI00130475	66827	Ttc1	N							tetratricopeptide repeat domain 1		immune system process;protein folding;response to stress		---	---	---	---	---	---	---	---	---
IPI00130489	77407	Rab35	Y	0.774091	0.402443	0.993904	0.857341	0.975227	0.610144	RAB35, member RAS oncogene family				1.33626	0.569299	0.609738	1.05933	0.960451	0.965	1.03111	1.00922	0.891302
IPI00130530	76238	Grhpr	N							glyoxylate reductase/hydroxypyruvate reductase	oxidoreductase activity	carbohydrate metabolic process;cellular amino acid biosynthetic process		---	0.977103	0.994035	---	1.0208	0.757	---	1.01027	0.980718
IPI00130546	14402	Gabrb3	Y	0.819801	0.150012	0.755361	0.0435788	0.774918	0.0566401	gamma-aminobutyric acid (GABA) A receptor, subunit beta 3	acetylcholine receptor activity;GABA receptor activity;ligand-gated ion channel activity	muscle contraction;neurological system process;cation transport;anion transport;signal transduction;nerve-nerve synaptic transmission;neuromuscular synaptic transmission;signal transduction;nerve-nerve synaptic transmission;neuromuscular synaptic transmission;ectoderm development;nervous system development		1.0226	0.713366	0.755276	0.703515	0.670261	0.914	0.640197	0.837863	0.867521
IPI00130555	19415	Rasal1	Y	0.901691	0.0549031	1.05845	0.706138	1.0265	0.447816	RAS protein activator like 1 (GAP1 like)	receptor binding;small GTPase regulator activity	signal transduction;signal transduction		0.972992	0.877185	0.85896	1.32796	0.819208	1.09	0.976725	1.08701	1.01877
IPI00130567	208666	Diras1	N							DIRAS family, GTP-binding RAS-like 1	GTPase activity;protein binding	neurological system process;intracellular protein transport;receptor-mediated endocytosis;G-protein coupled receptor protein signaling pathway;MAPKKK cascade;I-kappaB kinase/NF-kappaB cascade;synaptic transmission;cell adhesion;G-protein coupled receptor protein signaling pathway;MAPKKK cascade;I-kappaB kinase/NF-kappaB cascade;synaptic transmission;cell adhesion		---	0.252118	---	---	0.808936	1.209	---	0.962964	0.948376
IPI00130589	20655	Sod1	N							superoxide dismutase 1, soluble	oxidoreductase activity;antioxidant activity			0.876973	---	---	1.61586	---	---	1.38464	---	---
IPI00130621	218397	Rasa1	Y	0.910647	0.838662	1.03369	0.866919	1.20694	0.382157	RAS p21 protein activator 1	receptor binding;small GTPase regulator activity	signal transduction;signal transduction		1.78275	0.407804	1.03874	0.941738	0.793528	1.478	1.4311	0.823145	1.49248
IPI00130624	18807	Pld3	Y	0.909415	0.656993	0.926386	0.60857	0.618544	0.0731868	phospholipase D family, member 3	phospholipase activity	lipid metabolic process		1.19383	1.01893	0.618299	1.20936	0.861581	0.763	0.440773	0.877811	0.611641
IPI00130640	15473	Hrsp12	N							heat-responsive protein 12		protein metabolic process		---	0.770296	0.82757	---	0.948895	1.143	---	0.649686	1.07584
IPI00130920	17755	Mtap1b	Y	1.19331	0.00856113	1.03315	0.41501	1.05498	0.527068	microtubule-associated protein 1B	structural constituent of cytoskeleton;microtubule binding	cellular component morphogenesis;cellular component morphogenesis;cellular component morphogenesis	microtubule	1.13782	1.28267	1.1643	1.08366	1.05675	0.963	1.20221	1.06178	0.919839
IPI00131028	53332	Mtmr1	N							myotubularin related protein 1		spermatogenesis;intracellular protein transport;vesicle-mediated transport;phospholipid metabolic process		---	---	---	---	---	---	---	---	---
IPI00131062	20266	Scn1b	N							sodium channel, voltage-gated, type I, beta	voltage-gated sodium channel activity;voltage-gated sodium channel activity;cation channel activity	neurological system process;cation transport;synaptic transmission;synaptic transmission		---	---	---	---	---	---	---	---	---
IPI00131084	13426	Dync1i1	Y	0.47148	0.00133033	0.864926	0.00889341	0.938105	0.379996	dynein cytoplasmic 1 intermediate chain 1	structural constituent of cytoskeleton	intracellular protein transport;vesicle-mediated transport;cell cycle;nucleobase, nucleoside, nucleotide and nucleic acid metabolic process;cell cycle;cellular component morphogenesis;cellular component morphogenesis;cellular component morphogenesis;RNA localization	microtubule	0.555309	0.400833	0.470859	0.855572	0.825628	0.916	0.963128	1.0334	0.829472
IPI00131091	12268	C4b	N							complement component 4B (Childo blood group)	cytokine activity;serine-type endopeptidase inhibitor activity	complement activation;signal transduction;cell-cell signaling;proteolysis;signal transduction;cell-cell signaling;response to stimulus		---	---	---	---	---	---	---	---	---
IPI00131138	192176	Flna	N							filamin, alpha	structural constituent of cytoskeleton;calcium ion binding;actin binding	muscle contraction;neurological system process;cell cycle;nitric oxide mediated signal transduction;neuromuscular synaptic transmission;cell adhesion;cell motion;cell cycle;nitric oxide mediated signal transduction;neuromuscular synaptic transmission;cell adhesion;cellular component morphogenesis;cellular component morphogenesis;ectoderm development;mesoderm development;cellular component morphog…	actin cytoskeleton	---	2.17612	1.52577	---	1.05162	1.049	---	0.456252	1.1215
IPI00131176	17709	COX2	Y	0.614105	0.146609	0.573849	0.160042	0.533316	0.211187	cytochrome c oxidase subunit II	oxidoreductase activity	respiratory electron transport chain;intracellular protein transport;mitochondrial transport;mitochondrial transport		1.04181	0.523987	0.424248	1.09177	0.432717	0.4	1.21921	0.302766	0.410931
IPI00131177	56384	Letm1	Y	1.39934	0.00358499	1.13615	0.0795379	1.15679	0.0303607	leucine zipper-EF-hand containing transmembrane protein 1	calcium ion binding;calmodulin binding;calcium-dependent phospholipid binding			1.40028	1.27221	1.53814	1.03297	1.13765	1.248	1.14102	1.07966	1.25657
IPI00131204	216558	Ugp2	N							UDP-glucose pyrophosphorylase 2	nucleotidyltransferase activity	polysaccharide metabolic process		---	1.06308	0.988327	---	0.992552	0.854	---	0.957708	0.998791
IPI00131224	67673	Tceb2	Y	0.94429	0.348071	0.943972	0.121615	1.08656	0.167646	transcription elongation factor B (SIII), polypeptide 2	transcription factor activity;transcription factor activity;transcription cofactor activity	RNA elongation from RNA polymerase II promoter		1.0258	0.961999	0.853253	0.92045	0.912942	1.001	1.06057	1.01237	1.19474
IPI00131357	66475; 100038875; 100046668	Rps23; Gm15450; LOC100046668	N							ribosomal protein S23; predicted gene 15450; similar to yeast ribosomal protein S28 homologue				0.857769	---	---	1.06947	---	---	0.793164	---	---
IPI00131369	14406	Gabrg2	N							gamma-aminobutyric acid (GABA) A receptor, subunit gamma 2	acetylcholine receptor activity;GABA receptor activity;ligand-gated ion channel activity	muscle contraction;neurological system process;cation transport;anion transport;signal transduction;nerve-nerve synaptic transmission;neuromuscular synaptic transmission;signal transduction;nerve-nerve synaptic transmission;neuromuscular synaptic transmission;ectoderm development;nervous system development		1.72514	---	---	1.04818	---	---	0.67419	---	---
IPI00131376	20741	Spnb1	N							spectrin beta 1	structural constituent of cytoskeleton;calcium ion binding;actin binding	muscle contraction;neurological system process;cell cycle;nitric oxide mediated signal transduction;neuromuscular synaptic transmission;cell adhesion;cell motion;cell cycle;nitric oxide mediated signal transduction;neuromuscular synaptic transmission;cell adhesion;cellular component morphogenesis;cellular component morphogenesis;ectoderm development;mesoderm development;cellular component morphog…	actin cytoskeleton	---	2.06806	1.94526	---	1.12866	0.914	---	1.56009	0.834228
IPI00131406	26444	Psma7	Y	1.07798	0.339969	0.944862	0.35468	0.837633	0.346267	proteasome (prosome, macropain) subunit, alpha type 7	peptidase activity	proteolysis		0.972992	1.23038	1.04635	0.900175	1.0529	0.89	0.61187	1.0765	0.892253
IPI00131407	26442	Psma5	N							proteasome (prosome, macropain) subunit, alpha type 5	peptidase activity	proteolysis		0.984194	---	---	0.989382	---	---	1.1059	---	---
IPI00131459	18102; 100046344	Nme1; LOC100046344	Y	1.13964	0.262823	1.02859	0.525548	0.914112	0.578708	non-metastatic cells 1, protein (NM23A) expressed in; similar to Nucleoside diphosphate kinase A (NDK A) (NDP kinase A) (Tumor metastatic process-associated protein) (Metastasis inhibition factor NM23) (NDPK-A) (nm23-M1)	nucleotide kinase activity	pyrimidine base metabolic process		0.932984	1.27802	1.24135	0.968094	1.01181	1.111	0.684388	1.12171	0.994986
IPI00131472	53623	Gria3	N							glutamate receptor, ionotropic, AMPA3 (alpha 3)	glutamate receptor activity;ligand-gated ion channel activity	neurological system process;cation transport;cell surface receptor linked signal transduction;nerve-nerve synaptic transmission;cell surface receptor linked signal transduction;nerve-nerve synaptic transmission		1.04981	---	---	1.21443	---	---	0.719513	---	---
IPI00131535	14768	Lancl1	Y	0.808329	0.36079	1.0246	0.586589	1.02712	0.654407	LanC (bacterial lantibiotic synthetase component C)-like 1				1.21624	0.626229	0.693446	1.09481	0.950179	1.034	1.05378	1.1133	0.923644
IPI00131548	114863	Prosc	N							proline synthetase co-transcribed	catalytic activity	cellular amino acid metabolic process		---	0.625067	0.692495	---	0.82306	1.112	---	0.899888	1.09867
IPI00131614	104069	Sncb	Y	0.703404	0.154774	0.976623	0.542811	0.926113	0.0093512	synuclein, beta		synaptic vesicle exocytosis;intracellular protein transport;exocytosis;synaptic transmission;synaptic transmission		1.013	0.50656	0.678227	0.986341	0.914226	1.033	0.90534	0.91776	0.955986
IPI00131618	20907	Stx1a	Y	1.2672	0.0824729	0.799545	0.0497347	0.804056	0.0229517	syntaxin 1A (brain)	SNAP receptor activity	synaptic vesicle exocytosis;protein targeting;exocytosis;endocytosis;signal transduction;synaptic transmission;signal transduction;synaptic transmission	SNARE complex	1.5331	1.23154	1.07774	0.684255	0.834617	0.895	0.889477	0.81053	0.721032
IPI00131695	11657	Alb	Y	5.10947	0.148392	1.34631	0.390046	2.58292	0.00390339	albumin		transport		0.824162	13.2391	12.2252	0.741023	1.5832	2.08	3.51598	2.35695	2.07939
IPI00131771	12864	Cox6c	N							cytochrome c oxidase, subunit VIc				0.649728	---	---	1.08062	---	---	1.09683	---	---
IPI00131814	13195	Ddc	N							dopa decarboxylase	carboxy-lyase activity	cellular amino acid metabolic process		---	0.812122	0.92079	---	1.09271	0.729	---	0.966118	0.725788
IPI00131830	20714	Serpina3k	Y	2.74099	0.296395	1.1511	0.437766	1.97016	0.0571145	serine (or cysteine) peptidase inhibitor, clade A, member 3K	protein binding;serine-type endopeptidase inhibitor activity	proteolysis		0.516902	5.28751	7.53469	0.894093	1.09142	1.563	3.06275	1.97954	1.26133
IPI00131845	26443	Psma6	Y	1.16808	0.0809388	0.990239	0.839067	0.954637	0.58726	proteasome (prosome, macropain) subunit, alpha type 6	peptidase activity	proteolysis		1.0386	1.30939	1.17191	0.905244	1.04648	1.025	0.818092	1.05968	1.00355
IPI00131870	26572	Cops3	Y	1.01743	0.78798	0.945647	0.675479	0.913682	0.28847	COP9 (constitutive photomorphogenic) homolog, subunit 3 (Arabidopsis thaliana)	protein binding;enzyme activator activity	proteolysis		0.905778	1.10723	1.05016	0.738995	1.09399	1.046	0.792031	1.01343	0.950278
IPI00131871	26891	Cops4	Y	1.0547	0.420085	1.00656	0.876028	1.0344	0.605111	COP9 (constitutive photomorphogenic) homolog, subunit 4 (Arabidopsis thaliana)		proteolysis		1.18583	1.0108	0.978815	1.08771	0.979711	0.957	1.15009	1.0313	0.933156
IPI00131873	26893	Cops6	Y	1.10862	0.0920544	0.979611	0.792884	0.995846	0.898328	COP9 (constitutive photomorphogenic) homolog, subunit 6 (Arabidopsis thaliana)		cell cycle;protein metabolic process;cell cycle		1.17143	1.15138	1.01021	0.856586	1.10298	0.995	1.02205	1.0313	0.936961
IPI00131895	69104	40607	N							membrane-associated ring finger (C3HC4) 5	ubiquitin-protein ligase activity	protein metabolic process		---	0.697101	0.835179	---	0.720338	1.233	---	0.938785	1.34789
IPI00131896	70456	Brp44	Y	0.994969	0.861121	0.844432	0.0537311	0.982087	0.927757	brain protein 44				0.948987	1.04217	0.995937	0.885983	0.746019	0.911	1.31779	1.03655	0.693446
IPI00131995	12950	Hapln1	Y	1.67765	0.0051923	0.941445	0.0972967	0.89149	0.609429	hyaluronan and proteoglycan link protein 1		signal transduction;cell-matrix adhesion;cell motion;signal transduction;cell-matrix adhesion;ectoderm development;mesoderm development;nervous system development	extracellular matrix	2.0212	1.51038	1.5467	0.922477	0.90909	0.995	0.607337	0.941939	1.2385
IPI00132002	66447	Mgst3	N							microsomal glutathione S-transferase 3	transferase activity	sulfur metabolic process;protein folding		0.324864	---	---	1.035	---	---	1.05491	---	---
IPI00132042	68263	Pdhb	Y	0.791013	0.450731	1.04061	0.765756	0.865934	0.185845	pyruvate dehydrogenase (lipoamide) beta	oxidoreductase activity;transketolase activity;lyase activity	vitamin biosynthetic process;pentose-phosphate shunt;cellular amino acid catabolic process;lipid metabolic process		1.38587	0.582079	0.613543	1.29755	0.842321	1.031	0.925736	0.724326	0.968352
IPI00132050	68197; 675851	Ndufc2; LOC675851	Y	1.12788	0.0623593	0.96483	0.84949	0.939951	0.463809	NADH dehydrogenase (ubiquinone) 1, subcomplex unknown, 2; similar to NADH dehydrogenase (ubiquinone) 1, subcomplex unknown, 2	oxidoreductase activity	oxidative phosphorylation;respiratory electron transport chain		1.11862	1.22806	1.04445	1.21747	0.681817	1.082	1.05604	0.813684	0.966449
IPI00132080	66171	Pgls	Y	1.12095	0.607891	1.02964	0.111778	1.00953	0.861737	6-phosphogluconolactonase	hydrolase activity	pentose-phosphate shunt		1.07221	1.63238	0.80474	1.03703	1.00154	1.051	0.914405	1.0376	1.0844
IPI00132089	19072	Prep	Y	1.143	0.100072	1.04794	0.521498	1.21717	0.0705685	prolyl endopeptidase				1.29465	1.08748	1.06062	0.927546	1.16718	1.063	1.36424	1.26783	1.04255
IPI00132093	23988	Pin1	N							protein (peptidyl-prolyl cis/trans isomerase) NIMA-interacting 1	isomerase activity	mitosis;protein folding;cytokinesis;mitosis		1.69633	---	---	1.31884	---	---	0.648129	---	---
IPI00132142	67841	Atg3	N							autophagy-related 3 (yeast)	ligase activity	intracellular protein transport		---	0.424069	0.502249	---	1.07601	1.143	---	0.924067	1.01972
IPI00132194	13722	Scye1	N							small inducible cytokine subfamily E, member 1	aminoacyl-tRNA ligase activity	tRNA aminoacylation for protein translation		---	1.11304	1.01782	---	0.869285	1.228	---	1.00081	1.00069
IPI00132206	13002	Dnajc5	Y	1.20966	0.00614147	0.925046	0.00975881	0.897088	0.458681	DnaJ (Hsp40) homolog, subfamily C, member 5	protein disulfide isomerase activity;protein binding;kinase inhibitor activity;kinase regulator activity	neurotransmitter secretion;intracellular protein transport;exocytosis;cell cycle;synaptic transmission;protein folding;protein modification process;cell cycle;synaptic transmission		1.29946	1.15951	1.17477	0.911326	0.956599	0.908	1.16935	0.790556	0.780959
IPI00132208	15502	Dnaja1	Y	0.719506	0.0436254	0.895628	0.0552898	0.951806	0.839034	DnaJ (Hsp40) homolog, subfamily A, member 1		immune system process;protein folding;response to stress		0.875372	0.719175	0.591665	0.942751	0.825628	0.923	1.49681	0.794761	0.724837
IPI00132216	66091	Ndufa3	N							NADH dehydrogenase (ubiquinone) 1 alpha subcomplex, 3				---	---	---	---	---	---	---	---	---
IPI00132250	16341	Eif3e	N							eukaryotic translation initiation factor 3, subunit E	translation factor activity, nucleic acid binding;translation initiation factor activity	translation		---	1.1386	0.81235	---	1.01566	1.254	---	1.05337	0.806643
IPI00132278	12889	Cplx1	Y	0.738124	0.116075	1.04624	0.457054	0.913311	0.0621604	complexin 1		neurological system process;synaptic transmission;synaptic transmission		0.939385	0.55768	0.767642	1.16577	0.974575	1.008	0.928002	0.853632	0.961693
IPI00132314	18220	Nucb1	N							nucleobindin 1	nucleic acid binding;calcium ion binding;calmodulin binding;calcium-dependent phospholipid binding	cellular calcium ion homeostasis		---	---	---	---	---	---	---	---	---
IPI00132347	67530	Uqcrb	Y	0.626248	0.20197	0.875766	0.596411	0.759092	0.0617256	ubiquinol-cytochrome c reductase binding protein	oxidoreductase activity	oxidative phosphorylation;respiratory electron transport chain		0.339267	0.827226	0.875131	1.34215	0.607344	0.824	0.878146	0.616045	0.808545
IPI00132390	68194; 100041273; 100042503	Ndufb4; Gm3244; Gm3873	Y	0.571007	0.0680437	0.879527	0.698135	0.913305	0.788247	NADH dehydrogenase (ubiquinone) 1 beta subcomplex 4; predicted gene 3244; predicted gene 3873	oxidoreductase activity	oxidative phosphorylation;respiratory electron transport chain		0.374474	0.613448	0.810447	1.47089	0.50719	0.912	1.66338	0.569789	0.803789
IPI00132397	66397	Sar1b	N							SAR1 gene homolog B (S. cerevisiae)	GTPase activity;protein binding	intracellular protein transport;vesicle-mediated transport;cellular process		1.18583	---	---	0.989382	---	---	0.840754	---	---
IPI00132410	271457	Rab5a	Y	0.942702	0.762264	1.04262	0.237132	1.05934	0.0194495	RAB5A, member RAS oncogene family				1.35707	0.781914	0.78952	1.01574	1.00796	1.107	1.03111	1.08701	1.06062
IPI00132444	66536	Nipsnap3b	N							nipsnap homolog 3B (C. elegans)		intracellular protein transport;vesicle-mediated transport		---	1.08748	1.41543	---	1.25963	1.098	---	1.39609	1.42114
IPI00132456	68045	2700060E02Rik	Y	0.756747	0.28829	0.885444	0.263307	0.914182	0.208534	RIKEN cDNA 2700060E02 gene		mitosis;mitosis		1.18583	0.565813	0.645885	1.02385	0.743451	0.912	0.848686	0.874658	1.02923
IPI00132526	12326	Camk4	N							calcium/calmodulin-dependent protein kinase IV	protein kinase activity;structural constituent of cytoskeleton;microtubule binding	immune system process;muscle contraction;neurological system process;calcium-mediated signaling;synaptic transmission;protein amino acid phosphorylation;calcium-mediated signaling;synaptic transmission;cellular component morphogenesis;cellular component morphogenesis;ectoderm development;cellular component morphogenesis;nervous system development;response to stress	microtubule	---	0.621581	0.545054	---	0.910374	1.047	---	0.976631	0.99023
IPI00132531	66046	Ndufb5	N							NADH dehydrogenase (ubiquinone) 1 beta subcomplex, 5	oxidoreductase activity	oxidative phosphorylation;respiratory electron transport chain		0.412881	---	---	1.18908	---	---	1.26226	---	---
IPI00132575	72042	Cotl1	Y	0.857009	3.08028e-05	1.15228	0.273584	1.19818	0.00331875	coactosin-like 1 (Dictyostelium)	structural constituent of cytoskeleton;actin binding	cellular component morphogenesis;cellular component morphogenesis;cellular component morphogenesis	actin cytoskeleton	0.854568	0.869052	0.847545	1.42528	0.975859	1.1	1.19655	1.26047	1.14052
IPI00132653	67041	Oxct1	Y	1.2189	0.122402	1.20408	0.113696	1.27036	0.0899768	3-oxoacid CoA transferase 1	transferase activity	coenzyme metabolic process;carbohydrate metabolic process;fatty acid metabolic process		0.998597	1.38955	1.30509	1.00256	1.29943	1.34	1.04244	1.30358	1.50865
IPI00132696	72113	Adck1	N							aarF domain containing kinase 1	hydrolase activity	oxidative phosphorylation;respiratory electron transport chain		0.809759	---	---	1.01371	---	---	0.819226	---	---
IPI00132720	22348	Slc32a1	N							solute carrier family 32 (GABA vesicular transporter), member 1	amino acid transmembrane transporter activity;transmembrane transporter activity	amino acid transport;intracellular protein transport;peroxisomal transport;cellular amino acid metabolic process		0.854568	---	---	1.03196	---	---	1.53761	---	---
IPI00132722	11745	Anxa3	N							annexin A3	calcium ion binding;calcium-dependent phospholipid binding	synaptic vesicle exocytosis;intracellular protein transport;exocytosis;calcium-mediated signaling;fatty acid metabolic process;cell motion;calcium-mediated signaling		---	0.525149	0.556469	---	0.722906	0.984	---	0.864145	0.786667
IPI00132728	66445	Cyc1	N							cytochrome c-1	oxidoreductase activity	oxidative phosphorylation;respiratory electron transport chain	mitochondrion;organelle	1.06901	---	---	1.24788	---	---	1.07757	---	---
IPI00132734	68097	Dynll2	N							dynein light chain LC8-type 2	structural constituent of cytoskeleton;protein binding;enzyme inhibitor activity	gamete generation;intracellular protein transport;vesicle-mediated transport;cell cycle;nitric oxide biosynthetic process;nucleobase, nucleoside, nucleotide and nucleic acid metabolic process;cell cycle;cellular component morphogenesis;cellular component morphogenesis;cellular component morphogenesis;RNA localization	microtubule	0.76015	---	---	0.8059	---	---	0.963128	---	---
IPI00132762	68015	Trap1	N							TNF receptor-associated protein 1		immune system process;protein folding;response to stress		---	0.735441	0.8894	---	0.991268	1.069	---	1.06178	1.03113
IPI00132799	12261	C1qbp	Y	1.05327	0.271771	0.98689	0.897737	1.06421	0.697902	complement component 1, q subcomponent binding protein		complement activation;defense response to bacterium		1.12182	0.975941	1.06728	1.14651	0.824344	1.017	1.18408	0.792658	1.28416
IPI00132874	23945	Mgll	Y	0.917406	0.689248	1.01132	0.866325	1.04044	0.730028	monoglyceride lipase				0.617722	1.18275	1.05682	0.958971	0.941191	1.146	0.939333	1.28886	0.930302
IPI00132903	66155	Ufc1	N							ubiquitin-fold modifier conjugating enzyme 1				---	---	---	---	---	---	---	---	---
IPI00132942	18221	Nudc	Y	1.01609	0.524126	0.980677	0.503462	1.00714	0.837958	nuclear distribution gene C homolog (Aspergillus)	structural constituent of cytoskeleton	mitosis;mitosis	microtubule	0.979393	1.0108	1.05967	0.937683	0.978427	1.028	0.967661	1.0744	0.98262
IPI00132958	66834	Them2	N							thioesterase superfamily member 2				---	0.316019	0.361467	---	0.974575	0.902	---	0.816838	0.655397
IPI00132960	109652	Acy1	N							aminoacylase 1	metallopeptidase activity;deacetylase activity	cellular amino acid biosynthetic process;protein amino acid phosphorylation;proteolysis		---	1.21412	1.13291	---	0.82306	1.026	---	0.75271	1.1234
IPI00132966	67738	Ppid	Y	1.08022	0.669501	0.995351	0.955119	1.0713	0.23126	peptidylprolyl isomerase D (cyclophilin D)	isomerase activity	immune system process;intracellular protein transport;nuclear transport;protein folding		1.47229	0.827226	1.03494	1.09988	0.853877	1.05	1.15009	0.97558	1.09582
IPI00132993	18479	Pak1	Y	0.877543	0.0421492	0.90479	0.227864	0.957505	0.33871	p21 protein (Cdc42/Rac)-activated kinase 1				0.928183	0.803989	0.90557	0.791708	0.930918	1.005	1.01298	0.886222	0.977864
IPI00133006	70316	Ndufab1	N							NADH dehydrogenase (ubiquinone) 1, alpha/beta subcomplex, 1		fatty acid biosynthetic process		1.17143	---	---	1.67972	---	---	1.06171	---	---
IPI00133012	66241	Tmem9	N							transmembrane protein 9				0.795357	---	---	1.08062	---	---	0.809028	---	---
IPI00133034	68917	Hint2	Y	0.800427	0.553519	1.24208	0.198983	1.16633	0.625461	histidine triad nucleotide binding protein 2	nucleotide phosphatase activity;nucleotide phosphatase activity			1.58271	0.621581	0.521274	0.999519	1.61787	1.185	1.98971	0.729582	1.09296
IPI00133047	56692; 545987	Mapksp1; Gm5900	N							MAPK scaffold protein 1; predicted gene 5900	protein kinase activity			0.764951	---	---	0.935655	---	---	0.7807	---	---
IPI00133066	66997	Psmd12	Y	0.758092	0.418808	0.918308	0.618695	1.1029	0.0825611	proteasome (prosome, macropain) 26S subunit, non-ATPase, 12				1.29145	0.444983	0.75813	0.749132	0.824344	1.254	1.01412	1.16376	1.13672
IPI00133185	67115	Rpl14	N							ribosomal protein L14	structural constituent of ribosome;nucleic acid binding	translation		1.0354	---	---	1.08771	---	---	0.803362	---	---
IPI00133206	19182	Psmc3	Y	0.597004	0.166389	0.939253	0.577343	0.957985	0.68728	proteasome (prosome, macropain) 26S subunit, ATPase 3	hydrolase activity	proteolysis		1.09302	0.410127	0.474663	0.764338	1.02465	1.058	0.788632	1.09122	1.02162
IPI00133218	67166	Arl8b	Y	0.710289	0.360623	1.0027	0.874011	0.998642	0.971359	ADP-ribosylation factor-like 8B	GTPase activity;protein binding	intracellular protein transport;vesicle-mediated transport;cellular process		1.37467	0.483323	0.539347	1.02486	0.972007	1.012	1.04018	1.02919	0.930302
IPI00133234	67878	Tmem33	N							transmembrane protein 33				---	0.778429	0.802838	---	0.882125	0.897	---	0.965067	0.864668
IPI00133240	66694	Uqcrfs1	Y	0.922512	0.456172	0.801249	0.384042	0.885287	0.615112	ubiquinol-cytochrome c reductase, Rieske iron-sulfur polypeptide 1	oxidoreductase activity	oxidative phosphorylation;respiratory electron transport chain	mitochondrion;organelle	1.11542	0.805151	0.87418	1.2276	0.566255	0.74	1.34498	0.625506	0.824716
IPI00133270	53895	Clpp	N							caseinolytic peptidase, ATP-dependent, proteolytic subunit homolog (E. coli)	serine-type peptidase activity	proteolysis		---	---	---	---	---	---	---	---	---
IPI00133284	28295; 100046684	D10Jhu81e; LOC100046684	Y	0.937737	0.241336	0.987252	0.713309	1.04423	0.610788	DNA segment, Chr 10, Johns Hopkins University 81 expressed; similar to es1 protein				1.0178	0.865567	0.93601	0.963025	0.948895	1.053	1.08097	0.898837	1.17191
IPI00133342	27425	Atp5l	Y	0.552741	0.342522	0.951964	0.814696	0.969702	0.907816	ATP synthase, H+ transporting, mitochondrial F0 complex, subunit g				0.190437	1.20134	0.738154	1.38878	0.716486	0.867	1.56027	0.670711	0.871326
IPI00133399	67130	Ndufa6	N							NADH dehydrogenase (ubiquinone) 1 alpha subcomplex, 6 (B14)	oxidoreductase activity	oxidative phosphorylation;respiratory electron transport chain		1.0082	---	---	1.18199	---	---	1.06737	---	---
IPI00133428	19179	Psmc1	Y	0.6252	0.209019	0.990889	0.769416	0.899745	0.457455	protease (prosome, macropain) 26S subunit, ATPase 1	hydrolase activity	proteolysis		1.17143	0.453115	0.460395	0.938696	1.03749	0.999	0.695718	1.02289	1.02352
IPI00133440	18673	Phb	Y	0.664683	0.235144	0.637745	0.243725	0.67604	0.221856	prohibitin		cell cycle;DNA replication;cell cycle		1.18583	0.46241	0.535542	1.22659	0.491782	0.43	1.15009	0.473072	0.567884
IPI00133518	12297	Cacnb3	N							calcium channel, voltage-dependent, beta 3 subunit				---	---	---	---	---	---	---	---	---
IPI00133690	22122	Tsta3	N							tissue specific transplantation antigen P35B	oxidoreductase activity;hydro-lyase activity;racemase and epimerase activity	glycogen metabolic process;cholesterol metabolic process		---	0.793533	0.592616	---	1.08757	0.82	---	1.15955	0.898912
IPI00133706	76308	Rab1b	Y	0.757729	0.358769	1.01204	0.67672	0.993213	0.896154	RAB1B, member RAS oncogene family				1.29305	0.562328	0.598323	1.06744	0.984847	0.986	1.03565	1.05022	0.900814
IPI00133708	110957	D1Pas1	Y	0.715206	0.256759	1.06277	0.725623	1.02545	0.535632	DNA segment, Chr 1, Pasteur Institute 1	RNA helicase activity;translation factor activity, nucleic acid binding	nucleobase, nucleoside, nucleotide and nucleic acid metabolic process;translation		0.944186	0.431041	0.898912	1.38372	0.792244	1.095	1.10137	1.00712	0.972156
IPI00133903	15526	Hspa9	Y	0.724289	0.24407	1.00406	0.860426	0.95856	0.0214484	heat shock protein 9				1.15863	0.547224	0.599275	1.02283	0.961735	1.029	0.944999	0.950349	0.980718
IPI00133916	59013	Hnrnph1	N							heterogeneous nuclear ribonucleoprotein H1	structural constituent of ribosome;nucleic acid binding	nuclear mRNA splicing, via spliceosome		0.987394	---	---	1.25092	---	---	1.06397	---	---
IPI00133948	14227	Fkbp2	N							FK506 binding protein 2	isomerase activity;calcium ion binding	immune system process;neurological system process;negative regulation of apoptosis;cell cycle;negative regulation of apoptosis;calcium-mediated signaling;protein folding;cell cycle;negative regulation of apoptosis;calcium-mediated signaling;cellular defense response		1.12982	---	---	1.06136	---	---	1.00165	---	---
IPI00133977	17955	Nap1l4	N							nucleosome assembly protein 1-like 4				---	0.908554	0.998791	---	0.888546	1.038	---	1.20476	0.973108
IPI00134058	76299	Erp44	Y	1.21004	0.427446	0.704745	2.39603e-05	0.84758	0.442715	endoplasmic reticulum protein 44	protein disulfide isomerase activity	protein modification process		0.788955	1.58126	1.42019	0.713653	0.683102	0.718	0.760305	1.23629	0.647787
IPI00134093	12217	Bsn	N							bassoon		neurotransmitter secretion;synaptic transmission;synaptic transmission;cellular component morphogenesis;cellular component morphogenesis;cellular component morphogenesis		0.630524	---	---	0.769407	---	---	0.494028	---	---
IPI00134097	668182; 675192	Gm9026; LOC675192	Y	0.738985	0.0902795	0.935544	0.338078	0.900654	0.0029455	ribosomal protein L13 pseudogene; similar to 60S ribosomal protein L13	structural constituent of ribosome;nucleic acid binding	translation		0.582515	0.742412	0.933156	1.05223	0.90909	0.856	0.918938	0.911452	0.872277
IPI00134137	14545	Gdap1	Y	1.25292	0.0618476	1.24337	0.095494	1.04302	0.543535	ganglioside-induced differentiation-associated-protein 1	oxidoreductase activity;transferase activity;racemase and epimerase activity;structural constituent of cytoskeleton;translation factor activity, nucleic acid binding;receptor binding;translation elongation factor activity	immune system process;intracellular signaling cascade;oxygen and reactive oxygen species metabolic process;translation;intracellular signaling cascade;response to toxin	cytoskeleton	1.15223	1.49296	1.14338	1.40703	1.01952	1.34	1.00052	1.18163	0.95979
IPI00134191	20527	Slc2a3	Y	0.89645	0.810431	0.955231	0.249167	1.03642	0.471601	solute carrier family 2 (facilitated glucose transporter), member 3	carbohydrate transmembrane transporter activity;transmembrane transporter activity	anion transport;extracellular transport;carbohydrate transport;carbohydrate metabolic process		0.382475	1.43487	1.3127	0.917408	0.929634	1.022	1.09797	1.06914	0.948376
IPI00134200	235402	Lingo1	Y	1.25457	0.00499175	0.996726	0.867306	0.972251	0.27239	leucine rich repeat and Ig domain containing 1	receptor activity	immune system process;sensory perception;transmembrane receptor protein serine/threonine kinase signaling pathway;cytokine-mediated signaling pathway;cell-cell signaling;cell-cell adhesion;regulation of transcription from RNA polymerase II promoter;protein amino acid phosphorylation;cell motion;transmembrane receptor protein serine/threonine kinase signaling pathway;cytokine-mediated signaling pa…	extracellular matrix	1.16663	1.34192	1.26133	0.976204	0.980995	1.034	0.961995	1.01448	0.941717
IPI00134300	20823	Ssb	N							Sjogren syndrome antigen B	RNA binding	tRNA metabolic process	ribonucleoprotein complex	0.950587	---	---	0.932614	---	---	0.89061	---	---
IPI00134334	77219	Ptgr2	Y	1.39316	0.557943	0.965112	0.756117	1.23612	0.0101509	prostaglandin reductase 2	oxidoreductase activity	apoptosis;carbohydrate metabolic process		3.93677	0.831873	0.825667	0.808941	1.16975	0.95	1.27813	1.30988	1.12816
IPI00134344	20743	Spnb3	Y	1.45524	0.0348864	1.07104	0.063582	1.24566	0.177464	spectrin beta 3	structural constituent of cytoskeleton;calcium ion binding;actin binding	muscle contraction;neurological system process;cell cycle;nitric oxide mediated signal transduction;neuromuscular synaptic transmission;cell adhesion;cell motion;cell cycle;nitric oxide mediated signal transduction;neuromuscular synaptic transmission;cell adhesion;cellular component morphogenesis;cellular component morphogenesis;ectoderm development;mesoderm development;cellular component morphog…	actin cytoskeleton	1.14583	1.63819	1.64182	1.13029	1.0452	1.04	1.57273	1.2447	0.987376
IPI00134353	78688	Nol3	N							nucleolar protein 3 (apoptosis repressor with CARD domain)		apoptosis;transcription from RNA polymerase II promoter		---	---	---	---	---	---	---	---	---
IPI00134373	23934	Ly6h	N							lymphocyte antigen 6 complex, locus H				0.880173	---	---	0.875846	---	---	0.606204	---	---
IPI00134420	66569	Gdpd1	Y	1.28773	0.218167	1.0872	0.643069	0.898744	0.240359	glycerophosphodiester phosphodiesterase domain containing 1	phosphoric diester hydrolase activity;ligase activity	lipid metabolic process		1.81316	1.03519	1.13767	1.49117	0.844889	1.02	0.837355	0.826299	1.04921
IPI00134544	13196	Ddef1	N							development and differentiation enhancing				---	1.24781	0.918888	---	1.09142	1.128	---	1.1196	1.00925
IPI00134599	27050	Rps3	Y	1.06951	0.484424	1.06004	0.0463746	1.05451	0.647641	ribosomal protein S3	structural constituent of ribosome;nucleic acid binding	translation		0.920181	1.06773	1.24516	1.05831	1.09913	1.024	0.856618	1.22788	1.11484
IPI00134621	19384; 100045999	Ran; LOC100045999	Y	0.871846	0.458926	0.933079	0.0852313	0.909482	0.124321	RAN, member RAS oncogene family; similar to RAN, member RAS oncogene family	GTPase activity;protein binding	intracellular protein transport;nuclear transport;cell cycle;intracellular signaling cascade;nucleobase, nucleoside, nucleotide and nucleic acid metabolic process;cell cycle;intracellular signaling cascade;RNA localization		1.19383	0.673864	0.823765	0.92045	0.892398	0.989	0.832823	0.986092	0.916034
IPI00134704	12972	Cryz	N							crystallin, zeta	oxidoreductase activity	apoptosis;carbohydrate metabolic process		---	0.737765	0.82757	---	0.89625	1.01	---	0.794761	0.884643
IPI00134746	11898	Ass1	N							argininosuccinate synthetase 1	ligase activity	nitrogen compound metabolic process;cellular amino acid biosynthetic process		---	0.526311	0.364321	---	0.943759	0.803	---	1.01868	0.934107
IPI00134809	78920	Dlst	Y	1.14871	0.0998115	1.02181	0.828611	0.989001	0.889922	dihydrolipoamide S-succinyltransferase (E2 component of 2-oxo-glutarate complex)	acetyltransferase activity	coenzyme metabolic process;carbohydrate metabolic process		1.28665	1.14673	1.02733	1.16881	0.853877	1.069	1.1161	0.862042	1.00545
IPI00134941	16653	Kras	N							v-Ki-ras2 Kirsten rat sarcoma viral oncogene homolog	GTPase activity;protein binding	neurological system process;intracellular protein transport;receptor-mediated endocytosis;G-protein coupled receptor protein signaling pathway;MAPKKK cascade;I-kappaB kinase/NF-kappaB cascade;synaptic transmission;cell adhesion;G-protein coupled receptor protein signaling pathway;MAPKKK cascade;I-kappaB kinase/NF-kappaB cascade;synaptic transmission;cell adhesion		0.884974	---	---	0.829216	---	---	1.13649	---	---
IPI00134961	11364	Acadm	Y	0.730659	0.111876	1.15864	0.111828	1.02571	0.840393	acyl-Coenzyme A dehydrogenase, medium chain	oxidoreductase activity;transferase activity	respiratory electron transport chain;acyl-CoA metabolic process;nitrogen compound metabolic process;fatty acid beta-oxidation;acyl-CoA metabolic process		0.635325	0.99453	0.617348	1.10089	1.33667	1.057	0.852085	0.991349	1.2775
IPI00135048	77573	Vps33a	N							vacuolar protein sorting 33A (yeast)	transmembrane transporter activity	synaptic vesicle exocytosis;lysosomal transport;intracellular protein transport;exocytosis;synaptic transmission;synaptic transmission		---	0.556519	0.525079	---	0.987416	0.882	---	1.12171	1.29843
IPI00135068	21856	Timm44	Y	0.767375	0.0456214	1.01286	0.893369	1.01974	0.859423	translocase of inner mitochondrial membrane 44		intracellular protein transport;mitochondrial transport;mitochondrial transport	mitochondrial inner membrane;organelle	0.81456	0.640171	0.86657	1.09278	0.847457	1.122	0.89401	0.948247	1.25087
IPI00135085	15199	Hebp1	Y	1.14534	0.365461	1.19123	0.0353127	0.985189	0.785939	heme binding protein 1				1.42428	1.17229	0.899863	1.19618	1.30971	1.079	1.07077	0.995554	0.897009
IPI00135087	26754	Cops5	Y	1.03223	0.434522	1.05798	0.216461	1.04727	0.125208	COP9 (constitutive photomorphogenic) homolog, subunit 5 (Arabidopsis thaliana)	transcription factor activity;transcription factor activity	transcription from RNA polymerase II promoter		1.10742	0.979426	1.01401	1.09785	0.979711	1.101	1.03111	1.09753	1.01496
IPI00135130	55963	Slc1a4	Y	1.00923	0.966685	0.984542	0.838248	1.03191	0.695381	solute carrier family 1 (glutamate/neutral amino acid transporter), member 4	cation transmembrane transporter activity	neurological system process;cation transport;amino acid transport;signal transduction;synaptic transmission;cellular amino acid metabolic process;signal transduction;synaptic transmission		0.672132	1.15835	1.32031	0.875846	0.972007	1.121	0.895143	1.15219	1.06538
IPI00135132	16565	Kif21b	N							kinesin family member 21B	microtubule motor activity;structural constituent of cytoskeleton	intracellular protein transport;vesicle-mediated transport;mitosis;meiosis;cytokinesis;mitosis;meiosis;chromosome segregation;cellular component morphogenesis;cellular component morphogenesis;cellular component morphogenesis	microtubule	1.36027	---	---	1.1313	---	---	0.823758	---	---
IPI00135231	15926	Idh1	Y	1.17137	0.167499	1.10398	0.255774	1.23039	0.0816369	isocitrate dehydrogenase 1 (NADP+), soluble				0.971391	1.26872	1.30414	0.959984	1.13123	1.239	1.05604	1.22473	1.44016
IPI00135277	26450; 677524	Rbbp9; LOC677524	N							retinoblastoma binding protein 9; similar to Retinoblastoma-binding protein 9 (RBBP-9) (B5T overexpressed gene protein) (Bog protein)				---	---	---	---	---	---	---	---	---
IPI00135324	20496	Slc12a2	N							solute carrier family 12, member 2				1.65153	---	---	1.14651	---	---	1.50248	---	---
IPI00135345	66401	Nudt2	Y	0.795987	0.0702627	0.938345	0.235905	0.886985	0.425937	nudix (nucleoside diphosphate linked moiety X)-type motif 2	hydrolase activity			0.923382	0.814446	0.670617	0.865709	0.941191	1.014	0.699118	1.1175	0.893204
IPI00135390	78885	Coro7	N							coronin 7	structural constituent of cytoskeleton;actin binding	intracellular protein transport;phagocytosis;mitosis;signal transduction;cell motion;mitosis;signal transduction;cellular component morphogenesis;cellular component morphogenesis;cellular component morphogenesis	actin cytoskeleton	---	0.68432	0.956937	---	1.07088	1.133	---	0.967169	0.940766
IPI00135475	56320	Dbn1	Y	1.03612	0.315532	1.31546	0.0102687	1.16442	0.242022	drebrin 1	structural constituent of cytoskeleton;actin binding	cellular component morphogenesis;cellular component morphogenesis;cellular component morphogenesis	actin cytoskeleton	1.013	0.996854	1.10152	1.48103	1.21982	1.26	1.45376	1.04076	1.0435
IPI00135563	13004	Ncan	Y	1.29598	0.196888	0.896449	0.454721	0.883009	0.448176	neurocan		signal transduction;cell-matrix adhesion;cell motion;signal transduction;cell-matrix adhesion;ectoderm development;mesoderm development;nervous system development	extracellular matrix	0.950587	1.69047	1.35455	0.691351	0.978427	1.065	0.657193	1.04391	1.00355
IPI00135604	30052	Pcsk1n	N							proprotein convertase subtilisin/kexin type 1 inhibitor				0.81136	---	---	1.26613	---	---	0.738776	---	---
IPI00135626	11829	Aqp4	N							aquaporin 4	transmembrane transporter activity	transport		1.07861	---	---	1.29755	---	---	1.47642	---	---
IPI00135640	19184	Psmc5	Y	0.713322	0.33834	1.00829	0.920718	0.985567	0.814192	protease (prosome, macropain) 26S subunit, ATPase 5	hydrolase activity	proteolysis		1.32506	0.549548	0.498444	0.863682	1.07216	1.107	0.906474	0.958759	1.10152
IPI00135646	19299	Abcd3	N							ATP-binding cassette, sub-family D (ALD), member 3	transmembrane transporter activity	lipid transport;lipid metabolic process		0.766551	---	---	0.886997	---	---	0.917805	---	---
IPI00135655	56491	Vapb	N							vesicle-associated membrane protein, associated protein B and C				1.08661	---	---	0.796777	---	---	0.811294	---	---
IPI00135659	18377	Omg	N							oligodendrocyte myelin glycoprotein				2.09001	---	---	0.714666	---	---	1.1093	---	---
IPI00135677	57440	Ehd3	Y	0.710898	0.355702	0.953978	0.614045	0.937716	0.253312	EH-domain containing 3	calcium ion binding;protein binding;small GTPase regulator activity	neurotransmitter secretion;intracellular protein transport;endocytosis;synaptic transmission;synaptic transmission		1.35867	0.47519	0.556469	1.01067	0.805084	1.067	0.878146	0.911452	1.03018
IPI00135686	19035	Ppib	Y	0.995828	0.957086	1.01725	0.759015	1.00481	0.934705	peptidylprolyl isomerase B	isomerase activity	immune system process;intracellular protein transport;nuclear transport;protein folding		0.86577	1.10723	1.03018	1.12218	0.939907	0.998	1.11383	0.987144	0.922693
IPI00135698	17705	ATP6	N							ATP synthase F0 subunit 6	hydrolase activity;cation transmembrane transporter activity;hydrogen ion transporting ATP synthase activity, rotational mechanism	cation transport	proton-transporting ATP synthase complex	---	---	---	---	---	---	---	---	---
IPI00135869	19326	Rab11b	Y	1.0393	0.747621	0.941571	0.114075	0.977629	0.208428	RAB11B, member RAS oncogene family				1.29465	0.898098	0.965498	0.92045	0.907806	0.999	0.974459	1.00502	0.954083
IPI00135965	226180	Ina	N							internexin neuronal intermediate filament protein, alpha	structural constituent of cytoskeleton	cellular component morphogenesis;cellular component morphogenesis;ectoderm development;cellular component morphogenesis	intermediate filament cytoskeleton	---	3.97928	3.31503	---	2.00308	1.334	---	1.18583	0.956937
IPI00135969	11566	Adss	Y	1.00194	0.980688	1.01169	0.875162	1.07685	0.216124	adenylosuccinate synthetase, non muscle	ligase activity	nucleobase, nucleoside, nucleotide and nucleic acid metabolic process		0.883374	0.993368	1.14623	0.881929	1.06446	1.103	1.15575	0.976631	1.10628
IPI00135977	29876	Clic4	N							chloride intracellular channel 4 (mitochondrial)	oxidoreductase activity;transferase activity;racemase and epimerase activity;structural constituent of cytoskeleton;anion channel activity;translation factor activity, nucleic acid binding;receptor binding;translation elongation factor activity	immune system process;anion transport;intracellular signaling cascade;oxygen and reactive oxygen species metabolic process;translation;intracellular signaling cascade;response to toxin	cytoskeleton	---	---	---	---	---	---	---	---	---
IPI00136000	11518	Add1	Y	1.23021	0.0152027	1.06806	0.142826	1.16766	0.240895	adducin 1 (alpha)	structural constituent of cytoskeleton;actin binding	protein complex assembly	actin cytoskeleton	1.11222	1.30939	1.27845	1.14651	1.04391	1.018	1.3869	1.21527	0.944571
IPI00136002	56195	Ptbp2	N							polypyrimidine tract binding protein 2				1.12982	---	---	1.10495	---	---	1.08664	---	---
IPI00136134	29811	Ndrg2	N							N-myc downstream regulated gene 2				0.819361	---	---	0.900175	---	---	1.34725	---	---
IPI00136135	18163	Ctnnd2	Y	0.946076	0.561328	0.939703	0.509597	1.07478	0.627622	catenin (cadherin associated protein), delta 2				0.846567	1.12466	0.8894	0.956943	1.07987	0.803	1.00732	1.39924	0.880838
IPI00136246	18739	Pitpnm1	Y	0.951805	0.675513	1.07123	0.1773	1.01769	0.949347	phosphatidylinositol transfer protein, membrane-associated 1	transmembrane transporter activity	visual perception;sensory perception;lipid transport;lipid metabolic process		1.17623	0.89926	0.815204	1.14955	0.993836	1.076	0.606204	1.35299	1.28511
IPI00136251	56445	Dnaja2	N							DnaJ (Hsp40) homolog, subfamily A, member 2		immune system process;protein folding;response to stress		---	---	---	---	---	---	---	---	---
IPI00136350	53310	Dlg3	Y	1.02808	0.787205	1.14295	0.237745	0.884291	0.448845	discs, large homolog 3 (Drosophila)		neurological system process;cell surface receptor linked signal transduction;nerve-nerve synaptic transmission;cell adhesion;cell surface receptor linked signal transduction;nerve-nerve synaptic transmission;cell adhesion;cellular component morphogenesis;cellular component morphogenesis;ectoderm development;cellular component morphogenesis;nervous system development		0.857769	1.0654	1.18904	0.960998	1.34052	1.159	1.13536	0.683326	0.891302
IPI00136483	19177	Psmb7	N							proteasome (prosome, macropain) subunit, beta type 7	peptidase activity	proteolysis		1.21944	---	---	1.00155	---	---	1.11836	---	---
IPI00136625	56174	Nagk	Y	0.944483	0.808261	1.08284	0.685554	0.989281	0.854698	N-acetylglucosamine kinase				0.681734	1.43719	0.859911	0.976204	1.54468	0.842	0.911006	1.09858	0.9674
IPI00136683	171210	Acot2	Y	0.848784	0.141343	1.01094	0.943762	1.02611	0.828946	acyl-CoA thioesterase 2				0.939385	0.709881	0.916985	1.04108	1.27889	0.776	1.01072	1.25417	0.852302
IPI00136703	12709	Ckb	Y	0.559426	0.166224	0.927959	0.184729	0.99161	0.900366	creatine kinase, brain	amino acid kinase activity	muscle contraction;metabolic process		1.06421	0.328799	0.500347	0.845435	0.978427	0.966	1.10703	0.990297	0.8894
IPI00136716	108069	Grm3	N							glutamate receptor, metabotropic 3	hydrolase activity;G-protein coupled receptor activity;binding	neurological system process;G-protein coupled receptor protein signaling pathway;G-protein coupled receptor protein signaling pathway		0.827363	---	---	0.693378	---	---	0.694585	---	---
IPI00136867	243616	Slc6a11	Y	0.886399	0.31285	0.844909	0.0137123	0.784437	0.000547296	solute carrier family 6 (neurotransmitter transporter, GABA), member 11	amino acid transmembrane transporter activity;cation transmembrane transporter activity	neurological system process;cation transport;extracellular transport;amino acid transport;signal transduction;synaptic transmission;primary metabolic process;signal transduction;synaptic transmission		0.721742	1.01544	0.950278	0.844421	0.788392	0.906	0.811294	0.794761	0.748618
IPI00136936	56433	Vps29	Y	1.04814	0.0170696	1.04693	0.395126	1.02538	0.845355	vacuolar protein sorting 29 (S. pombe)		intracellular protein transport	vesicle coat	1.05781	1.02358	1.06347	1.06237	1.12866	0.957	0.845287	1.2794	0.996888
IPI00136965	14799	Gria1	N							glutamate receptor, ionotropic, AMPA1 (alpha 1)	glutamate receptor activity;ligand-gated ion channel activity	neurological system process;cation transport;cell surface receptor linked signal transduction;nerve-nerve synaptic transmission;cell surface receptor linked signal transduction;nerve-nerve synaptic transmission		0.454489	---	---	1.21848	---	---	0.901941	---	---
IPI00136967	14800	Gria2	Y	0.934877	0.746582	1.08615	0.186794	1.07531	0.538061	glutamate receptor, ionotropic, AMPA2 (alpha 2)	glutamate receptor activity;ligand-gated ion channel activity	neurological system process;cation transport;cell surface receptor linked signal transduction;nerve-nerve synaptic transmission;cell surface receptor linked signal transduction;nerve-nerve synaptic transmission		0.724943	1.3698	0.822813	1.20226	1.0131	1.052	0.903074	1.30988	1.05111
IPI00136984	20115	Rps7	Y	1.03632	0.749695	0.980427	0.355692	0.963529	0.63847	ribosomal protein S7	structural constituent of ribosome;nucleic acid binding	translation		0.950587	0.917849	1.2756	0.946806	1.01053	0.985	0.862283	0.937734	1.10628
IPI00137087	99371	Arfgef2	Y	0.627831	0.366429	1.02348	0.620286	1.00458	0.942074	ADP-ribosylation factor guanine nucleotide-exchange factor 2 (brefeldin A-inhibited)	protein binding;small GTPase regulator activity;guanyl-nucleotide exchange factor activity	amino acid transport;intracellular protein transport;exocytosis;cellular amino acid catabolic process		1.45789	0.561166	0.302491	1.09886	0.946327	1.031	0.895143	1.04076	1.08821
IPI00137094	74438	Rlbp1l1	N							retinaldehyde binding protein 1-like 1	oxidoreductase activity	intracellular protein transport;regulation of amino acid metabolic process		---	0.841168	0.820911	---	1.07858	1.05	---	1.4045	1.11769
IPI00137173	56462	Mtch1	N							mitochondrial carrier homolog 1 (C. elegans)		transport	mitochondrial inner membrane;organelle	0.904178	---	---	0.705543	---	---	0.898542	---	---
IPI00137206	56444	Actr10	Y	1.04313	0.688457	0.846256	0.00330632	1.0278	0.587353	ARP10 actin-related protein 10 homolog (S. cerevisiae)	structural constituent of cytoskeleton	intracellular protein transport;exocytosis;endocytosis;mitosis;cytokinesis;mitosis;cellular component morphogenesis;cellular component morphogenesis;cellular component morphogenesis	actin cytoskeleton	0.894576	1.2513	1.01401	0.827188	0.892398	0.821	0.982391	1.12801	0.979766
IPI00137227	59021	Rab2a	Y	0.996694	0.969936	0.95655	0.129744	0.96656	0.0132727	RAB2A, member RAS oncogene family				1.17463	0.931791	0.904619	0.980259	0.912942	0.978	0.95293	0.967169	0.979766
IPI00137311	18844	Plxna1	N							plexin A1				---	1.21179	1.10343	---	1.07216	0.921	---	1.08491	1.15574
IPI00137331	12331	Cap1	Y	1.01574	0.898844	0.992373	0.77923	1.05415	0.514694	CAP, adenylate cyclase-associated protein 1 (yeast)	structural constituent of cytoskeleton	intracellular signaling cascade;intracellular signaling cascade	actin cytoskeleton	1.26745	0.859757	0.961693	0.973163	1.04391	0.962	1.22147	0.970323	0.988327
IPI00137336	14733	Gpc1	N							glypican 1		cell adhesion;cell adhesion	extracellular matrix	1.037	---	---	1.30363	---	---	1.21694	---	---
IPI00137409	21881	Tkt	Y	0.910106	0.455079	1.01021	0.676208	1.09245	0.250001	transketolase	oxidoreductase activity;transketolase activity;lyase activity	vitamin biosynthetic process;pentose-phosphate shunt;cellular amino acid catabolic process;lipid metabolic process		1.13622	0.778429	0.852302	0.96708	1.02208	1.043	1.24527	1.03445	1.01211
IPI00137730	23980	Pebp1	Y	0.994131	0.866186	1.01478	0.807845	0.97883	0.813084	phosphatidylethanolamine binding protein 1	protein binding;kinase inhibitor activity;kinase regulator activity	signal transduction;signal transduction		1.0226	1.03171	0.931254	1.13536	0.948895	0.97	1.15575	0.927221	0.875131
IPI00137735	75617	Rps25	N							ribosomal protein S25				0.881774	---	---	1.03703	---	---	0.888344	---	---
IPI00137787	26961	Rpl8	Y	1.21365	0.404664	1.0165	0.917246	0.903922	0.581171	ribosomal protein L8	structural constituent of ribosome;RNA binding	fatty acid metabolic process;translation		0.833764	1.25362	1.71031	0.767379	1.26733	1.08	0.648129	1.01868	1.11865
IPI00138089	72946	Lrrc47	N							leucine rich repeat containing 47	aminoacyl-tRNA ligase activity;nucleic acid binding	tRNA aminoacylation for protein translation		---	1.15486	1.02257	---	1.1415	1.312	---	1.02289	0.995937
IPI00138131	21823	Th	N							tyrosine hydroxylase	oxidoreductase activity	signal transduction;cellular amino acid metabolic process;signal transduction		---	0.763325	0.418541	---	1.1659	0.905	---	0.879914	0.63447
IPI00138217	27364	Srr	Y	0.431055	0.0256676	0.962059	0.649891	0.928787	0.458832	serine racemase	hydrolase activity;hydro-lyase activity;racemase and epimerase activity;deaminase activity	neurological system process;synaptic transmission;carbohydrate metabolic process;cellular amino acid biosynthetic process;cellular amino acid catabolic process;synaptic transmission		0.689736	0.306724	0.378589	1.03196	0.821776	1.05	0.816959	0.887273	1.10533
IPI00138232	26913	Gprin1	N							G protein-regulated inducer of neurite outgrowth 1				0.603319	---	---	0.988368	---	---	1.56367	---	---
IPI00138342	13884	Es1	N							esterase 1	lipase activity;receptor binding	immune system process;neurological system process;signal transduction;neuromuscular synaptic transmission;cell-cell adhesion;vitamin metabolic process;lipid metabolic process;signal transduction;neuromuscular synaptic transmission;cell-cell adhesion;ectoderm development;nervous system development;response to toxin		---	4.52999	4.23012	---	0.728042	0.962	---	1.3656	1.22328
IPI00138378	11984; 100039636	Atp6v0c; Atp6v0c-ps2	Y	0.720157	0.178113	0.594014	0.0627724	0.708792	0.39803	ATPase, H+ transporting, lysosomal V0 subunit C; ATPase, H+ transporting, lysosomal V0 subunit C, pseudogene 2	hydrolase activity;cation transmembrane transporter activity;hydrogen ion transmembrane transporter activity	cation transport		1.07061	0.556519	0.62686	0.810969	0.638161	0.405	1.46509	0.517225	0.469907
IPI00138406	109905	Rap1a	N							RAS-related protein-1a	GTPase activity;protein binding	neurological system process;intracellular protein transport;receptor-mediated endocytosis;G-protein coupled receptor protein signaling pathway;MAPKKK cascade;I-kappaB kinase/NF-kappaB cascade;synaptic transmission;cell adhesion;G-protein coupled receptor protein signaling pathway;MAPKKK cascade;I-kappaB kinase/NF-kappaB cascade;synaptic transmission;cell adhesion		---	0.55768	0.54125	---	1.0606	1.001	---	0.995554	0.937912
IPI00138691	68089	Arpc4	Y	1.0908	0.00167149	1.09221	0.137666	1.14934	0.0395267	actin related protein 2/3 complex, subunit 4	structural constituent of cytoskeleton	cell motion;cellular component morphogenesis;cellular component morphogenesis;cellular component morphogenesis	actin cytoskeleton	1.10742	1.0991	1.06633	1.19922	1.02594	1.059	1.21921	1.18689	1.04921
IPI00138716	74012	Rap2b	Y	0.597129	0.17975	0.859324	0.164514	0.805009	0.000196899	RAP2B, member of RAS oncogene family	GTPase activity;protein binding	neurological system process;intracellular protein transport;receptor-mediated endocytosis;G-protein coupled receptor protein signaling pathway;MAPKKK cascade;I-kappaB kinase/NF-kappaB cascade;synaptic transmission;cell adhesion;G-protein coupled receptor protein signaling pathway;MAPKKK cascade;I-kappaB kinase/NF-kappaB cascade;synaptic transmission;cell adhesion		1.12662	0.441497	0.428053	1.02588	0.801232	0.772	0.821492	0.778992	0.815204
IPI00138892	22186; 75620; 666586	Uba52; 2810422J05Rik; Gm11808	Y	1.0163	0.960379	1.14171	0.566268	1.37839	0.391539	ubiquitin A-52 residue ribosomal protein fusion product 1; RIKEN cDNA 2810422J05 gene; predicted gene 11808	structural constituent of ribosome;nucleic acid binding	proteolysis		1.83556	0.659922	0.86657	1.7446	0.906522	0.941	2.65937	1.10489	0.891302
IPI00139788	22041	Trf	Y	3.21886	0.118518	1.1583	0.182376	1.74605	0.0375779	transferrin	serine-type peptidase activity	transport		0.992195	6.21465	5.40869	1.00357	1.12866	1.372	2.36703	1.78296	1.26133
IPI00153107	104184	Blmh	N							bleomycin hydrolase	cysteine-type peptidase activity	proteolysis		---	0.982912	1.17382	---	0.952747	1.043	---	1.11224	1.03304
IPI00153136	228550	Itpka	N							inositol 1,4,5-trisphosphate 3-kinase A	kinase activity			---	0.608801	0.658251	---	1.10426	0.958	---	0.894632	0.845643
IPI00153176	230904	Fbxo2	N							F-box protein 2				1.15543	---	---	1.05831	---	---	1.10023	---	---
IPI00153317	107747	Aldh1l1	Y	0.767627	0.162827	0.995456	0.96285	0.895025	0.532235	aldehyde dehydrogenase 1 family, member L1	oxidoreductase activity	nucleobase, nucleoside, nucleotide and nucleic acid metabolic process;cellular amino acid metabolic process		0.563311	0.887641	0.904619	0.859627	0.973291	1.179	0.653794	0.974528	1.1253
IPI00153373	69574	Cmbl	N							carboxymethylenebutenolidase-like (Pseudomonas)	hydrolase activity	carbohydrate metabolic process		---	0.89926	0.752422	---	0.950179	0.83	---	1.00607	0.906522
IPI00153381	66152	1110020P15Rik	N							RIKEN cDNA 1110020P15 gene	oxidoreductase activity	oxidative phosphorylation;respiratory electron transport chain		1.0226	---	---	1.29552	---	---	1.05491	---	---
IPI00153421	235661	Dync1li1	Y	0.678403	0.166998	0.966308	0.799617	0.876551	0.0274759	dynein cytoplasmic 1 light intermediate chain 1	structural constituent of cytoskeleton;protein binding	intracellular protein transport;vesicle-mediated transport;cell cycle;intracellular signaling cascade;nucleobase, nucleoside, nucleotide and nucleic acid metabolic process;cell cycle;intracellular signaling cascade;cellular component morphogenesis;cellular component morphogenesis;cellular component morphogenesis;RNA localization	microtubule	1.04341	0.47519	0.629714	1.00256	0.763995	1.178	0.811294	0.916708	0.90557
IPI00153445	105513	Chmp7	N							CHMP family, member 7		intracellular protein transport		0.924982	---	---	0.679186	---	---	0.895143	---	---
IPI00153448	75778	Them4	Y	0.781558	0.366191	1.04838	0.36933	1.24393	0.0851681	thioesterase superfamily member 4				0.486496	0.909716	1.07869	1.15056	0.992552	1.009	1.39484	1.02814	1.34218
IPI00153642	56085	Ubqln1	Y	0.95547	0.866675	1.14082	0.147897	1.16379	0.162751	ubiquilin 1		proteolysis		1.44028	0.599506	1.01021	1.29552	1.1415	1.004	1.3869	1.04076	1.09201
IPI00153660	235339	Dlat	Y	1.08128	0.722875	1.00069	0.995674	0.903306	0.387584	dihydrolipoamide S-acetyltransferase (E2 component of pyruvate dehydrogenase complex)	acetyltransferase activity	coenzyme metabolic process;carbohydrate metabolic process		1.62912	0.900422	0.861814	1.25396	0.835901	0.956	1.08437	0.753761	0.901765
IPI00153740	217737	Ahsa1	Y	0.814836	0.414909	0.987692	0.848954	0.954467	0.214624	AHA1, activator of heat shock protein ATPase homolog 1 (yeast)	protein binding;enzyme activator activity	immune system process;protein folding;response to stress		1.27385	0.619258	0.685836	1.09582	0.887262	0.991	0.966527	1.00081	0.898912
IPI00153832	227700	Sh3glb2	Y	0.920477	0.174086	1.01182	0.708853	0.935733	0.546718	SH3-domain GRB2-like endophilin B2	structural constituent of cytoskeleton	neurological system process;carbohydrate transport;apoptosis;synaptic transmission;carbohydrate metabolic process;synaptic transmission	cytoskeleton	0.987394	0.945733	0.835179	0.969108	0.998972	1.07	0.779567	1.10489	0.951229
IPI00153840	260299	Cadm4	Y	1.19976	0.00154154	0.988729	0.832237	1.03086	0.349035	cell adhesion molecule 4		signal transduction;cell-cell adhesion;signal transduction;cell-cell adhesion		1.14423	1.22806	1.22899	0.903217	0.996404	1.074	1.02885	0.981887	1.0844
IPI00153862	29859	Sult4a1	Y	1.04361	0.236232	0.9223	0.639573	1.00062	0.997334	sulfotransferase family 4A, member 1	transferase activity	sulfur metabolic process		1.05461	0.985235	1.09391	0.670063	1.09527	1.069	0.705916	1.23104	1.15289
IPI00153950	212627	Prpsap2	N							phosphoribosyl pyrophosphate synthetase-associated protein 2	carbohydrate kinase activity;nucleotide kinase activity;ligase activity	purine base metabolic process;pyrimidine base metabolic process		0.953788	---	---	0.836312	---	---	0.903074	---	---
IPI00153990	226977	Actr1b	Y	1.01613	0.865424	0.981909	0.200495	1.02467	0.745414	ARP1 actin-related protein 1 homolog B, centractin beta (yeast)	structural constituent of cytoskeleton	intracellular protein transport;exocytosis;endocytosis;mitosis;cytokinesis;mitosis;cellular component morphogenesis;cellular component morphogenesis;cellular component morphogenesis	actin cytoskeleton	1.21144	0.913202	0.948376	0.964039	1.00411	0.978	1.17728	0.971374	0.940766
IPI00154004	107260; 100046081	Otub1; LOC100046081	Y	0.945338	0.622158	1.04501	0.166641	1.05093	0.43218	OTU domain, ubiquitin aldehyde binding 1; similar to OTU domain, ubiquitin aldehyde binding 1	hydrolase activity	immune system process;protein metabolic process		1.16023	0.891127	0.817106	1.07555	1.06959	0.992	1.04131	1.16481	0.956937
IPI00154012	14479	Usp15	N							ubiquitin specific peptidase 15	cysteine-type peptidase activity;ubiquitin-protein ligase activity;RNA splicing factor activity, transesterification mechanism;mRNA binding	gamete generation;nuclear mRNA splicing, via spliceosome;proteolysis		---	1.44765	1.03208	---	1.8567	1.029	---	1.06494	1.07013
IPI00154054	110446	Acat1	Y	1.01416	0.932101	1.087	0.0226816	1.0624	0.0978657	acetyl-Coenzyme A acetyltransferase 1	acetyltransferase activity	protein amino acid acetylation		0.744146	1.16764	1.20045	1.04209	1.12866	1.092	1.06851	1.00922	1.11199
IPI00154057	75599	Pcdh1	N							protocadherin 1				---	1.05378	0.886546	---	0.630456	0.591	---	1.00922	0.820911
IPI00162780	14693	Gnb2	N							guanine nucleotide binding protein (G protein), beta 2	GTPase activity;protein binding	sensory perception;G-protein coupled receptor protein signaling pathway;G-protein coupled receptor protein signaling pathway	heterotrimeric G-protein complex	1.27385	---	---	0.875846	---	---	0.955197	---	---
IPI00162781	229709	Ahcyl1	Y	0.800849	0.0481264	0.901556	0.14702	0.871123	0.000186788	S-adenosylhomocysteine hydrolase-like 1	hydrolase activity	purine base metabolic process		0.937785	0.740088	0.740056	1.01168	0.846173	0.856	0.863416	0.889375	0.860863
IPI00162949	52858	Cdipt	Y	0.685873	0.382637	0.952369	0.557685	0.972094	0.775922	CDP-diacylglycerol--inositol 3-phosphatidyltransferase (phosphatidylinositol synthase)	transferase activity	phospholipid metabolic process		0.339267	1.27686	0.744813	0.843408	1.09656	0.934	0.86115	1.16691	0.914131
IPI00165694	67145	Tomm34	N							translocase of outer mitochondrial membrane 34		immune system process;protein folding;response to stress		---	0.91204	0.918888	---	0.783256	1.469	---	0.792658	0.897961
IPI00165731	76192	Abhd12	Y	1.18661	0.272768	1.00272	0.987447	0.883021	0.433286	abhydrolase domain containing 12				1.0402	1.03403	1.55336	1.05325	0.740883	1.292	0.807895	0.729582	1.16811
IPI00165849	66307	Isoc1	N							isochorismatase domain containing 1	oxidoreductase activity	metabolic process		---	1.11536	1.30128	---	1.47663	1.313	---	1.04496	1.50104
IPI00165854	93765	Ube2n	N							ubiquitin-conjugating enzyme E2N	ligase activity	negative regulation of apoptosis;mitosis;meiosis;protein modification process;proteolysis;mitosis;meiosis;chromosome segregation;dorsal/ventral axis specification;embryonic development		---	1.10955	0.936961	---	1.00668	1.008	---	1.07125	0.952181
IPI00169473	75475	Oplah	N							5-oxoprolinase (ATP-hydrolysing)	hydrolase activity	immune system process;cellular amino acid biosynthetic process;response to toxin		---	0.700586	0.753374	---	1.17232	1.694	---	1.41396	---
IPI00169622	105653	Phyhip	Y	0.587168	0.165533	0.97821	0.679274	0.863034	0.119236	phytanoyl-CoA hydroxylase interacting protein				1.09942	0.413613	0.445175	1.06947	0.901386	0.971	0.746708	0.956657	0.899863
IPI00169788	19087	Prkar2a	Y	0.976177	0.80828	0.91737	0.334488	0.937365	0.273076	protein kinase, cAMP dependent regulatory, type II alpha	protein binding;kinase regulator activity	signal transduction;protein amino acid phosphorylation;signal transduction		1.15223	0.966646	0.835179	0.799818	1.05033	0.919	0.848686	0.966118	1.0045
IPI00169883	68346	Sirt5	N							sirtuin 5 (silent mating type information regulation 2 homolog) 5 (S. cerevisiae)	deacetylase activity;nucleic acid binding;chromatin binding	regulation of transcription from RNA polymerase II promoter;establishment or maintenance of chromatin architecture;establishment or maintenance of chromatin architecture		---	1.57312	1.52672	---	1.0773	1.623	---	0.882016	0.992132
IPI00169916	67300	Cltc	Y	1.13333	0.1237	0.797444	0.0513363	0.797342	0.129869	clathrin, heavy polypeptide (Hc)		neurotransmitter secretion;intracellular protein transport;receptor-mediated endocytosis;signal transduction;synaptic transmission;signal transduction;synaptic transmission	vesicle coat	1.021	1.27453	1.11865	0.83327	0.894966	0.68	1.00279	0.751659	0.672519
IPI00169925	72900	Ndufv2	N							NADH dehydrogenase (ubiquinone) flavoprotein 2	oxidoreductase activity	oxidative phosphorylation;respiratory electron transport chain		0.636925	1.41511	0.435663	1.20733	1.26348	0.566	1.27473	---	---
IPI00169998	109857	Cbr3	N							carbonyl reductase 3	oxidoreductase activity	visual perception;sensory perception;steroid metabolic process		---	0.274193	0.345296	---	0.920646	0.979	---	1.02184	0.995937
IPI00170032	104886	Rab15	N							RAB15, member RAS oncogene family				1.31706	---	---	1.07048	---	---	1.04018	---	---
IPI00170084	72993	Appl1	Y	1.04955	0.715082	0.930599	0.539892	1.04224	0.831431	adaptor protein, phosphotyrosine interaction, PH domain and leucine zipper containing 1	nucleic acid binding;protein binding;small GTPase regulator activity	G-protein coupled receptor protein signaling pathway;cell adhesion;G-protein coupled receptor protein signaling pathway;cell adhesion		1.33466	0.977103	0.886546	0.752174	1.06189	1.009	0.724046	1.25101	1.24992
IPI00170093	225887	Ndufs8	Y	0.616288	0.154808	0.657287	0.214172	0.63238	0.189279	NADH dehydrogenase (ubiquinone) Fe-S protein 8	oxidoreductase activity	oxidative phosphorylation;respiratory electron transport chain		0.369673	0.955028	0.663007	1.1536	0.460965	0.534	1.1161	0.42997	0.526981
IPI00170126	69617	Pitrm1	N							pitrilysin metallepetidase 1	metallopeptidase activity	proteolysis		---	1.32101	1.67987	---	0.82948	1.868	---	1.22053	0.933156
IPI00170249	74370	Rptor	N							regulatory associated protein of MTOR, complex 1				---	---	---	---	---	---	---	---	---
IPI00170310	110891	Slc8a2	Y	1.11613	0.199783	0.836859	0.125949	0.797785	0.274684	solute carrier family 8 (sodium/calcium exchanger), member 2	cation transmembrane transporter activity	cation transport;signal transduction;signal transduction		1.19063	1.20715	0.9674	0.999519	0.799948	0.733	1.06737	0.825248	0.576445
IPI00170357	69597	Afg3l2	N							AFG3(ATPase family gene 3)-like 2 (yeast)	metallopeptidase activity	intracellular protein transport;protein complex assembly;proteolysis;mitochondrial transport;mitochondrial transport		0.692936	---	---	1.1607	---	---	1.27586	---	---
IPI00172221	74006	Dnm1l	Y	0.730171	0.283825	0.994291	0.696687	0.99448	0.763988	dynamin 1-like	GTPase activity;structural constituent of cytoskeleton;protein binding	intracellular protein transport;endocytosis;cellular component morphogenesis;cellular component morphogenesis;cellular component morphogenesis	microtubule	1.20344	0.523987	0.617348	0.992423	0.972007	1.019	0.980125	1.02919	0.97501
IPI00172234	26556	Homer1	N							homer homolog 1 (Drosophila)	receptor binding	neurological system process;G-protein coupled receptor protein signaling pathway;G-protein coupled receptor protein signaling pathway		0.76335	---	---	0.794749	---	---	1.30759	---	---
IPI00173160	57294; 100043813	Rps27; Gm9846	N							ribosomal protein S27; predicted gene 9846	structural constituent of ribosome;nucleic acid binding	translation		1.13622	---	---	0.944779	---	---	0.479298	---	---
IPI00173248	11735	Ank3	Y	1.42395	0.0718665	1.12171	0.0046793	1.14591	0.041498	ankyrin 3, epithelial				1.07541	1.53478	1.74931	1.07757	1.14792	1.141	1.09683	1.25627	1.09201
IPI00177038	66713	Actr2	Y	1.36191	0.063224	1.14255	0.0957849	1.07072	0.0113563	ARP2 actin-related protein 2 homolog (yeast)	structural constituent of cytoskeleton	intracellular protein transport;exocytosis;endocytosis;mitosis;cytokinesis;mitosis;cellular component morphogenesis;cellular component morphogenesis;cellular component morphogenesis	actin cytoskeleton	1.07701	1.61263	1.45443	1.28234	1.11839	1.04	1.05038	1.10383	1.05872
IPI00187272	70564	5730469M10Rik	N							RIKEN cDNA 5730469M10 gene				0.732944	0.468219	---	1.14448	0.71777	0.85	1.04131	1.08281	0.924595
IPI00187276	72795	Ttc19	N							tetratricopeptide repeat domain 19				1.77955	---	---	1.45062	---	---	1.8866	---	---
IPI00187288	52665	Echdc1	N							enoyl Coenzyme A hydratase domain containing 1	oxidoreductase activity;acetyltransferase activity;hydro-lyase activity;racemase and epimerase activity;ligase activity	coenzyme metabolic process;vitamin biosynthetic process;carbohydrate metabolic process;fatty acid beta-oxidation		---	1.10026	0.880838	---	0.963019	0.904	---	1.01763	0.939815
IPI00187301	109006	Ciapin1	N							cytokine induced apoptosis inhibitor 1				---	0.635523	0.77335	---	0.830764	0.734	---	0.606583	0.834228
IPI00187437	73205	3110043O21Rik	N							RIKEN cDNA 3110043O21 gene				---	---	---	---	---	---	---	---	---
IPI00187443	217869; 100047658	Eif5; LOC100047658	Y	0.85686	0.124861	0.952906	0.708863	1.17055	0.0570995	eukaryotic translation initiation factor 5; similar to Eukaryotic translation initiation factor 5	translation factor activity, nucleic acid binding;protein binding;small GTPase regulator activity;translation initiation factor activity	translation		0.944186	0.910878	0.731495	0.763324	0.982279	1.154	1.06284	1.30463	1.15669
IPI00187513	17237	Mgrn1	N							mahogunin, ring finger 1	ubiquitin-protein ligase activity	proteolysis		---	---	---	---	---	---	---	---	---
IPI00187545	243743	Plxna4	Y	1.36766	0.000388292	0.870675	0.00130025	1.06684	0.733704	plexin A4				1.32826	1.3303	1.44777	0.894093	0.875705	0.843	1.01412	0.807376	1.48297
IPI00221402	11674	Aldoa	Y	1.19995	5.90718e-06	1.05518	0.0361847	1.1387	0.122641	aldolase A, fructose-bisphosphate	lyase activity	glycolysis		1.20664	1.18623	1.20711	1.02588	1.05162	1.089	1.24867	1.18163	1.00069
IPI00221456	64176	Sv2b	Y	1.01197	0.858772	0.837062	0.349759	0.823584	0.366119	synaptic vesicle glycoprotein 2 b		neurotransmitter secretion;synaptic transmission;synaptic transmission		1.13622	0.995692	0.916034	1.1678	0.680533	0.738	1.19315	0.739044	0.633519
IPI00221528	238880	Actbl2	Y	0.947806	0.499805	1.16109	0.000474602	1.13092	0.217224	actin, beta-like 2	structural constituent of cytoskeleton	intracellular protein transport;exocytosis;endocytosis;mitosis;cytokinesis;mitosis;cellular component morphogenesis;cellular component morphogenesis;cellular component morphogenesis	actin cytoskeleton	0.822562	1.04333	0.992132	1.18604	1.12994	1.168	1.29059	1.1585	0.9674
IPI00221577	78070	Cpt1c	N							carnitine palmitoyltransferase 1c	acetyltransferase activity	cellular amino acid metabolic process;fatty acid metabolic process		---	0.749383	0.700105	---	1.03878	1.188	---	1.13222	1.00164
IPI00221581	75705	Eif4b	N							eukaryotic translation initiation factor 4B	translation factor activity, nucleic acid binding;translation initiation factor activity	translation		---	0.615772	0.727691	---	0.933486	1.016	---	1.04707	0.99023
IPI00221602	94282	Sfxn5	N							sideroflexin 5	cation transmembrane transporter activity	cation transport		1.04661	---	---	1.21645	---	---	1.07304	---	---
IPI00221613	11840	Arf1	Y	0.896302	0.651783	1.04024	0.157493	1.01876	0.583721	ADP-ribosylation factor 1	GTPase activity;protein binding	intracellular protein transport;vesicle-mediated transport;cellular process		1.40348	0.695939	0.737203	1.07757	1.04776	0.997	0.976725	1.08281	0.999742
IPI00221615	11844	Arf5	Y	0.856083	0.560923	1.04031	0.022457	1.02144	0.740391	ADP-ribosylation factor 5	GTPase activity;protein binding	intracellular protein transport;vesicle-mediated transport;cellular process		1.39547	0.644818	0.697251	1.06237	1.03492	1.024	0.906474	1.08701	1.08155
IPI00221616	11845	Arf6	Y	0.476952	0.261631	1.03459	0.268917	0.874986	0.193023	ADP-ribosylation factor 6	GTPase activity;protein binding	intracellular protein transport;vesicle-mediated transport;cellular process		1.38747	0.200997	0.389053	1.03094	1.085	0.99	0.830556	0.780043	1.03399
IPI00221663	12183	Bpgm	N							2,3-bisphosphoglycerate mutase	intramolecular transferase activity	glycolysis		---	1.0991	0.607836	---	0.657421	0.938	---	0.985041	0.743861
IPI00221694	66162	Bola2	Y	0.929608	0.598751	0.842579	0.176972	0.860468	0.10586	bolA-like 2 (E. coli)				1.16663	0.749383	0.918888	0.870778	0.991268	0.693	0.768236	0.98399	0.842789
IPI00221739	208967	Thnsl1	N							threonine synthase-like 1 (bacterial)	hydrolase activity;hydro-lyase activity;racemase and epimerase activity;deaminase activity	neurological system process;synaptic transmission;carbohydrate metabolic process;cellular amino acid biosynthetic process;cellular amino acid catabolic process;synaptic transmission		---	---	---	---	---	---	---	---	---
IPI00221741	226591	Tiprl	Y	1.14268	0.287542	1.03102	0.505903	0.981207	0.906397	TIP41, TOR signalling pathway regulator-like (S. cerevisiae)				1.39067	0.955028	1.1234	0.951875	1.09656	1.05	0.737643	1.23629	1.03589
IPI00221754	73991	Atl1	Y	0.637574	0.342382	1.01507	0.720498	0.960427	0.387838	atlastin GTPase 1	GTPase activity;protein binding	response to interferon-gamma;macrophage activation;response to stimulus	heterotrimeric G-protein complex	1.47069	0.408966	0.430907	0.985327	1.09656	0.968	0.937067	1.04181	0.907473
IPI00221769	56248	Ak3	N							adenylate kinase 3	nucleotide kinase activity	purine base metabolic process;pyrimidine base metabolic process		0.972992	---	---	0.817051	---	---	0.883812	---	---
IPI00221788	170638	Hpcal4	N							hippocalcin-like 4	calcium ion binding;calmodulin binding;small GTPase regulator activity	visual perception;sensory perception;G-protein coupled receptor protein signaling pathway;G-protein coupled receptor protein signaling pathway		0.547308	---	---	1.0573	---	---	0.811294	---	---
IPI00221791	19261	Sirpa	Y	0.690384	0.509621	0.977119	0.86766	0.894837	0.298158	signal-regulatory protein alpha	chemokine activity	cytokine-mediated signaling pathway;cytokine-mediated signaling pathway		0.248049	1.20017	1.10533	0.767379	1.0131	1.2	0.745575	1.01132	0.950278
IPI00221845	16467	Atcay	Y	1.32899	0.015761	1.14309	0.195338	1.04661	0.340131	ataxia, cerebellar, Cayman type homolog (human)		apoptosis		1.44348	1.40814	1.15479	0.997492	1.34052	1.117	1.11723	1.06073	0.9674
IPI00221998	71881	2310001A20Rik	Y	0.971846	0.819457	0.867481	0.185833	1.00995	0.889703	RIKEN cDNA 2310001A20 gene	lyase activity	carbohydrate metabolic process		0.833764	1.22341	0.899863	0.749132	0.855161	1.019	1.01525	1.13117	0.897009
IPI00222008	230751	1810007P19Rik	N							RIKEN cDNA 1810007P19 gene				---	0.965484	0.863716	---	1.38033	1.024	---	1.13012	1.43731
IPI00222044	76820	Fam49a	Y	1.32069	0.010296	1.04932	0.515799	0.995306	0.975499	family with sequence similarity 49, member A				1.17783	1.44997	1.34884	0.932614	1.17874	1.051	0.755772	1.22894	1.06157
IPI00222149	12661	Chl1	N							cell adhesion molecule with homology to L1CAM				---	1.21063	1.40687	---	0.879557	1.055	---	1.34878	1.25562
IPI00222208	68693	Hnrnpul2	N							heterogeneous nuclear ribonucleoprotein U-like 2				---	---	---	---	---	---	---	---	---
IPI00222284	67861	Akr1b10	N							aldo-keto reductase family 1, member B10 (aldose reductase)				---	---	---	---	---	---	---	---	---
IPI00222393	67306	3110050N22Rik	N							RIKEN cDNA 3110050N22 gene	transcription factor activity;transcription factor activity	transcription from RNA polymerase II promoter		---	1.16764	1.2014	---	0.955315	0.92	---	1.20581	0.923644
IPI00222419	13063; 672195	Cycs; Gm10053	N							cytochrome c, somatic; predicted gene 10053		oxidative phosphorylation;respiratory electron transport chain;apoptosis	mitochondrial inner membrane;organelle	0.835364	---	---	0.717707	---	---	0.863416	---	---
IPI00222429	211548	Nomo1	N							nodal modulator 1				---	0.944571	1.1957	---	1.24807	1.384	---	1.06809	1.66941
IPI00222430	13167	Dbi	Y	1.15124	0.177623	1.24722	0.0480939	1.31001	0.0142771	diazepam binding inhibitor				0.979393	1.18507	1.3146	1.45062	1.11453	1.2	1.19541	1.26573	1.48582
IPI00222515	69077	Psmd11	Y	0.71579	0.332047	0.923982	0.0272743	0.870451	0.275613	proteasome (prosome, macropain) 26S subunit, non-ATPase, 11		protein targeting;cell cycle;signal transduction;proteolysis;cell cycle;signal transduction		1.29305	0.474028	0.598323	0.96708	0.910374	0.896	0.735377	1.07019	0.838033
IPI00222548	19944; 665032; 666642	Rpl29; OTTMUSG00000014710; EG666642	N							ribosomal protein L29; predicted gene, OTTMUSG00000014710; predicted gene, EG666642	structural constituent of ribosome;nucleic acid binding	translation		---	---	---	---	---	---	---	---	---
IPI00222549	19946; 666899; 667779	Rpl30; OTTMUSG00000005566; EG667779	N							ribosomal protein L30; predicted gene, OTTMUSG00000005566; predicted gene, EG667779				---	---	---	---	---	---	---	---	---
IPI00222556	20202	S100a9	Y	2.68052	0.0218116	1.34336	0.0151662	1.53455	0.0448177	S100 calcium binding protein A9 (calgranulin B)	calcium ion binding;receptor binding;calmodulin binding	macrophage activation;cell cycle;intracellular signaling cascade;DNA replication;cell motion;cell cycle;intracellular signaling cascade		1.68513	2.65944	4.29765	1.52665	1.33667	1.188	2.06449	1.33827	1.30794
IPI00222557	20203	S100b	Y	1.63494	0.382652	1.20539	0.0373003	1.27778	0.00180907	S100 protein, beta polypeptide, neural	calcium ion binding;receptor binding;calmodulin binding	macrophage activation;cell cycle;intracellular signaling cascade;DNA replication;cell motion;cell cycle;intracellular signaling cascade		4.42807	1.10142	0.896058	1.06744	1.28788	1.274	1.28606	1.20265	1.34884
IPI00222627	73122	Tgfbrap1	N							transforming growth factor, beta receptor associated protein 1				---	---	---	---	---	---	---	---	---
IPI00222739	192292	Nrbp1	N							nuclear receptor binding protein 1	protein kinase activity	intracellular protein transport;protein amino acid phosphorylation		---	0.677349	0.554567	---	1.00796	0.881	---	0.81894	0.680129
IPI00222759	270097	Vat1l	Y	0.926933	0.0816564	0.919128	0.24608	0.952164	0.39174	vesicle amine transport protein 1 homolog-like (T. californica)	oxidoreductase activity	apoptosis;carbohydrate metabolic process		0.884974	0.987559	0.911278	0.960998	0.993836	0.813	0.922337	1.05232	0.8894
IPI00222767	27402	Pdhx	Y	0.857475	0.0508163	0.951604	0.464221	1.06053	0.28752	pyruvate dehydrogenase complex, component X	acetyltransferase activity	coenzyme metabolic process;carbohydrate metabolic process		0.768151	0.892289	0.919839	0.842394	0.998972	1.024	1.16708	1.01553	1.0064
IPI00222827	20403	Itsn2	N							intersectin 2				---	---	---	---	---	---	---	---	---
IPI00222833	268890	Lsamp	Y	1.06219	0.285219	0.718954	0.0941023	0.81874	0.255978	limbic system-associated membrane protein		cell adhesion;cell adhesion;ectoderm development;nervous system development		1.17143	1.0108	1.01211	0.944779	0.561119	0.701	1.10363	0.67807	0.733398
IPI00222935	320910	Itgb8	N							integrin beta 8	receptor activity	immune system process;signal transduction;cell-matrix adhesion;cell-cell adhesion;cell motion;signal transduction;cell-matrix adhesion;cell-cell adhesion;blood coagulation	extracellular matrix	1.08821	---	---	1.13637	---	---	1.09683	---	---
IPI00223060	74551	Pck2	N							phosphoenolpyruvate carboxykinase 2 (mitochondrial)	carboxy-lyase activity	gluconeogenesis		---	0.368301	0.810447	---	0.590652	1.324	---	0.805274	1.51341
IPI00223092	97212	Hadha	Y	0.682583	0.262136	1.09659	0.00758858	1.0388	0.434582	hydroxyacyl-Coenzyme A dehydrogenase/3-ketoacyl-Coenzyme A thiolase/enoyl-Coenzyme A hydratase (trifunctional protein), alpha subunit	oxidoreductase activity;hydro-lyase activity;racemase and epimerase activity	carbohydrate metabolic process;fatty acid beta-oxidation;tRNA aminoacylation for protein translation		1.19383	0.443821	0.600226	1.11812	1.05675	1.116	0.999387	0.989246	1.13387
IPI00223216	22117	Tst	Y	1.19481	0.224008	1.01674	0.859893	1.01668	0.837369	thiosulfate sulfurtransferase, mitochondrial	transferase activity	immune system process;anion transport;sulfur metabolic process;response to toxin		1.5251	1.09677	1.01972	0.854558	1.07987	1.139	0.900808	0.998708	1.16811
IPI00223253	15387	Hnrnpk	Y	0.904254	0.0476393	0.987771	0.294035	1.03833	0.230144	heterogeneous nuclear ribonucleoprotein K				0.942586	0.84233	0.931254	1.00662	0.972007	0.985	1.02318	1.09332	1.00069
IPI00223377	17196	Mbp	N							myelin basic protein	structural constituent of myelin sheath	cellular component morphogenesis;cellular component morphogenesis;cellular component morphogenesis		---	0.17079	0.214027	---	0.973291	0.893	---	0.801069	0.64208
IPI00223415	70223	Nars	Y	0.508786	0.107702	0.926945	0.567823	0.915204	0.69615	asparaginyl-tRNA synthetase	aminoacyl-tRNA ligase activity;RNA binding	tRNA aminoacylation for protein translation		0.977792	0.356683	0.377638	0.729872	1.09014	1.001	0.610737	1.24365	1.00925
IPI00223437	54161	Copg	Y	0.751416	0.188024	1.01073	0.920517	0.884072	0.342881	coatomer protein complex, subunit gamma		intracellular protein transport;vesicle-mediated transport	vesicle coat	1.06261	0.579755	0.68869	1.02182	0.844889	1.196	0.709316	1.04286	0.934107
IPI00223497	18573	Pde1a	N							phosphodiesterase 1A, calmodulin-dependent				1.0274	---	---	0.992423	---	---	0.763704	---	---
IPI00223621	270058	Mtap1s	N							microtubule-associated protein 1S	structural constituent of cytoskeleton;microtubule binding	cellular component morphogenesis;cellular component morphogenesis;cellular component morphogenesis	microtubule	0.532905	---	---	0.480499	---	---	0.643596	---	---
IPI00223757	11677	Akr1b3	Y	0.5973	0.0273929	0.961792	0.702025	1.15506	0.232462	aldo-keto reductase family 1, member B3 (aldose reductase)	oxidoreductase activity;transporter activity	metabolic process		0.504099	0.522825	0.808545	0.795763	1.05675	1.058	1.00052	1.09332	1.40877
IPI00223759	69091	Vps26b	N							vacuolar protein sorting 26 homolog B (yeast)		intracellular protein transport		---	0.938762	0.859911	---	1.15819	0.994	---	1.13012	0.992132
IPI00223875	66514	Asrgl1	Y	0.96318	0.507229	1.00652	0.943372	1.09666	0.0318579	asparaginase like 1	peptidase activity	cellular amino acid catabolic process;proteolysis		1.05621	0.957351	0.883692	0.847462	1.09784	1.096	1.13083	1.12591	1.03589
IPI00223987	240028	Lnpep	N							leucyl/cystinyl aminopeptidase	metallopeptidase activity	proteolysis		0.977792	---	---	1.30769	---	---	1.1093	---	---
IPI00224070	228359	Arhgap1	Y	0.816525	0.169797	1.1002	0.339137	0.919908	0.398031	Rho GTPase activating protein 1				1.0194	0.67154	0.795228	0.957957	1.29558	1.073	0.778434	0.9514	1.05111
IPI00224075	266692	Cpne1	N							copine I		intracellular protein transport		---	0.98175	1.1215	---	1.05804	1.283	---	1.08491	1.25087
IPI00224078	213760	Prepl	N							prolyl endopeptidase-like	serine-type peptidase activity	proteolysis		0.841766	---	---	0.926532	---	---	0.763704	---	---
IPI00224093	70911	Phyhipl	Y	0.557673	0.138749	0.963316	0.519082	0.886662	0.337146	phytanoyl-CoA hydroxylase interacting protein-like				1.04661	0.384567	0.430907	1.04412	0.871853	0.982	0.730844	1.07125	0.890351
IPI00224128	18107	Nmt1	Y	0.791382	0.00642582	0.98962	0.656354	1.0215	0.53498	N-myristoyltransferase 1	transferase activity	protein amino acid lipidation		0.860969	0.738927	0.779057	1.00864	0.947611	1.014	0.960862	1.06599	1.04064
IPI00224151	11765	Ap1g1	Y	0.966032	0.679182	0.795289	0.230729	0.886988	0.408891	adaptor protein complex AP-1, gamma 1 subunit				0.889775	0.898098	1.12816	0.579843	0.992552	0.874	0.695718	1.08596	0.923644
IPI00224152	11792	Apex1	N							apurinic/apyrimidinic endonuclease 1	endodeoxyribonuclease activity;exodeoxyribonuclease activity;nucleic acid binding	DNA repair		---	1.2176	1.10247	---	1.50231	1.165	---	1.26468	1.06347
IPI00224219	76983	Scfd1	N							Sec1 family domain containing 1	transmembrane transporter activity	synaptic vesicle exocytosis;lysosomal transport;intracellular protein transport;exocytosis;synaptic transmission;synaptic transmission		0.940985	---	---	1.03399	---	---	1.02545	---	---
IPI00224518	19345	Rab5c	Y	0.947719	0.761465	1.03318	0.126386	1.04927	0.00140479	RAB5C, member RAS oncogene family				1.31866	0.809798	0.79713	0.999519	1.04391	1.057	1.03678	1.05337	1.05777
IPI00224570	19088	Prkar2b	Y	0.852753	0.514469	0.92793	0.293805	0.91156	0.320681	protein kinase, cAMP dependent regulatory, type II beta	protein binding;kinase regulator activity	signal transduction;protein amino acid phosphorylation;signal transduction		1.32826	0.713366	0.654446	0.836312	1.03621	0.922	0.786366	1.04286	0.923644
IPI00224626	235072	2013-09-07	Y	1.00057	0.996521	0.88851	0.0378697	0.905417	0.0270031	septin 7				1.27065	0.925982	0.85135	0.824147	0.937339	0.908	0.959729	0.879914	0.878936
IPI00224697	26932	Ppp2r5e	Y	0.891485	0.102159	1.00673	0.912571	1.01962	0.769248	protein phosphatase 2, regulatory subunit B (B56), epsilon isoform	phosphoprotein phosphatase activity;phosphoprotein phosphatase activity	intracellular signaling cascade;protein amino acid phosphorylation;intracellular signaling cascade		0.993796	0.841168	0.847545	0.909299	1.01181	1.109	0.999387	1.14483	0.926497
IPI00224740	18643	Pfn1	Y	0.789385	0.26305	1.1312	0.239408	1.10097	0.050381	profilin 1				1.12822	0.622743	0.700105	1.35229	1.03621	1.033	1.16255	1.11224	1.03208
IPI00225023	236794	Slc9a6	N							solute carrier family 9 (sodium/hydrogen exchanger), member 6	cation transmembrane transporter activity	cation transport		1.60352	---	---	0.896121	---	---	0.899675	---	---
IPI00225140	26875	Pclo	N							piccolo (presynaptic cytomatrix protein)		neurotransmitter secretion;synaptic transmission;synaptic transmission;cellular component morphogenesis;cellular component morphogenesis;cellular component morphogenesis		0.529704	---	---	0.903217	---	---	0.89401	---	---
IPI00225201	105148	Iars	Y	0.861833	0.0175579	0.915315	0.218081	0.828032	0.172809	isoleucine-tRNA synthetase	aminoacyl-tRNA ligase activity	tRNA aminoacylation for protein translation		0.920181	0.806313	0.862765	0.810969	0.966871	0.978	0.972193	0.664403	0.878936
IPI00225275	19309	Pygm	Y	0.737554	0.533386	1.02474	0.603477	1.04647	0.344026	muscle glycogen phosphorylase	phosphorylase activity	glycogen metabolic process		1.79715	0.440335	0.507005	1.06136	1.07858	0.94	1.10476	1.07755	0.962644
IPI00225301	72552	Hsdl1	N							hydroxysteroid dehydrogenase like 1	oxidoreductase activity	visual perception;sensory perception;cellular amino acid biosynthetic process;steroid metabolic process		---	1.08399	1.27084	---	0.993836	1.089	---	0.981887	0.971205
IPI00225307	20226	Sars	Y	0.96455	0.279548	0.969111	0.518784	1.03751	0.505073	seryl-aminoacyl-tRNA synthetase				1.021	0.945733	0.929351	0.903217	0.957883	1.052	0.941599	1.06389	1.11484
IPI00225390	110323	Cox6b1	N							cytochrome c oxidase, subunit VIb polypeptide 1	oxidoreductase activity	oxidative phosphorylation;respiratory electron transport chain		1.17783	---	---	1.23267	---	---	1.16708	---	---
IPI00225533	67602	Necap1	Y	0.928028	0.482694	0.863802	0.0803533	0.863529	0.0397339	NECAP endocytosis associated 1	ATPase activity, coupled to transmembrane movement of substances;transmembrane transporter activity	transport		1.11382	0.801666	0.895107	0.949847	0.884694	0.767	0.949531	0.807376	0.839936
IPI00225670	268566	Gphn	N							gephyrin		protein metabolic process		---	1.06424	1.2756	---	1.15819	1.066	---	0.892529	0.862765
IPI00225961	236539	Phgdh	Y	0.754652	0.0683651	0.949864	0.328194	0.989038	0.385592	3-phosphoglycerate dehydrogenase	oxidoreductase activity	carbohydrate metabolic process;cellular amino acid biosynthetic process		0.936184	0.636685	0.721032	0.966067	0.870569	1.019	0.968794	0.991349	1.00735
IPI00225993	231821	Adap1	N							ArfGAP with dual PH domains 1				0.769752	---	---	0.742036	---	---	0.379586	---	---
IPI00226140	109731	Maob	N							monoamine oxidase B	oxidoreductase activity;DNA-methyltransferase activity;nucleic acid binding	respiratory electron transport chain;induction of apoptosis;porphyrin metabolic process;nucleobase, nucleoside, nucleotide and nucleic acid metabolic process;cellular amino acid metabolic process;establishment or maintenance of chromatin architecture;establishment or maintenance of chromatin architecture		---	---	---	---	---	---	---	---	---
IPI00226188	227541	Camk1d	N							calcium/calmodulin-dependent protein kinase ID				0.772952	---	---	0.984313	---	---	0.607337	---	---
IPI00226417	70762	Dclk2	N							doublecortin-like kinase 2				---	0.635523	0.768593	---	0.945043	0.966	---	0.928272	0.951229
IPI00226430	52538	Acaa2	Y	0.830934	0.265104	0.974588	0.264085	0.939534	0.283828	acetyl-Coenzyme A acyltransferase 2 (mitochondrial 3-oxoacyl-Coenzyme A thiolase)	acetyltransferase activity	protein amino acid acetylation		0.627323	1.0015	0.91318	0.982286	0.938623	1.004	0.974459	1.00081	0.850399
IPI00226521	654795	2310014G06Rik	N							RIKEN cDNA 2310014G06 gene	hydro-lyase activity;racemase and epimerase activity	monosaccharide metabolic process		---	1.30939	0.643031	---	1.65896	0.679	---	1.37296	0.976913
IPI00226563	78339	Ttyh3	N							tweety homolog 3 (Drosophila)	anion channel activity	anion transport		---	---	---	---	---	---	---	---	---
IPI00226602	56526	2013-09-06	Y	0.951741	0.560699	0.785765	0.0520124	0.783329	3.47809e-05	septin 6	GTPase activity;structural constituent of cytoskeleton;protein binding	mitosis;cytokinesis;mitosis	cytoskeleton	1.11222	0.887641	0.873229	0.658912	0.855161	0.861	0.770503	0.777941	0.801886
IPI00226726	240334	Pcyox1l	Y	1.3766	0.00640455	1.13571	0.54225	1.0717	0.0392374	prenylcysteine oxidase 1 like				1.22264	1.42325	1.49914	0.9833	1.65896	0.898	1.0855	1.02499	1.10628
IPI00226727	23859	Dlg2	Y	1.14746	0.671298	1.16796	0.341221	1.0533	0.693906	discs, large homolog 2 (Drosophila)				0.673733	1.17461	1.90912	1.10799	0.938623	1.532	1.18295	0.824197	1.19855
IPI00226771	76809	Bri3bp	N							Bri3 binding protein				---	---	---	---	1.89009	---	---	2.22239	---
IPI00226852	102747	Lrrc49	N							leucine rich repeat containing 49				0.228845	---	---	0.891052	---	---	1.16482	---	---
IPI00226872	27984	Efhd2	Y	0.865747	0.028381	0.872916	0.389451	0.968847	0.408395	EF hand domain containing 2	calcium ion binding	mesoderm development;muscle organ development		0.81296	0.849301	0.939815	0.658912	0.9887	1.021	1.03565	0.924067	0.950278
IPI00226932	230866	C230096C10Rik	N							RIKEN cDNA C230096C10 gene				1.07061	---	---	1.14549	---	---	0.948398	---	---
IPI00226958	103425	Ncln	Y	0.941818	0.774617	1.15762	0.294142	1.23633	0.0708249	nicalin homolog (zebrafish)				0.636925	1.13395	1.15669	1.4638	0.975859	1.086	1.21014	1.0765	1.45062
IPI00226993	22166	Txn1	Y	1.25013	0.286384	1.0147	0.300639	1.02312	0.821029	thioredoxin 1	oxidoreductase activity	immune system process;respiratory electron transport chain;apoptosis;meiosis;apoptosis;sulfur metabolic process;meiosis;apoptosis;response to stress		1.79555	1.07005	1.01686	1.01371	0.993836	1.037	1.23054	0.967169	0.899863
IPI00227126	21960	Tnr	Y	1.24225	0.00629665	0.914971	0.133082	0.916915	0.503906	tenascin R	receptor binding	cell surface receptor linked signal transduction;cell-matrix adhesion;cell-cell adhesion	extracellular region	1.22904	1.34076	1.16335	1.00357	0.888546	0.859	1.16142	0.809479	0.81996
IPI00227168	245537	Nlgn3	N							neuroligin 3	lipase activity;receptor binding	neurological system process;signal transduction;neuromuscular synaptic transmission;cell-cell adhesion;vitamin metabolic process;lipid metabolic process;signal transduction;neuromuscular synaptic transmission;cell-cell adhesion;ectoderm development;nervous system development		0.91378	---	---	0.86875	---	---	0.722913	---	---
IPI00227235	109676	Ank2	Y	1.26449	0.12474	1.07364	0.0485657	1.09309	0.149284	ankyrin 2, brain				0.996996	1.36748	1.48297	1.02182	1.09014	1.111	1.03905	1.20791	1.04064
IPI00227236	320405	Cadps2	N							Ca2+-dependent activator protein for secretion 2				1.0322	---	---	1.03601	---	---	0.797697	---	---
IPI00227299	22352	Vim	N							vimentin	structural constituent of cytoskeleton	cellular component morphogenesis;cellular component morphogenesis;ectoderm development;cellular component morphogenesis	intermediate filament cytoskeleton	0.465692	---	---	0.948834	---	---	1.36311	---	---
IPI00227302	94229	Slc4a10	N							solute carrier family 4, sodium bicarbonate cotransporter-like, member 10				0.942586	---	---	1.01371	---	---	1.14556	---	---
IPI00227392	22629	Ywhah	Y	1.23668	0.00011968	1.06811	0.00368085	1.14046	0.237041	tyrosine 3-monooxygenase/tryptophan 5-monooxygenase activation protein, eta polypeptide		cell cycle;signal transduction;cell cycle;signal transduction		1.27225	1.21528	1.22328	1.05527	1.09142	1.058	1.27133	1.23524	0.944571
IPI00227432	103967	Dnm3	Y	0.628877	0.0942993	0.938524	0.00945698	0.944748	0.219627	dynamin 3	GTPase activity;structural constituent of cytoskeleton;protein binding	intracellular protein transport;endocytosis;cellular component morphogenesis;cellular component morphogenesis;cellular component morphogenesis	microtubule	0.940985	0.457763	0.577396	0.962012	0.918078	0.936	1.00958	0.947195	0.88179
IPI00227585	12140	Fabp7	N							fatty acid binding protein 7, brain	lipid binding	lipid transport;vitamin transport;signal transduction;lipid metabolic process;signal transduction;ectoderm development		---	2.21329	1.78165	---	1.65896	1.521	---	1.92593	1.91863
IPI00227832	26372	Clcn6	N							chloride channel 6	anion channel activity	anion transport		---	---	---	---	---	---	---	---	---
IPI00227838	14701	Gng12	Y	0.765407	0.0101105	0.72499	0.0168298	0.846531	0.259909	guanine nucleotide binding protein (G protein), gamma 12	GTPase activity;protein binding	G-protein coupled receptor protein signaling pathway;G-protein coupled receptor protein signaling pathway	heterotrimeric G-protein complex	0.681734	0.820255	0.801886	0.850504	0.688238	0.651	1.0821	0.707505	0.792374
IPI00227843	22019	Tpp2	Y	1.27128	0.152753	0.946702	0.70048	1.13003	0.098375	tripeptidyl peptidase II	serine-type peptidase activity	cell surface receptor linked signal transduction;cell-matrix adhesion;proteolysis;cell surface receptor linked signal transduction;cell-matrix adhesion		0.968191	1.4581	1.45538	0.726831	1.06317	1.098	1.00845	1.20055	1.19189
IPI00227851	80877	Lrba	N							LPS-responsive beige-like anchor				---	---	---	---	---	---	---	---	---
IPI00227898	18751	Prkcb	Y	0.586121	0.28608	0.780523	0.348631	0.698588	0.0619015	protein kinase C, beta	protein kinase activity;calcium ion binding;calmodulin binding;calcium-dependent phospholipid binding	calcium-mediated signaling;protein amino acid phosphorylation;calcium-mediated signaling		1.39547	0.395024	0.365272	1.18401	0.527734	0.761	0.906474	0.56243	0.668714
IPI00227900	18747	Prkaca	Y	0.892712	0.505425	0.9446	0.0644634	1.02531	0.354796	protein kinase, cAMP dependent, catalytic, alpha	protein kinase activity	muscle contraction;neurological system process;mitosis;intracellular signaling cascade;protein amino acid phosphorylation;mitosis;intracellular signaling cascade		1.21784	0.761001	0.767642	0.921463	0.925782	0.988	1.01412	1.07335	0.99023
IPI00227928	232333	Slc6a1	N							solute carrier family 6 (neurotransmitter transporter, GABA), member 1	amino acid transmembrane transporter activity;cation transmembrane transporter activity	neurological system process;cation transport;extracellular transport;amino acid transport;signal transduction;synaptic transmission;primary metabolic process;signal transduction;synaptic transmission		0.961789	---	---	1.15462	---	---	0.835089	---	---
IPI00228059	70974	Pgm2l1	Y	1.0284	0.343093	1.0445	0.296598	1.03604	0.471005	phosphoglucomutase 2-like 1	transferase activity, transferring glycosyl groups;intramolecular transferase activity	monosaccharide metabolic process;purine base metabolic process		0.988995	1.08051	1.01782	1.02283	0.993836	1.121	0.95633	1.1154	1.04255
IPI00228113	270685	Mthfd1l	N							methylenetetrahydrofolate dehydrogenase (NADP+ dependent) 1-like				---	---	---	---	---	---	---	---	---
IPI00228150	76614	Immt	Y	0.760084	0.0968139	0.825668	0.335423	0.660835	0.170872	inner membrane protein, mitochondrial				0.81296	0.908554	0.594518	1.15766	0.755007	0.644	1.07191	0.572943	0.469907
IPI00228253	110460	Acat2	Y	0.856715	0.403065	0.968106	0.83512	0.913852	0.738486	acetyl-Coenzyme A acetyltransferase 2	acetyltransferase activity	protein amino acid acetylation		0.643327	0.856272	1.14148	0.747105	0.980995	1.238	0.599406	0.889375	1.4316
IPI00228296	105734	Tigd5	N							tigger transposable element derived 5				---	---	---	---	---	---	---	---	---
IPI00228346	238871; 100040968	Pde4d; LOC100040968	N							phosphodiesterase 4D, cAMP specific; similar to CG33003-PA				---	0.672702	1.29653	---	0.927066	1.224	---	1.26573	1.23755
IPI00228379	14337	Ftl2	N							ferritin light chain 2				0.908979	---	---	1.25295	---	---	1.05038	---	---
IPI00228384	69727	Usp46	N							ubiquitin specific peptidase 46	cysteine-type peptidase activity;ubiquitin-protein ligase activity;RNA splicing factor activity, transesterification mechanism;mRNA binding	gamete generation;nuclear mRNA splicing, via spliceosome;proteolysis		---	---	---	---	---	---	---	---	---
IPI00228385	14381	G6pdx	Y	0.799664	0.564823	0.886231	0.124119	0.945215	0.540247	glucose-6-phosphate dehydrogenase X-linked	oxidoreductase activity	monosaccharide metabolic process		1.58911	0.479838	0.670617	0.782585	0.941191	0.945	1.1093	0.833658	0.91318
IPI00228525	11975	Atp6v0a1	N							ATPase, H+ transporting, lysosomal V0 subunit A1	hydrolase activity;cation transmembrane transporter activity;hydrogen ion transmembrane transporter activity	immune system process;cation transport;cellular defense response		1.12182	---	---	0.882942	---	---	0.983524	---	---
IPI00228548	13808	Eno3	N							enolase 3, beta muscle				1.77955	---	---	1.0796	---	---	1.36311	---	---
IPI00228583	14489	Mtpn	N							myotrophin				1.65473	---	---	1.14549	---	---	1.31439	---	---
IPI00228618	14682	Gnaq	Y	0.742839	0.285512	0.988306	0.640881	0.964023	0.596906	guanine nucleotide binding protein, alpha q polypeptide	GTPase activity;protein binding	G-protein coupled receptor protein signaling pathway;G-protein coupled receptor protein signaling pathway	heterotrimeric G-protein complex	1.20184	0.564651	0.604031	1.01777	0.943759	1.005	0.937067	0.877811	1.08916
IPI00228633	14751	Gpi1	Y	0.991003	0.878933	1.02826	0.547212	1.04635	0.431789	glucose phosphate isomerase 1	isomerase activity	gluconeogenesis;glycolysis		0.886575	1.04914	1.04635	1.11407	0.964303	1.012	1.13876	1.05653	0.952181
IPI00228645	18645	Pfn2	Y	0.982219	6.85586e-05	1.05252	0.360272	1.02294	0.761609	profilin 2				0.984194	0.98175	0.980718	1.1536	1.03878	0.973	1.17615	0.957708	0.950278
IPI00228674	331532	Tceal5	Y	0.666265	0.266512	1.04795	0.535583	0.922567	0.580404	transcription elongation factor A (SII)-like 5	transcription factor activity;transcription factor activity	RNA elongation from RNA polymerase II promoter		0.358471	0.826064	0.998791	0.928559	1.05033	1.18	0.705916	1.0376	1.07204
IPI00228680	18191	Nrxn3	N							neurexin III	oxidoreductase activity;serine-type peptidase activity;metallopeptidase activity;receptor activity;lipid transporter activity;transmembrane transporter activity;receptor binding;enzyme regulator activity	immune system process;visual perception;sensory perception;intracellular protein transport;endocytosis;vitamin transport;cell surface receptor linked signal transduction;synaptic transmission;cell-cell adhesion;proteolysis;cell surface receptor linked signal transduction;synaptic transmission;cell-cell adhesion;ectoderm development;mesoderm development;skeletal system development;angiogenesis;ner…	extracellular matrix	1.23224	---	---	0.964039	---	---	1.12516	---	---
IPI00228828	14923	Guk1	N							guanylate kinase 1				0.838565	---	---	0.914367	---	---	0.48383	---	---
IPI00228877	245684	Cnksr2	N							connector enhancer of kinase suppressor of Ras 2	protein binding;kinase regulator activity			0.950587	---	---	1.32391	---	---	0.847553	---	---
IPI00228948	209131	Snx30	N							sorting nexin family member 30		protein targeting;endocytosis		---	0.410127	0.424248	---	0.626604	0.987	---	0.98399	1.3945
IPI00228978	74325	Cltb	Y	1.10997	0.108006	0.86809	0.00340963	0.8279	0.256073	clathrin, light polypeptide (Lcb)		intracellular protein transport;receptor-mediated endocytosis	vesicle coat	1.0034	1.17345	1.16145	0.881929	0.893682	0.83	1.0753	0.658096	0.801886
IPI00229008	17993	Ndufs4	N							NADH dehydrogenase (ubiquinone) Fe-S protein 4				0.280055	---	---	1.51753	---	---	1.44243	---	---
IPI00229080	15516	Hsp90ab1	Y	0.895103	0.496666	0.98557	0.232032	1.07476	0.134101	heat shock protein 90 alpha (cytosolic), class B member 1				1.18423	0.714528	0.847545	0.993437	0.965587	0.998	1.15802	1.05232	1.01877
IPI00229184	330790	Hapln4	N							hyaluronan and proteoglycan link protein 4		signal transduction;cell-matrix adhesion;cell motion;signal transduction;cell-matrix adhesion;ectoderm development;mesoderm development;nervous system development	extracellular matrix	---	1.68466	1.55811	---	1.03749	1.063	---	0.924067	1.48963
IPI00229324	18108	Nmt2	N							N-myristoyltransferase 2				---	0.623905	0.682983	---	0.885978	1.017	---	1.09437	1.06252
IPI00229475	16480	Jup	N							junction plakoglobin	structural constituent of cytoskeleton;receptor binding	intracellular protein transport;signal transduction;cell-cell adhesion;signal transduction;cell-cell adhesion	cytoskeleton	1.0066	---	1.04255	1.16374	1.74114	0.613	1.57953	1.26258	0.845643
IPI00229481	71729	Rgs12	N							regulator of G-protein signaling 12	protein binding;small GTPase regulator activity	G-protein coupled receptor protein signaling pathway;G-protein coupled receptor protein signaling pathway;dorsal/ventral axis specification		---	---	---	---	---	---	---	---	---
IPI00229483	218811	Sec24c	N							SEC24 related gene family, member C (S. cerevisiae)				---	---	---	---	---	---	---	---	---
IPI00229509	18810	Plec1	Y	1.42784	0.228385	1.03832	0.809253	0.417508	0.325272	plectin 1	structural constituent of cytoskeleton;calcium ion binding;actin binding	muscle contraction;neurological system process;cell cycle;nitric oxide mediated signal transduction;neuromuscular synaptic transmission;cell adhesion;cell motion;cell cycle;nitric oxide mediated signal transduction;neuromuscular synaptic transmission;cell adhesion;cellular component morphogenesis;cellular component morphogenesis;ectoderm development;mesoderm development;cellular component morphog…	actin cytoskeleton	0.945786	2.24699	1.36977	0.797791	1.31998	1.063	0.0895143	1.11435	0.729593
IPI00229510	16832	Ldhb	Y	1.13928	0.282655	0.948365	0.0401279	1.03319	0.854352	lactate dehydrogenase B	oxidoreductase activity	tricarboxylic acid cycle;glycolysis		1.40508	1.03984	1.01211	0.917408	0.974575	0.954	1.43563	0.919862	0.835179
IPI00229523	56305	Pitpnb	N							phosphatidylinositol transfer protein, beta	transmembrane transporter activity	visual perception;sensory perception;lipid transport;lipid metabolic process		1.0242	---	---	1.15969	---	---	0.903074	---	---
IPI00229525	14680	Gnal	N							guanine nucleotide binding protein, alpha stimulating, olfactory type	GTPase activity;protein binding	G-protein coupled receptor protein signaling pathway;G-protein coupled receptor protein signaling pathway	heterotrimeric G-protein complex	---	0.460086	0.487981	---	0.703646	0.771	---	0.700147	0.700105
IPI00229527	16993	Lta4h	Y	0.864021	0.383274	0.939163	0.153715	0.935471	0.0864055	leukotriene A4 hydrolase	metallopeptidase activity	immune system process;fatty acid biosynthetic process;proteolysis		0.643327	0.960837	1.0435	0.928559	0.888546	1.004	0.917805	0.899888	0.991181
IPI00229534	17118	Marcks	Y	1.34049	0.539972	1.14311	0.353515	1.25889	0.0109815	myristoylated alanine rich protein kinase C substrate	structural constituent of cytoskeleton;receptor binding;actin binding	calcium-mediated signaling;calcium-mediated signaling	actin cytoskeleton	0.55851	2.04599	2.10792	0.907271	1.16846	1.409	1.15462	1.37927	1.25277
IPI00229554	229706	Slc6a17	Y	1.10949	0.25399	1.08693	0.62081	0.932305	0.0446367	solute carrier family 6 (neurotransmitter transporter), member 17	amino acid transmembrane transporter activity;cation transmembrane transporter activity	neurological system process;cation transport;extracellular transport;amino acid transport;signal transduction;synaptic transmission;primary metabolic process;signal transduction;synaptic transmission		1.16023	1.23503	0.953132	0.892066	1.47791	0.974	0.898542	0.924067	0.975961
IPI00229598	12799	Cnp	Y	0.816802	0.507994	1.00936	0.914305	1.0693	0.796597	2',3'-cyclic nucleotide 3' phosphodiesterase	phosphoric diester hydrolase activity	cyclic nucleotide metabolic process		1.40348	0.555357	0.699154	0.87686	1.00924	1.162	1.7393	0.837863	0.838984
IPI00229603	260305	Nphp4	N							nephronophthisis 4 (juvenile) homolog (human)				---	0.579755	0.601177	---	1.00539	0.817	---	1.01027	0.815204
IPI00229647	70549	Tln2	Y	0.912587	0.301742	1.0345	0.559529	0.843986	0.0249608	talin 2				1.06421	0.834197	0.856106	1.00256	1.14792	0.962	0.768236	0.903042	0.86657
IPI00229703	22318	Vamp2	Y	0.956469	0.776779	0.952523	0.103544	0.902851	0.268142	vesicle-associated membrane protein 2	SNAP receptor activity	neurotransmitter secretion;intracellular protein transport;exocytosis;synaptic transmission;protein complex assembly;synaptic transmission;mesoderm development;muscle organ development	SNARE complex	1.27065	0.778429	0.884643	0.968094	0.980995	0.91	0.81356	1.05548	0.857058
IPI00229718	56356	Gltp	N							glycolipid transfer protein	nucleic acid binding	lipid transport;lipid metabolic process		---	0.799342	0.732447	---	1.00924	0.931	---	1.12486	0.964547
IPI00229725	53972	Ngef	Y	1.02956	0.93298	0.844746	0.521886	0.936818	0.687356	neuronal guanine nucleotide exchange factor				1.94118	0.851624	0.660153	0.522061	1.08115	1.068	0.707049	0.981887	1.18428
IPI00229796	110078	Pygb	Y	0.659743	0.420797	0.999039	0.98158	1.03194	0.468292	brain glycogen phosphorylase	phosphorylase activity	glycogen metabolic process		1.66113	0.383405	0.450883	1.06845	1.00026	0.933	1.09457	1.04812	0.957888
IPI00229834	12847	Copa	Y	0.794974	0.304906	1.10052	0.463739	0.940549	0.733212	coatomer protein complex subunit alpha		intracellular protein transport;exocytosis;endocytosis	vesicle coat	1.17143	0.629714	0.68108	1.04108	0.927066	1.381	0.676456	1.05127	1.17001
IPI00229859	27979	Eif3b	N							eukaryotic translation initiation factor 3, subunit B				---	0.9376	0.643982	---	1.1813	0.954	---	1.01027	0.924595
IPI00229884	224105	Pak2	N							p21 protein (Cdc42/Rac)-activated kinase 2	protein kinase activity	phosphate metabolic process;protein amino acid phosphorylation		1.20824	---	---	1.23166	---	---	1.12289	---	---
IPI00229988	239528	Eif2c2	N							eukaryotic translation initiation factor 2C, 2	translation factor activity, nucleic acid binding;translation initiation factor activity	translation		---	1.04333	1.41448	---	0.945043	0.706	---	1.05968	0.992132
IPI00229990	94186	Strn3	N							striatin, calmodulin binding protein 3				0.982593	---	---	1.09481	---	---	0.822625	---	---
IPI00229992	235611	Plxnb1	N							plexin B1				1.04661	---	---	0.957957	---	---	1.05491	---	---
IPI00229996	18546	Pcp4	N							Purkinje cell protein 4				1.14743	---	---	1.19719	---	---	1.45489	---	---
IPI00230003	18738	Pitpna	Y	1.22925	0.00399036	1.03221	0.448235	1.02354	0.353474	phosphatidylinositol transfer protein, alpha	transmembrane transporter activity	visual perception;sensory perception;lipid transport;lipid metabolic process		1.31546	1.17345	1.20331	0.990396	0.997688	1.113	0.989189	1.06704	1.01591
IPI00230013	12293	Cacna2d1	N							calcium channel, voltage-dependent, alpha2/delta subunit 1	voltage-gated calcium channel activity;voltage-gated calcium channel activity;cation channel activity	muscle contraction;neurological system process;cation transport;protein targeting;calcium-mediated signaling;calcium-mediated signaling		1.12982	---	---	0.878887	---	---	0.767103	---	---
IPI00230034	13202	Ddt	N							D-dopachrome tautomerase	isomerase activity;cytokine activity	macrophage activation		---	---	---	---	---	---	---	---	---
IPI00230050	18189	Nrxn1	Y	1.36812	0.0233817	1.0582	0.717283	1.08122	0.337003	neurexin I	oxidoreductase activity;serine-type peptidase activity;metallopeptidase activity;receptor activity;lipid transporter activity;transmembrane transporter activity;receptor binding;enzyme regulator activity	immune system process;visual perception;sensory perception;intracellular protein transport;endocytosis;vitamin transport;cell surface receptor linked signal transduction;synaptic transmission;cell-cell adhesion;proteolysis;cell surface receptor linked signal transduction;synaptic transmission;cell-cell adhesion;ectoderm development;mesoderm development;skeletal system development;angiogenesis;ner…	extracellular matrix	1.15863	1.56151	1.41543	0.794749	1.27761	1.167	0.937067	1.16901	1.15384
IPI00230067	19280	Ptprs	N							protein tyrosine phosphatase, receptor type, S	phosphoprotein phosphatase activity;phosphoprotein phosphatase activity;receptor activity	protein modification process		1.12182	---	---	1.22051	---	---	0.977858	---	---
IPI00230108	14827	Pdia3	Y	1.26327	0.0495607	1.04965	0.00156465	1.13842	0.0104267	protein disulfide isomerase associated 3	protein disulfide isomerase activity	protein modification process		1.07381	1.42092	1.32126	1.04818	1.06189	1.039	1.17842	1.16376	1.07584
IPI00230113	109672	Cyb5	N							cytochrome b-5	oxidoreductase activity	respiratory electron transport chain;steroid metabolic process		0.923382	---	---	0.880915	---	---	0.963128	---	---
IPI00230139	14228	Fkbp4	Y	0.564153	0.0443008	0.91994	0.740501	0.824641	0.435572	FK506 binding protein 4	isomerase activity	immune system process;neurological system process;negative regulation of apoptosis;cell cycle;negative regulation of apoptosis;calcium-mediated signaling;protein folding;cell cycle;negative regulation of apoptosis;calcium-mediated signaling;cellular defense response		0.409681	0.541415	0.809496	0.93971	0.60606	1.367	0.559747	0.82735	1.21092
IPI00230145	14319	Fth1	Y	0.774631	0.0470069	1.06063	0.0546754	0.989737	0.766744	ferritin heavy chain 1		cation transport		0.678534	0.744736	0.919839	1.08974	1.01566	1.078	1.03565	0.929324	1.00735
IPI00230151	17136	Mag	Y	1.46184	0.0412206	1.30816	0.423093	1.32768	0.500334	myelin-associated glycoprotein				1.87397	1.36167	1.22423	2.3508	0.864149	1.102	2.83046	1.00607	0.821862
IPI00230185	14555	Gpd1	Y	0.829347	0.244237	0.953068	0.589908	0.978974	0.781231	glycerol-3-phosphate dehydrogenase 1 (soluble)	oxidoreductase activity	phospholipid metabolic process		1.07061	0.669217	0.796179	0.82212	0.964303	1.092	1.12516	0.887273	0.939815
IPI00230192	14681	Gnao1	N							guanine nucleotide binding protein, alpha O	GTPase activity;protein binding	G-protein coupled receptor protein signaling pathway;G-protein coupled receptor protein signaling pathway	heterotrimeric G-protein complex	0.945786	---	---	0.863682	---	---	0.762571	---	---
IPI00230193	14687	Gnaz	N							guanine nucleotide binding protein, alpha z subunit	GTPase activity;protein binding	G-protein coupled receptor protein signaling pathway;G-protein coupled receptor protein signaling pathway	heterotrimeric G-protein complex	---	0.517016	0.546957	---	0.986132	0.806	---	0.836812	0.892253
IPI00230194	14702	Gng2	Y	1.21591	2.58064e-05	1.01183	0.874759	0.953917	0.0410768	guanine nucleotide binding protein (G protein), gamma 2	GTPase activity;protein binding	G-protein coupled receptor protein signaling pathway;G-protein coupled receptor protein signaling pathway	heterotrimeric G-protein complex	1.23544	1.19785	1.21472	1.14448	1.00796	0.898	0.983524	0.932477	0.946473
IPI00230204	14718	Got1	Y	0.962704	0.686317	0.975312	0.0122691	1.05315	0.657626	glutamate oxaloacetate transaminase 1, soluble	transaminase activity	cellular amino acid metabolic process		0.809759	1.07353	1.02638	0.973163	0.966871	0.986	1.30646	0.964016	0.927449
IPI00230212	14862	Gstm1	Y	0.715116	0.0452253	1.00043	0.986637	0.977433	0.676416	glutathione S-transferase, mu 1	transferase activity	immune system process;response to toxin		0.579314	0.72847	0.86657	1.04818	0.966871	0.988	1.07757	0.908298	0.954083
IPI00230241	67126	Atp5e	N							ATP synthase, H+ transporting, mitochondrial F1 complex, epsilon subunit				1.08821	---	---	1.28843	---	---	1.32345	---	---
IPI00230277	26417	Mapk3	N							mitogen-activated protein kinase 3	protein kinase activity	immune system process;mitosis;MAPKKK cascade;protein amino acid phosphorylation;cell motion;mitosis;MAPKKK cascade;response to stress		0.921781	---	---	0.919436	---	---	1.15009	---	---
IPI00230289	20511	Slc1a2	Y	0.708408	0.0634359	0.65681	0.131009	0.57503	0.017892	solute carrier family 1 (glial high affinity glutamate transporter), member 2	cation transmembrane transporter activity	neurological system process;cation transport;amino acid transport;signal transduction;synaptic transmission;cellular amino acid metabolic process;signal transduction;synaptic transmission		0.550508	0.874861	0.738154	0.886997	0.749871	0.426	0.764837	0.503559	0.493688
IPI00230310	15444	Hpca	Y	1.07248	0.170986	0.958306	0.857331	0.968447	0.815998	hippocalcin	calcium ion binding;calmodulin binding;small GTPase regulator activity	visual perception;sensory perception;G-protein coupled receptor protein signaling pathway;G-protein coupled receptor protein signaling pathway		1.13302	0.987559	1.10247	1.479	0.710066	0.838	1.1161	0.748505	1.08726
IPI00230349	67443	Map1lc3b	N							microtubule-associated protein 1 light chain 3 beta	structural constituent of cytoskeleton;microtubule binding		microtubule	1.42268	---	---	1.20226	---	---	0.943866	---	---
IPI00230351	66945	Sdha	Y	1.19973	0.168406	1.06849	0.51729	1.05685	0.389797	succinate dehydrogenase complex, subunit A, flavoprotein (Fp)	oxidoreductase activity	oxidative phosphorylation;respiratory electron transport chain;carbohydrate metabolic process		0.96659	1.3152	1.35836	1.22051	0.892398	1.12	1.18521	1.00291	0.993084
IPI00230355	14852	Gspt1	N							G1 to S phase transition 1	GTPase activity;translation factor activity, nucleic acid binding;protein binding;translation initiation factor activity;translation elongation factor activity;translation release factor activity	translation		---	0.421746	0.420443	---	0.785824	0.873	---	1.64734	1.01686
IPI00230415	26905	Eif2s3x	Y	1.00059	0.996637	1.08195	0.0508197	1.2756	1.14593e-06	eukaryotic translation initiation factor 2, subunit 3, structural gene X-linked	GTPase activity;translation factor activity, nucleic acid binding;protein binding;translation initiation factor activity;translation elongation factor activity	translation		0.795357	1.00615	1.25182	1.07757	1.13893	1.032	1.28833	1.26678	1.27179
IPI00230418	26950	Vsnl1	Y	1.31381	0.0124038	0.83848	0.110466	0.824966	0.223594	visinin-like 1	calcium ion binding;calmodulin binding;small GTPase regulator activity	visual perception;sensory perception;G-protein coupled receptor protein signaling pathway;G-protein coupled receptor protein signaling pathway		1.48349	1.20017	1.2737	0.980259	0.728042	0.826	0.804495	0.663352	1.05206
IPI00230422	27061	Bcap31	N							B-cell receptor-associated protein 31				---	---	---	---	---	---	---	---	---
IPI00230427	17319	Mif	N							macrophage migration inhibitory factor	isomerase activity;cytokine activity	macrophage activation		1.32506	---	---	1.09785	---	---	1.29059	---	---
IPI00230440	269378	Ahcy	Y	1.20977	0.25933	1.01201	0.792479	1.07983	0.349968	S-adenosylhomocysteine hydrolase	hydrolase activity	purine base metabolic process		1.61152	1.00963	1.08821	1.09278	0.943759	1.005	1.24867	1.00291	1.00545
IPI00230449	53602	Hpcal1	N							hippocalcin-like 1	calcium ion binding;calmodulin binding;small GTPase regulator activity	visual perception;sensory perception;G-protein coupled receptor protein signaling pathway;G-protein coupled receptor protein signaling pathway		1.05301	---	---	1.32999	---	---	1.02658	---	---
IPI00230507	71679	Atp5h	Y	0.930302	0.667704	0.937262	0.763788	0.927797	0.758018	ATP synthase, H+ transporting, mitochondrial F0 complex, subunit d				0.777753	1.26988	0.815204	1.35939	0.680533	0.89	1.39824	0.638122	0.895107
IPI00230566	14708	Gng7	N							guanine nucleotide binding protein (G protein), gamma 7	GTPase activity;protein binding	G-protein coupled receptor protein signaling pathway;G-protein coupled receptor protein signaling pathway	heterotrimeric G-protein complex	0.808159	---	---	1.21443	---	---	1.33592	---	---
IPI00230612	14450	Gart	N							phosphoribosylglycinamide formyltransferase	transferase activity;hydrolase activity;ligase activity	purine base metabolic process		---	---	0.564079	---	0.941191	0.806	---	0.837863	1.42209
IPI00230615	65102	Nif3l1	Y	0.800166	0.407531	1.01912	0.740931	0.984473	0.873745	Ngg1 interacting factor 3-like 1 (S. pombe)				0.494497	0.991045	1.0454	0.918422	1.09656	1.051	1.04698	1.11014	0.820911
IPI00230665	17967	Ncam1	N							neural cell adhesion molecule 1	phosphoprotein phosphatase activity;phosphoprotein phosphatase activity;receptor activity	immune system process;muscle contraction;neurological system process;induction of apoptosis;cell cycle;cell surface receptor linked signal transduction;cell-cell signaling;cell-matrix adhesion;cell-cell adhesion;protein modification process;cell motion;cell cycle;cell surface receptor linked signal transduction;cell-cell signaling;cell-matrix adhesion;cell-cell adhesion;ectoderm development;mesod…	extracellular matrix	1.31546	---	---	0.938696	---	---	1.02885	---	---
IPI00230680	11944	Atp4a	N							ATPase, H+/K+ exchanging, gastric, alpha polypeptide	hydrolase activity;cation transmembrane transporter activity;ion channel activity	cation transport;cellular calcium ion homeostasis		---	1.23038	1.11104	---	0.833332	0.809	---	0.674916	0.624007
IPI00230682	54401	Ywhab	Y	1.15064	0.000487375	1.07361	0.0473775	1.13048	0.270866	tyrosine 3-monooxygenase/tryptophan 5-monooxygenase activation protein, beta polypeptide		cell cycle;signal transduction;cell cycle;signal transduction		1.16823	1.12001	1.1643	1.05122	1.12866	1.043	1.2566	1.23209	0.933156
IPI00230689	13518	Dst	N							dystonin				---	0.831873	0.741008	---	0.806368	0.517	---	0.775838	0.643982
IPI00230704	54126	Arhgef7	N							Rho guanine nucleotide exchange factor (GEF7)	receptor binding;small GTPase regulator activity;guanyl-nucleotide exchange factor activity	B cell mediated immunity;neurological system process;G-protein coupled receptor protein signaling pathway;JNK cascade;calcium-mediated signaling;cell motion;G-protein coupled receptor protein signaling pathway;JNK cascade;calcium-mediated signaling;cellular defense response		---	1.16881	0.656348	---	1.39445	0.952	---	1.24576	0.939815
IPI00230707	22628	Ywhag	Y	1.15715	0.000328764	1.05621	0.0966969	1.11582	0.295978	tyrosine 3-monooxygenase/tryptophan 5-monooxygenase activation protein, gamma polypeptide		cell cycle;signal transduction;cell cycle;signal transduction		1.18103	1.13046	1.1605	1.035	1.11068	1.025	1.23847	1.20581	0.930302
IPI00230715	67184	Ndufa13	Y	0.839057	0.169107	0.655096	0.130288	0.669618	0.189752	NADH dehydrogenase (ubiquinone) 1 alpha subcomplex, 13	oxidoreductase activity	apoptosis;regulation of transcription from RNA polymerase II promoter		0.961789	0.89926	0.682983	1.02081	0.50719	0.543	1.06511	0.443636	0.635421
IPI00230719	109880	Braf	N							Braf transforming gene	non-membrane spanning protein tyrosine kinase activity;transmembrane receptor protein kinase activity;transmembrane receptor protein serine/threonine kinase activity;transmembrane receptor protein tyrosine kinase activity;transmembrane receptor protein kinase activity	female gamete generation;immune system process;induction of apoptosis;cell cycle;transmembrane receptor protein serine/threonine kinase signaling pathway;JNK cascade;induction of apoptosis;I-kappaB kinase/NF-kappaB cascade;cell adhesion;phosphate metabolic process;protein amino acid phosphorylation;cell cycle;transmembrane receptor protein serine/threonine kinase signaling pathway;JNK cascade;ind…		1.23544	---	---	1.49522	---	---	1.16822	---	---
IPI00230754	67863	Slc25a11	Y	0.814544	0.252107	0.780701	0.368152	0.82422	0.341675	solute carrier family 25 (mitochondrial carrier oxoglutarate carrier), member 11	amino acid transmembrane transporter activity;transmembrane transporter activity;calcium ion binding;calmodulin binding	cation transport;phosphate transport;lipid transport;nucleobase, nucleoside, nucleotide and nucleic acid transport;phosphate metabolic process;nucleobase, nucleoside, nucleotide and nucleic acid metabolic process;lipid metabolic process	mitochondrial inner membrane;organelle	1.09141	0.762163	0.64969	1.23977	0.540575	0.71	1.16369	0.63707	0.755276
IPI00261455	626175	EG626175	N							predicted gene, EG626175				---	1.07353	1.1605	---	1.13123	0.861	---	1.13117	0.936961
IPI00261627	20916	Sucla2	Y	0.462583	0.0647449	0.953086	0.163258	0.919362	0.0125301	succinate-Coenzyme A ligase, ADP-forming, beta subunit	ligase activity	tricarboxylic acid cycle;carbohydrate metabolic process		0.819361	0.289297	0.41759	0.907271	1.00026	0.954	0.922337	0.949298	0.887497
IPI00262319	228355	Madd	N							MAP-kinase activating death domain				0.904178	---	---	0.797791	---	---	0.572211	---	---
IPI00262743	106529	Tecr	N							trans-2,3-enoyl-CoA reductase	oxidoreductase activity			1.31386	---	---	1.12015	---	---	1.01412	---	---
IPI00263013	18823	Plp1	Y	2.04156	0.0275045	1.05164	0.769328	1.23302	0.632267	proteolipid protein (myelin) 1	structural constituent of myelin sheath	neurological system process;cellular component morphogenesis;cellular component morphogenesis;ectoderm development;cellular component morphogenesis;nervous system development		3.0454	1.4918	1.87297	0.907271	0.884694	1.449	2.74661	0.7443	0.916985
IPI00263549	223649	Nrbp2	Y	0.537919	0.0464308	1.06092	0.553641	1.23331	0.00311222	nuclear receptor binding protein 2	protein kinase activity	intracellular protein transport;protein amino acid phosphorylation		0.817761	0.483323	0.393809	1.03703	0.916794	1.256	1.17388	1.21737	1.3127
IPI00263638	52589	Ncald	N							neurocalcin delta	calcium ion binding;calmodulin binding;small GTPase regulator activity	visual perception;sensory perception;G-protein coupled receptor protein signaling pathway;G-protein coupled receptor protein signaling pathway		1.19223	---	---	1.46279	---	---	1.05378	---	---
IPI00263822	18749	Prkacb	N							protein kinase, cAMP dependent, catalytic, beta	protein kinase activity	muscle contraction;neurological system process;mitosis;intracellular signaling cascade;protein amino acid phosphorylation;mitosis;intracellular signaling cascade		---	0.724985	0.743861	---	0.937339	0.981	---	1.07125	0.981669
IPI00263863	15528	Hspe1	Y	1.15986	0.00341749	1.07178	0.355812	1.10826	0.206265	heat shock protein 1 (chaperonin 10)		protein metabolic process		1.18263	1.10607	1.19284	1.21747	0.973291	1.039	1.2362	0.977682	1.12626
IPI00264501	233489	Picalm	Y	1.04283	0.704559	0.901558	0.00746698	0.874678	0.00035074	phosphatidylinositol binding clathrin assembly protein		intracellular protein transport;receptor-mediated endocytosis	vesicle coat	1.27705	0.972455	0.91318	0.921463	0.919362	0.865	0.886078	0.884119	0.854204
IPI00265107	268795	Gm5044	N							ribosomal protein L7a pseudogene	structural constituent of ribosome;nucleic acid binding	rRNA metabolic process;translation		0.774552	---	---	1.13434	---	---	0.795431	---	---
IPI00265239	670717; 100045925	ENSMUSG00000062038; LOC100045925	N							predicted gene, ENSMUSG00000062038; similar to cytochrome c				---	0.98175	1.31936	---	1.05162	1.115	---	1.06809	1.34218
IPI00265279	100041484; 100044056; 100046623	OTTMUSG00000020733; LOC100044056; LOC100046623	N							predicted gene, OTTMUSG00000020733; similar to UBE2D3; similar to UBE2D3				---	0.805151	0.674422	---	0.918078	0.992	---	1.01448	0.946473
IPI00265299	320707	Atp2b3	Y	1.15292	0.312021	0.852453	0.00838927	0.829445	0.00743086	ATPase, Ca++ transporting, plasma membrane 3	hydrolase activity;cation transmembrane transporter activity;ion channel activity	cation transport;cellular calcium ion homeostasis		1.43068	1.14673	0.934107	0.858613	0.802516	0.899	0.882679	0.775838	0.833277
IPI00265467	50779	Rgs6	N							regulator of G-protein signaling 6	protein binding;small GTPase regulator activity	G-protein coupled receptor protein signaling pathway;G-protein coupled receptor protein signaling pathway;dorsal/ventral axis specification		---	0.48797	0.607836	---	0.602208	0.912	---	0.499354	0.76574
IPI00265471	11564	Adsl	Y	1.27238	0.414894	1.06103	0.264169	1.0347	0.775303	adenylosuccinate lyase				2.16203	0.972455	0.979766	1.12319	0.969439	1.097	1.28493	0.973477	0.885595
IPI00266188	12632	Cfl2	Y	1.08787	0.707626	1.05193	0.574561	1.00373	0.952543	cofilin 2, muscle	structural constituent of cytoskeleton;actin binding	protein complex assembly;cellular component morphogenesis;cellular component morphogenesis;cellular component morphogenesis	actin cytoskeleton	1.64992	0.856272	0.911278	0.897134	1.09399	1.186	0.897409	1.02919	1.09487
IPI00266281	53382	Txnl1	Y	0.869152	0.649882	1.07358	0.324102	0.974473	0.791614	thioredoxin-like 1	oxidoreductase activity	immune system process;respiratory electron transport chain;apoptosis;meiosis;apoptosis;sulfur metabolic process;meiosis;apoptosis;response to stress		1.5283	0.602992	0.712471	1.04209	0.979711	1.212	1.15915	0.849427	0.939815
IPI00266899	14225	Fkbp1a	Y	0.932318	0.67074	1.04346	0.756253	1.0356	0.716516	FK506 binding protein 1a	isomerase activity	immune system process;neurological system process;negative regulation of apoptosis;cell cycle;negative regulation of apoptosis;calcium-mediated signaling;protein folding;cell cycle;negative regulation of apoptosis;calcium-mediated signaling;cellular defense response		0.686535	1.08283	1.09011	1.31884	0.848741	1.015	1.22827	0.906196	0.99784
IPI00267295	70247	Psmd1	Y	0.672251	0.0512231	1.00748	0.923321	0.940034	0.634957	proteasome (prosome, macropain) 26S subunit, non-ATPase, 1	protein binding;enzyme regulator activity	cell cycle;proteolysis;cell cycle		0.884974	0.632038	0.543152	0.92045	1.16333	0.955	0.756905	1.14799	0.955986
IPI00267855	54645	Gripap1	Y	0.773058	0.183726	1.05706	0.569275	0.916398	0.45687	GRIP1 associated protein 1				0.593717	1.03287	0.753374	0.937683	1.25963	1	0.788632	1.12486	0.867521
IPI00268673	56717	Mtor	Y	0.634964	0.133658	0.925944	0.736406	0.954438	0.800937	mechanistic target of rapamycin (serine/threonine kinase)	protein kinase activity;nucleotide kinase activity;nucleic acid binding	immune system process;induction of apoptosis;cell cycle;signal transduction;DNA repair;DNA recombination;protein amino acid phosphorylation;cell cycle;signal transduction;establishment or maintenance of chromatin architecture;establishment or maintenance of chromatin architecture;response to stress		0.784154	0.833035	0.391907	0.679186	1.39317	0.839	0.84302	1.34352	0.767642
IPI00269408	67826	Snap47	N							synaptosomal-associated protein, 47	SNAP receptor activity	intracellular protein transport;vesicle-mediated transport	SNARE complex	---	0.415937	0.460395	---	0.702362	1.039	---	0.80212	1.34789
IPI00269481	12345	Capzb	Y	1.12409	0.265792	1.08721	0.121217	1.06823	0.428851	capping protein (actin filament) muscle Z-line, beta	structural constituent of cytoskeleton;actin binding	cellular component morphogenesis;cellular component morphogenesis;cellular component morphogenesis	actin cytoskeleton	0.956988	1.13395	1.30889	1.1759	1.01566	1.076	1.24074	1.00081	0.981669
IPI00269613	54709	Eif3i	N							eukaryotic translation initiation factor 3, subunit I	translation factor activity, nucleic acid binding;translation initiation factor activity	translation		---	2.27371	1.41353	---	2.16487	1.161	---	1.68834	0.829472
IPI00269661	229279	Hnrnpa3	N							heterogeneous nuclear ribonucleoprotein A3	RNA splicing factor activity, transesterification mechanism;structural constituent of ribosome;poly(A) RNA binding	neurological system process;cell cycle;DNA replication;nuclear mRNA splicing, via spliceosome;mRNA polyadenylation;rRNA metabolic process;protein metabolic process;cell cycle;ectoderm development;nervous system development	ribonucleoprotein complex	0.987394	---	---	0.9833	---	---	1.04131	---	---
IPI00270110	69008	Cab39l	N							calcium binding protein 39-like	calcium ion binding;calcium-dependent phospholipid binding			---	1.05378	0.937912	---	1.03236	1.059	---	1.10699	1.07204
IPI00270326	19181	Psmc2	Y	0.957513	0.875815	1.11032	0.0443862	1.03957	0.740495	proteasome (prosome, macropain) 26S subunit, ATPase 2	hydrolase activity	proteolysis		1.5347	0.916687	0.624007	1.15563	1.14663	1.033	0.901941	1.28886	0.966449
IPI00270362	56508	Rapgef4	N							Rap guanine nucleotide exchange factor (GEF) 4	protein binding;small GTPase regulator activity;guanyl-nucleotide exchange factor activity	mitosis;transmembrane receptor protein tyrosine kinase signaling pathway;G-protein coupled receptor protein signaling pathway;MAPKKK cascade;mitosis;transmembrane receptor protein tyrosine kinase signaling pathway;G-protein coupled receptor protein signaling pathway;MAPKKK cascade		---	1.94607	0.944571	---	1.49589	---	---	0.836812	---
IPI00270767	68585	Rtn4	N							reticulon 4		intracellular protein transport;ectoderm development;nervous system development		---	0.999177	0.929351	---	1.03621	1.039	---	1.01237	0.877985
IPI00270877	59025	Usp14	N							ubiquitin specific peptidase 14	cysteine-type peptidase activity;ubiquitin-protein ligase activity;RNA splicing factor activity, transesterification mechanism;mRNA binding	gamete generation;nuclear mRNA splicing, via spliceosome;proteolysis		---	0.761001	0.85896	---	1.17874	1.084	---	1.20791	0.999742
IPI00271059	19342	Rab4b	N							RAB4B, member RAS oncogene family				---	0.550709	0.583104	---	0.947611	0.939	---	1.01763	0.868472
IPI00271166	15194	Htt	Y	1.12034	0.731761	0.908005	0.285743	1.1484	0.545044	huntingtin				2.07081	0.874861	0.776203	0.792722	1.04006	0.908	1.74609	0.931426	0.931254
IPI00271951	12304	Pdia4	N							protein disulfide isomerase associated 4	protein disulfide isomerase activity	protein modification process		---	1.06075	1.33553	---	0.875705	1.09	---	0.857837	1.04635
IPI00271986	57423	Atp5j2	Y	1.10828	0.585047	0.942719	0.793893	0.954929	0.827292	ATP synthase, H+ transporting, mitochondrial F0 complex, subunit f, isoform 2	catalytic activity;cation transmembrane transporter activity;hydrogen ion transmembrane transporter activity	oxidative phosphorylation;respiratory electron transport chain;cation transport		1.33466	1.30125	0.783813	1.37966	0.665125	0.913	1.4175	0.764274	0.803789
IPI00272104	13367	Diap1	N							diaphanous homolog 1 (Drosophila)				---	0.521664	0.654446	---	1.62429	0.749	---	1.2447	0.85896
IPI00272238	56307	Metap2	N							methionine aminopeptidase 2	metallopeptidase activity;transcription factor activity;transcription factor activity	translation;protein modification process;proteolysis		---	0.693615	0.726739	---	1.16204	1.178	---	1.11119	1.05967
IPI00272521	67604	1110007L15Rik	N							RIKEN cDNA 1110007L15 gene				---	0.415937	0.623055	---	0.893682	1.41	---	1.14273	1.36311
IPI00273164	214579	Aldh5a1	Y	1.01652	0.873591	1.02781	0.392447	1.00211	0.982089	aldhehyde dehydrogenase family 5, subfamily A1	oxidoreductase activity	nucleobase, nucleoside, nucleotide and nucleic acid metabolic process;cellular amino acid metabolic process		1.22904	0.895774	0.954083	1.0127	1.08629	0.987	1.19541	0.920913	0.914131
IPI00273646	14433; 100040053; 100041325; 100042025; 100042349; 100042746; 100046067; 100048291; 100101481	Gapdh; 100040053; 100041325; LOC100042025; ENSMUSG00000072451; OTTMUSG00000005227; LOC100046067; LOC100048291; ENSMUSG00000070490	N							glyceraldehyde-3-phosphate dehydrogenase; predicted gene, 100040053; predicted gene, 100041325; similar to Glyceraldehyde-3-phosphate dehydrogenase (GAPDH); predicted gene, ENSMUSG00000072451; predicted gene, OTTMUSG00000005227; similar to Glyceraldehyde-3-phosphate dehydrogenase (GAPDH); similar to Glyceraldehyde-3-phosphate dehydrogenase (GAPDH); predicted gene, ENSMUSG00000070490	oxidoreductase activity	glycolysis		---	0.194026	0.321516	---	0.993836	0.975	---	0.999759	0.879887
IPI00273803	66480	Rpl15	Y	0.969755	0.827904	0.96378	0.157976	1.05185	0.435363	ribosomal protein L15	structural constituent of ribosome;nucleic acid binding	translation		1.08821	0.744736	1.1253	0.997492	0.968155	0.927	0.9382	1.09122	1.13672
IPI00274175	330948	Gm5121	N							predicted gene 5121	structural constituent of ribosome;nucleic acid binding	translation		0.833764	---	---	0.941738	---	---	0.771636	---	---
IPI00274186	109689	Arrb1	N							arrestin, beta 1	protein binding	visual perception;sensory perception;intracellular protein transport;endocytosis;G-protein coupled receptor protein signaling pathway;G-protein coupled receptor protein signaling pathway		1.26585	---	1.10628	1.10697	---	1.473	1.03338	---	1.11484
IPI00274407	233870	Tufm	Y	0.504178	0.0792967	0.952378	0.249295	0.877293	0.12551	Tu translation elongation factor, mitochondrial	GTPase activity;translation factor activity, nucleic acid binding;protein binding;translation initiation factor activity;translation elongation factor activity	translation		0.897777	0.347388	0.410931	1.02283	0.90909	0.929	0.771636	0.971374	0.900814
IPI00274747	229663	Csde1	N							cold shock domain containing E1, RNA binding				---	---	---	---	---	---	---	---	---
IPI00275512	68606	Ppm1f	Y	1.17943	0.388946	0.994368	0.944908	1.23233	0.0667522	protein phosphatase 1F (PP2C domain containing)	phosphoprotein phosphatase activity;phosphoprotein phosphatase activity;protein binding;kinase inhibitor activity;kinase regulator activity	MAPKKK cascade;protein amino acid phosphorylation;MAPKKK cascade		1.65313	1.04333	0.951229	1.09886	1.04648	0.855	1.44129	1.19845	1.08345
IPI00276222	218952	Fermt2	N							fermitin family homolog 2 (Drosophila)				---	0.89926	0.902717	---	1.09399	1.074	---	1.35719	1.05586
IPI00277001	26441	Psma4	Y	1.2279	0.0252067	1.02781	0.190135	1.12952	0.00247243	proteasome (prosome, macropain) subunit, alpha type 4	peptidase activity	proteolysis		1.11382	1.36516	1.21757	0.994451	1.03492	1.055	1.09003	1.14483	1.15479
IPI00278804	107767	Scamp1	N							secretory carrier membrane protein 1	transferase activity	intracellular protein transport;exocytosis;endocytosis		---	0.692453	0.879887	---	0.744735	0.888	---	0.721172	0.807594
IPI00279079	110135	Fgb	N							fibrinogen, B beta polypeptide	receptor binding	cell surface receptor linked signal transduction;cell-matrix adhesion;cell-cell adhesion	extracellular region	---	4.28717	5.1823	---	1.62686	1.873	---	1.67257	1.37262
IPI00279218	235606	Apeh	N							acylpeptide hydrolase				---	1.58707	1.00925	---	1.12352	1.074	---	1.34037	1.52197
IPI00279443	73442	Hspa12a	Y	0.56203	0.344486	1.00135	0.94377	0.974612	0.555456	heat shock protein 12A	protein kinase activity	intracellular signaling cascade;protein amino acid phosphorylation;intracellular signaling cascade		1.61472	0.276517	0.397614	0.994451	0.974575	1.036	0.991455	0.903042	1.03399
IPI00279474	216558	Ugp2	N							UDP-glucose pyrophosphorylase 2	nucleotidyltransferase activity	polysaccharide metabolic process		1.23064	---	---	1.13637	---	---	1.19201	---	---
IPI00280156	433229	EG433229	N							predicted gene, EG433229				---	1.0259	1.01116	---	0.989984	0.933	---	0.910401	0.80474
IPI00281011	17357	Marcksl1	N							MARCKS-like 1	structural constituent of cytoskeleton;receptor binding;actin binding	calcium-mediated signaling;calcium-mediated signaling	actin cytoskeleton	1.37307	---	---	1.09177	---	---	0.884945	---	---
IPI00281761	69017	Prrt2	Y	0.853882	0.00888913	0.89598	0.00349299	0.870085	0.232293	proline-rich transmembrane protein 2				0.86577	0.801666	0.897009	0.924504	0.869285	0.895	0.92347	0.994502	0.717227
IPI00282957	245877	Mtap7d1	N							microtubule-associated protein 7 domain containing 1	structural constituent of cytoskeleton;microtubule binding	spermatogenesis;cellular component morphogenesis;cellular component morphogenesis;cellular component morphogenesis	microtubule	---	0.86789	0.653495	---	1.05162	1.143	---	0.890427	0.883692
IPI00283511	216134	Pdxk	Y	0.726501	0.114596	0.924672	0.0482002	1.02556	0.781278	pyridoxal (pyridoxine, vitamin B6) kinase	kinase activity	vitamin catabolic process		0.534505	0.788885	0.909375	0.874833	0.955315	0.946	1.19541	1.01237	0.891302
IPI00283600	66972	Slc25a23	N							solute carrier family 25 (mitochondrial carrier; phosphate carrier), member 23	amino acid transmembrane transporter activity;transmembrane transporter activity;calcium ion binding;calmodulin binding	cation transport;phosphate transport;lipid transport;nucleobase, nucleoside, nucleotide and nucleic acid transport;phosphate metabolic process;nucleobase, nucleoside, nucleotide and nucleic acid metabolic process;lipid metabolic process	mitochondrial inner membrane;organelle	---	0.95038	1.15765	---	0.708782	0.921	---	0.667557	0.822813
IPI00283611	15275	Hk1	Y	1.33484	0.0587879	0.95675	0.403043	0.957272	0.344805	hexokinase 1	carbohydrate kinase activity	glycolysis		1.66113	1.22574	1.16811	0.875846	1.02979	0.971	0.920071	1.03866	0.917936
IPI00283862	26440	Psma1	Y	1.11425	0.311214	0.99462	0.969463	0.982758	0.822595	proteasome (prosome, macropain) subunit, alpha type 1	peptidase activity	proteolysis		0.926582	1.19088	1.25372	0.763324	1.12481	1.146	0.856618	1.01027	1.09677
IPI00284521	208869	Dock3	N							dedicator of cyto-kinesis 3	protein binding;small GTPase regulator activity;guanyl-nucleotide exchange factor activity	intracellular protein transport;phagocytosis;intracellular signaling cascade;cell motion;intracellular signaling cascade		---	---	---	---	---	---	---	---	---
IPI00284806	15452	Hprt1	Y	1.13416	0.37649	0.970165	0.0729035	1.04813	0.167576	hypoxanthine guanine phosphoribosyl transferase 1	transferase activity, transferring glycosyl groups;intramolecular transferase activity	monosaccharide metabolic process;purine base metabolic process		1.46109	0.996854	1.00164	0.946806	0.977143	0.987	1.10476	1.0376	1.0045
IPI00307837	13627	Eef1a1	Y	0.527744	0.0721848	1.03111	0.384732	1.01156	0.889167	eukaryotic translation elongation factor 1 alpha 1	GTPase activity;translation factor activity, nucleic acid binding;protein binding;translation initiation factor activity;translation elongation factor activity	translation		0.886575	0.376434	0.440419	1.00256	1.09784	0.996	0.898542	1.17006	0.984522
IPI00307991	12928	Crk	Y	0.944579	0.669958	0.980282	0.874965	1.03402	0.817757	v-crk sarcoma virus CT10 oncogene homolog (avian)		G-protein coupled receptor protein signaling pathway;G-protein coupled receptor protein signaling pathway		1.19704	0.786562	0.895107	1.05629	0.776835	1.148	1.16255	0.788453	1.20616
IPI00308162	78830	Slc25a12	Y	0.833691	0.301626	0.782269	0.344826	0.814304	0.376794	solute carrier family 25 (mitochondrial carrier, Aralar), member 12	amino acid transmembrane transporter activity;transmembrane transporter activity;calcium ion binding;calmodulin binding	cation transport;phosphate transport;lipid transport;nucleobase, nucleoside, nucleotide and nucleic acid transport;phosphate metabolic process;nucleobase, nucleoside, nucleotide and nucleic acid metabolic process;lipid metabolic process	mitochondrial inner membrane;organelle	1.12182	0.769134	0.671568	1.1536	0.521314	0.796	1.17048	0.571891	0.806643
IPI00308195	217830	9030617O03Rik	N							RIKEN cDNA 9030617O03 gene				---	0.683159	0.978815	---	0.539291	1.047	---	0.626558	1.09201
IPI00308222	13169	Dbnl	Y	0.787815	0.0380499	1.02282	0.496512	0.957184	0.217609	drebrin-like	structural constituent of cytoskeleton;actin binding	cellular component morphogenesis;cellular component morphogenesis;cellular component morphogenesis	actin cytoskeleton	0.918581	0.711043	0.748618	1.0502	0.963019	1.058	0.909873	1.00922	0.955034
IPI00308333	73825	Klraq1	N							KLRAQ motif containing 1				---	---	---	---	---	---	---	---	---
IPI00308484	13602	Sparcl1	N							SPARC-like 1 (mast9, hevin)	growth factor activity	signal transduction;cell-cell signaling;signal transduction;cell-cell signaling	extracellular matrix	---	1.06424	0.930302	---	1.09784	0.874	---	1.28676	1.17382
IPI00308691	20525	Slc2a1	Y	1.19138	0.399567	0.74585	0.0924316	0.83023	0.215502	solute carrier family 2 (facilitated glucose transporter), member 1	carbohydrate transmembrane transporter activity;transmembrane transporter activity	anion transport;extracellular transport;carbohydrate transport;carbohydrate metabolic process		1.68353	1.12814	0.890351	0.973163	0.659989	0.646	1.06851	0.719069	0.744813
IPI00308706	19983; 100043295	Rpl5; OTTMUSG00000022843	N							ribosomal protein L5; predicted gene, OTTMUSG00000022843	structural constituent of ribosome;nucleic acid binding	translation		---	1.23503	1.25182	---	1.16975	0.743	---	0.985041	1.12245
IPI00308851	239318	Plcxd3	N							phosphatidylinositol-specific phospholipase C, X domain containing 3				---	0.927144	1.51531	---	1.1813	0.87	---	1.02814	0.911278
IPI00308882	227197	Ndufs1	Y	0.840227	0.296825	0.911898	0.502107	0.818005	0.158804	NADH dehydrogenase (ubiquinone) Fe-S protein 1	oxidoreductase activity	respiratory electron transport chain		1.07221	0.852786	0.648738	1.15766	0.864149	0.758	0.993722	0.828402	0.664909
IPI00308885	15510	Hspd1	Y	1.16525	0.130212	1.06672	0.00267059	1.07056	0.193517	heat shock protein 1 (chaperonin)		protein folding;protein complex assembly		1.36827	1.0654	1.08535	1.06642	1.04905	1.085	1.14442	0.986092	1.08726
IPI00308938	12334	Capn2	N							calpain 2	cysteine-type peptidase activity;calcium ion binding;calmodulin binding;calcium-dependent phospholipid binding	immune system process;induction of apoptosis;induction of apoptosis;proteolysis;induction of apoptosis		---	0.369463	0.616397	---	1.03236	1.036	---	0.968221	1.09106
IPI00309035	103963	Rpn1	Y	0.799116	0.000353493	0.981146	0.874527	0.937422	0.574097	ribophorin I	transferase activity, transferring glycosyl groups	translation;protein amino acid glycosylation		0.830563	0.777267	0.790472	1.07859	0.783256	1.118	0.827157	0.860991	1.15669
IPI00309207	18472	Pafah1b1	Y	1.0967	0.547895	0.983254	0.629846	0.950643	0.107048	platelet-activating factor acetylhydrolase, isoform 1b, subunit 1	methyltransferase activity;nuclease activity;ubiquitin-protein ligase activity;RNA splicing factor activity, transesterification mechanism;mRNA binding;chromatin binding;protein binding;kinase inhibitor activity;kinase regulator activity	DNA metabolic process;transcription from RNA polymerase II promoter;nuclear mRNA splicing, via spliceosome;protein modification process;ectoderm development;nervous system development;RNA localization		1.45309	0.961999	0.94362	0.949847	1.04905	0.954	0.997121	0.936683	0.919839
IPI00309262	12568	Cdk5	Y	0.616537	0.084121	0.965432	0.695083	0.943865	0.615456	cyclin-dependent kinase 5	non-membrane spanning protein tyrosine kinase activity	mitosis;cell surface receptor linked signal transduction;intracellular signaling cascade;glycogen metabolic process;protein amino acid phosphorylation;mitosis;cell surface receptor linked signal transduction;intracellular signaling cascade;segment specification;ectoderm development;mesoderm development;embryonic development;nervous system development		0.940985	0.494941	0.5032	0.988368	0.826912	1.101	0.789765	0.933529	1.14052
IPI00309322	15369	Hmox2	Y	0.843237	0.561578	0.919986	0.623868	1.00594	0.889851	heme oxygenase (decycling) 2	oxidoreductase activity	porphyrin metabolic process		1.43228	0.706395	0.592616	0.675132	1.02337	1.127	1.04924	1.04496	0.9284
IPI00309481	13822	Epb4.1l2	Y	0.601331	0.062734	0.947694	0.0495183	0.933532	0.231126	erythrocyte protein band 4.1-like 2				0.891375	0.470543	0.51842	0.979245	0.948895	0.916	0.925736	1.01973	0.861814
IPI00309953	207227	Stxbp5l	N							syntaxin binding protein 5-like		synaptic vesicle exocytosis;intracellular protein transport;exocytosis;synaptic transmission;synaptic transmission;ectoderm development;nervous system development		0.942586	---	---	1.1019	---	---	1.11836	---	---
IPI00310035	14085	Fah	N							fumarylacetoacetate hydrolase	hydrolase activity;isomerase activity	cellular amino acid catabolic process		---	1.31171	0.92079	---	1.07601	0.96	---	1.31935	0.989279
IPI00310091	51792	Ppp2r1a	Y	1.10888	0.264481	0.978082	0.223508	1.03609	0.693776	protein phosphatase 2 (formerly 2A), regulatory subunit A (PR 65), alpha isoform	phosphoprotein phosphatase activity;phosphoprotein phosphatase activity			1.29946	1.03868	1.01021	1.00864	0.964303	0.962	1.20334	1.02604	0.900814
IPI00310240	11749	Anxa6	N							annexin A6				0.55691	---	---	1.09278	---	---	1.36651	---	---
IPI00310764	16800	Arhgef2	Y	0.478181	0.0988542	0.935077	0.476298	1.01455	0.941807	rho/rac guanine nucleotide exchange factor (GEF) 2	protein binding;small GTPase regulator activity;guanyl-nucleotide exchange factor activity	amino acid transport;intracellular protein transport;phagocytosis;apoptosis;cell cycle;signal transduction;cell adhesion;cellular amino acid metabolic process;cell cycle;signal transduction;cell adhesion		0.886575	0.269546	0.457541	0.986341	0.79096	1.048	0.739909	1.00186	1.40877
IPI00310916	12520	Cd81	N							CD 81 antigen				---	1.16764	1.29938	---	1.05418	1.183	---	0.838914	0.901765
IPI00311072	18041	Nfs1	N							nitrogen fixation gene 1 (S. cerevisiae)	lyase activity	sulfur metabolic process;cellular amino acid biosynthetic process		---	---	---	---	---	---	---	---	---
IPI00311236	19989	Rpl7	Y	0.86639	0.318452	0.91643	0.212292	0.98978	0.951002	ribosomal protein L7	structural constituent of ribosome;nucleic acid binding	translation		0.792156	0.738927	1.11104	0.933628	1.00411	0.821	0.742175	1.02499	1.27465
IPI00311247	73094	Sgip1	N							SH3-domain GRB2-like (endophilin) interacting protein 1				---	0.672702	0.856106	---	0.966871	1.261	---	1.01763	1.01496
IPI00311369	50933	Uchl3	N							ubiquitin carboxyl-terminal esterase L3 (ubiquitin thiolesterase)	cysteine-type peptidase activity	proteolysis		0.937785	---	---	1.13434	---	---	0.773902	---	---
IPI00311395	68671	Pcyt2	Y	0.86027	0.0791356	0.939278	0.710689	1.15998	0.07448	phosphate cytidylyltransferase 2, ethanolamine	nucleotidyltransferase activity	phospholipid metabolic process		0.758549	0.895774	0.936961	0.973163	1.20955	0.704	1.17275	1.2836	1.03684
IPI00311405	58235	Pvrl1	N							poliovirus receptor-related 1	receptor activity	immune system process;signal transduction;cell-cell adhesion;signal transduction;cell-cell adhesion		0.715341	---	---	0.777516	---	---	0.661726	---	---
IPI00311443	70747	Tspan2	N							tetraspanin 2	receptor activity;receptor binding	gamete generation;immune system process;neurological system process;signal transduction;cell-cell adhesion;cell motion;signal transduction;cell-cell adhesion;blood coagulation		---	---	---	---	---	---	---	---	---
IPI00311461	108664	Atp6v1h	Y	1.07254	0.217518	0.966304	0.469931	0.956956	0.324665	ATPase, H+ transporting, lysosomal V1 subunit H	hydrolase activity;cation transmembrane transporter activity;hydrogen ion transporting ATP synthase activity, rotational mechanism	cation transport;nucleobase, nucleoside, nucleotide and nucleic acid metabolic process	proton-transporting ATP synthase complex	1.16663	1.07005	0.988327	0.907271	1.04905	0.948	1.03338	0.933529	0.908424
IPI00311515	17957	Napb	Y	0.960987	0.600507	0.883867	0.343488	0.784172	0.0118501	N-ethylmaleimide sensitive fusion protein attachment protein beta		intracellular protein transport		1.09942	0.929467	0.868472	1.07859	0.72419	0.884	0.870215	0.76953	0.720081
IPI00311682	11928	Atp1a1	Y	1.2026	0.0688181	0.776734	0.000708401	0.808365	0.314858	ATPase, Na+/K+ transporting, alpha 1 polypeptide	hydrolase activity;cation transmembrane transporter activity;ion channel activity	cation transport;cellular calcium ion homeostasis		1.29145	1.30009	1.03589	0.812996	0.740883	0.778	1.16822	0.696993	0.648738
IPI00311726	29816	Hip1r	N							huntingtin interacting protein 1 related	structural constituent of cytoskeleton;actin binding	apoptosis;cellular component morphogenesis;cellular component morphogenesis;cellular component morphogenesis	actin cytoskeleton	---	0.930629	0.591665	---	1.10555	0.543	---	1.12801	0.531737
IPI00311833	66663	Uba5	Y	0.728156	0.0243648	0.874254	0.0126404	0.720527	0.419552	ubiquitin-like modifier activating enzyme 5	ligase activity	intracellular signaling cascade;coenzyme metabolic process;protein modification process;proteolysis;intracellular signaling cascade		0.60972	0.816769	0.775252	0.83327	0.927066	0.865	0.350125	1.13222	0.94362
IPI00312058	12359	Cat	Y	1.36759	0.00736836	1.19615	0.0955297	1.3573	0.00401541	catalase	oxidoreductase activity;peroxidase activity	immune system process;respiratory electron transport chain;oxygen and reactive oxygen species metabolic process		1.49149	1.41511	1.21187	1.02993	1.36877	1.214	1.30985	1.27099	1.50199
IPI00312076	16568	Kif3a	N							kinesin family member 3A				---	0.998016	1.02923	---	1.33025	0.837	---	0.987144	1.01686
IPI00312128	21849	Trim28	N							tripartite motif-containing 28				---	0.463572	0.461346	---	0.82948	1.006	---	1.15324	1.06252
IPI00312244	170731	Mfn2	N							mitofusin 2	nucleotide phosphatase activity;nucleotide phosphatase activity	intracellular protein transport;mitochondrial transport;mitochondrial transport		---	---	---	---	---	---	---	---	---
IPI00312527	12933	Crmp1	Y	1.13185	0.00167354	1.06056	0.312132	1.18821	0.000964872	collapsin response mediator protein 1				1.16183	1.09793	1.13672	0.957957	1.11582	1.116	1.20108	1.22158	1.14338
IPI00312752	20405	Sh3gl1	Y	1.02398	0.813583	0.913415	0.209396	0.930453	0.559726	SH3-domain GRB2-like 1	structural constituent of cytoskeleton	neurological system process;carbohydrate transport;synaptic transmission;carbohydrate metabolic process;synaptic transmission;cellular component morphogenesis;cellular component morphogenesis;cellular component morphogenesis	actin cytoskeleton	1.17463	1.06889	0.855155	1.0056	0.81664	0.928	1.12176	0.947195	0.75813
IPI00312767	73447	Wdr13	N							WD repeat domain 13				---	0.882994	0.891302	---	0.987416	1.132	---	1.00502	1.22233
IPI00313151	26757	Dpysl4	Y	1.20668	0.113629	1.08337	0.367381	1.1995	0.10553	dihydropyrimidinase-like 4	hydrolase activity	nucleobase, nucleoside, nucleotide and nucleic acid metabolic process		1.0034	1.29545	1.3517	0.925518	1.1813	1.163	1.01072	1.34563	1.26894
IPI00313222	19988	Rpl6	N							ribosomal protein L6	structural constituent of ribosome;nucleic acid binding	translation		0.836965	---	---	1.00459	---	---	0.430575	---	---
IPI00313296	107702	Rnh1	N							ribonuclease/angiogenin inhibitor 1	protein binding;enzyme inhibitor activity			0.409681	---	---	0.77042	---	---	1.36764	---	---
IPI00313475	11949	Atp5c1	Y	1.30941	0.0193012	0.927186	0.775405	0.899934	0.601116	ATP synthase, H+ transporting, mitochondrial F1 complex, gamma polypeptide 1	hydrolase activity;cation transmembrane transporter activity;hydrogen ion transmembrane transporter activity	cation transport;purine base metabolic process		1.32826	1.46972	1.15004	1.42325	0.603492	0.928	1.30532	0.741146	0.753374
IPI00313479	192897	Itgb4	N							integrin beta 4	receptor activity	immune system process;signal transduction;cell-matrix adhesion;cell-cell adhesion;cell motion;signal transduction;cell-matrix adhesion;cell-cell adhesion;blood coagulation	extracellular matrix	1.33626	---	---	1.18097	---	---	1.20561	---	---
IPI00313539	320271	Scai	Y	0.721406	0.279179	1.00564	0.925314	1.0389	0.651495	suppressor of cancer cell invasion				1.20824	0.51934	0.598323	1.12319	0.969439	0.934	1.14216	1.10383	0.8894
IPI00313558	213827	Arcn1	Y	0.80884	0.0709156	0.89993	0.306408	0.904832	0.273339	archain 1		intracellular protein transport;exocytosis	vesicle coat	0.750548	0.733117	0.961693	0.918422	1.04006	0.763	0.86115	0.814735	1.05586
IPI00313841	11972	Atp6v0d1	Y	0.87566	0.383777	0.540187	0.0563523	0.578932	0.088565	ATPase, H+ transporting, lysosomal V0 subunit D1	hydrolase activity;cation transmembrane transporter activity;hydrogen ion transmembrane transporter activity	cation transport		1.13302	0.82955	0.714373	0.775489	0.579095	0.351	0.939333	0.47938	0.430907
IPI00313962	22223	Uchl1	Y	1.1388	0.430891	0.982817	0.623838	0.993707	0.90899	ubiquitin carboxy-terminal hydrolase L1	cysteine-type peptidase activity	proteolysis		1.5299	1.0108	0.955034	0.980259	1.04134	0.93	0.963128	1.09963	0.926497
IPI00314069	56360	Acot9	Y	0.985633	0.831515	1.01798	0.832455	1.1139	0.318623	acyl-CoA thioesterase 9	hydrolase activity, acting on ester bonds	fatty acid metabolic process		0.876973	1.09212	0.999742	0.891052	1.17103	1.011	1.32005	1.10068	0.951229
IPI00314153	107271	Yars	Y	1.01225	0.894933	0.902034	0.528068	1.08705	0.1791	tyrosyl-tRNA synthetase	aminoacyl-tRNA ligase activity	tRNA aminoacylation for protein translation		1.15223	1.04797	0.85896	0.669049	1.04776	1.047	1.1161	1.16901	0.984522
IPI00314191	12408	Cbr1	Y	0.323061	0.000446954	0.974017	0.424787	0.930235	0.277331	carbonyl reductase 1	oxidoreductase activity	visual perception;sensory perception;steroid metabolic process		0.366472	0.261413	0.351955	0.999519	0.918078	1.007	0.829423	0.993451	0.976913
IPI00314439	22123	Psmd3	N							proteasome (prosome, macropain) 26S subunit, non-ATPase, 3	protein binding;enzyme activator activity	proteolysis		1.27385	---	---	0.979245	---	---	0.898542	---	---
IPI00314467	26446	Psmb3	N							proteasome (prosome, macropain) subunit, beta type 3	peptidase activity	proteolysis		0.880173	---	---	1.02588	---	---	0.941599	---	---
IPI00314736	11737	Anp32a	Y	0.94702	0.328209	1.00574	0.961443	1.05322	0.235457	acidic (leucine-rich) nuclear phosphoprotein 32 family, member A	protein binding;phosphatase inhibitor activity;phosphatase regulator activity			0.91218	0.892289	1.0435	0.86875	0.936055	1.251	0.978991	1.07966	1.10533
IPI00314748	22388	Wdr1	Y	1.04121	0.428437	1.07505	0.127905	1.02914	0.446999	WD repeat domain 1	structural constituent of cytoskeleton;actin binding	sensory perception of sound;sensory perception;cell motion	actin cytoskeleton	0.956988	1.05262	1.12055	1.08163	1.00411	1.144	0.963128	1.04917	1.07869
IPI00314749	54403	Slc4a4	Y	0.591948	0.0185513	0.738355	0.273433	0.757257	0.353484	solute carrier family 4 (anion exchanger), member 4	cation transmembrane transporter activity	cation transport;cellular component morphogenesis;cellular component morphogenesis;cellular component morphogenesis		0.734545	0.61461	0.459444	0.993437	0.880841	0.46	1.12289	0.457303	0.845643
IPI00314788	109900	Asl	N							argininosuccinate lyase	lyase activity	nitrogen compound metabolic process;purine base metabolic process;cellular amino acid biosynthetic process		---	1.16648	1.15194	---	0.875705	1.167	---	1.38873	1.17287
IPI00314829	75805	Nln	N							neurolysin (metallopeptidase M3 family)	metallopeptidase activity	intracellular protein transport;proteolysis;mitochondrial transport;mitochondrial transport		---	1.04333	1.21948	---	1.06446	0.959	---	1.13117	1.13862
IPI00314844	19230	Twf1	Y	1.05848	0.711952	0.996795	0.955445	1.02806	0.879502	twinfilin, actin-binding protein, homolog 1 (Drosophila)	structural constituent of cytoskeleton;actin binding	cell motion;cellular component morphogenesis;cellular component morphogenesis;cellular component morphogenesis	actin cytoskeleton	1.38907	0.853948	0.999742	1.08366	1.01438	0.901	0.734244	1.2857	1.15099
IPI00314950	11837; 64336	Arbp; Rplp0	N							ribosomal protein, large, P0	structural constituent of ribosome;nucleic acid binding	translation		0.742546	---	---	1.04615	---	---	0.886078	---	---
IPI00315100	11848	Rhoa	Y	1.05406	0.792096	0.95945	0.13185	1.0379	0.0404441	ras homolog gene family, member A	GTPase activity;protein binding	intracellular protein transport;receptor-mediated endocytosis;G-protein coupled receptor protein signaling pathway;intracellular signaling cascade;G-protein coupled receptor protein signaling pathway;intracellular signaling cascade		1.5315	0.869052	0.879887	0.96708	0.920646	0.992	1.02771	1.06389	1.02257
IPI00315302	17991	Ndufa2	Y	0.522533	0.200351	0.834626	0.528543	0.768963	0.2785	NADH dehydrogenase (ubiquinone) 1 alpha subcomplex, 2	oxidoreductase activity	oxidative phosphorylation;respiratory electron transport chain		0.224044	0.821417	0.775252	1.39183	0.584232	0.715	1.15915	0.674916	0.581201
IPI00315359	16498	Kcnab2	Y	0.771742	0.378712	1.02667	0.834096	0.784099	0.0447061	potassium voltage-gated channel, shaker-related subfamily, beta member 2	oxidoreductase activity;voltage-gated potassium channel activity;voltage-gated potassium channel activity;cation channel activity	cation transport;metabolic process		1.30106	0.616934	0.57264	1.02993	0.835901	1.257	0.864549	0.841017	0.663007
IPI00315452	18950	Pnp1	N							purine-nucleoside phosphorylase 1				---	1.23735	1.11008	---	1.29558	1.154	---	1.06599	1.36216
IPI00315463	13476	Reep5	N							receptor accessory protein 5				1.62112	---	---	1.37662	---	---	0.948398	---	---
IPI00315488	104458	Rars	Y	0.920037	0.447682	1.1739	0.0251623	1.22186	0.021154	arginyl-tRNA synthetase	aminoacyl-tRNA ligase activity;RNA binding	tRNA aminoacylation for protein translation		0.81456	0.853948	1.1196	1.0867	1.16846	1.274	1.22601	1.11014	1.34028
IPI00315550	30926	Glrx3	Y	0.712688	0.029302	0.989506	0.894822	1.07705	0.146606	glutaredoxin 3	oxidoreductase activity	immune system process;respiratory electron transport chain;sulfur metabolic process;oxygen and reactive oxygen species metabolic process;response to stress		0.873772	0.647142	0.640177	0.957957	1.1415	0.886	0.992589	1.11014	1.13387
IPI00315794	66427	Cyb5b	Y	0.761084	0.523703	1.01887	0.886829	0.797111	0.378188	cytochrome b5 type B	oxidoreductase activity	respiratory electron transport chain;steroid metabolic process		0.348869	1.18507	1.06633	1.28944	0.850025	0.965	0.506492	1.05758	0.945522
IPI00315879	66054	Cndp2	Y	1.13262	0.0141547	0.961087	0.665195	1.08609	0.0153525	CNDP dipeptidase 2 (metallopeptidase M20 family)	metallopeptidase activity;deacetylase activity	cellular amino acid biosynthetic process;protein amino acid phosphorylation;proteolysis		1.19063	1.07353	1.13672	0.811983	1.02465	1.067	1.13083	1.06914	1.05967
IPI00315908	67900	1700020C11Rik	N							RIKEN cDNA 1700020C11 gene		apoptosis		---	---	---	---	---	---	---	---	---
IPI00315999	66144	Atp6v1f	N							ATPase, H+ transporting, lysosomal V1 subunit F	hydrolase activity;cation transmembrane transporter activity;hydrogen ion transmembrane transporter activity	cation transport;nucleobase, nucleoside, nucleotide and nucleic acid metabolic process		1.11222	---	---	1.08264	---	---	0.858884	---	---
IPI00316133	66661	Srp72	N							signal recognition particle 72				0.5057	---	---	0.840366	---	---	0.708182	---	---
IPI00316469	68292	Stt3b	N							STT3, subunit of the oligosaccharyltransferase complex, homolog B (S. cerevisiae)	transferase activity, transferring glycosyl groups	protein amino acid glycosylation		0.548908	---	---	0.815024	---	---	1.02885	---	---
IPI00316491	15130	Hbb-b2	Y	1.69058	0.312516	0.935576	0.609222	1.31427	0.263744	hemoglobin, beta adult minor chain				0.681734	2.55255	2.77664	0.816037	1.18901	0.844	1.43449	1.79662	0.880838
IPI00316495	67295	Rab3c	Y	0.862093	0.567569	1.03916	0.553647	0.992415	0.893348	RAB3C, member RAS oncogene family				1.38907	0.681997	0.676324	1.15867	1.02594	0.944	1.02545	1.06599	0.894156
IPI00316623	12388	Ctnnd1	N							catenin (cadherin associated protein), delta 1	structural constituent of cytoskeleton;intermediate filament binding	signal transduction;cell adhesion;signal transduction;cell adhesion	intermediate filament cytoskeleton;cell junction	---	---	---	---	---	---	---	---	---
IPI00316740	13194	Ddb1	Y	1.26693	3.40276e-05	1.03867	0.253797	1.10276	0.206932	damage specific DNA binding protein 1	damaged DNA binding;poly(A) RNA binding	DNA repair;mRNA polyadenylation;establishment or maintenance of chromatin architecture;establishment or maintenance of chromatin architecture		1.25465	1.25013	1.29653	1.08568	0.984847	1.048	1.19315	1.15955	0.969303
IPI00316989	105298	Epdr1	N							ependymin related protein 1 (zebrafish)				---	---	---	---	---	---	---	---	---
IPI00317134	75786	Ckap5	Y	0.783993	0.000290331	0.964059	0.715971	1.00908	0.950223	cytoskeleton associated protein 5	structural constituent of cytoskeleton;microtubule binding	cell cycle;cell cycle;cellular component morphogenesis;cellular component morphogenesis;cellular component morphogenesis	microtubule	0.795357	0.752869	0.80474	0.81401	0.978427	1.125	1.31552	0.837863	0.932205
IPI00317289	67665	Dctn4	N							dynactin 4	structural constituent of cytoskeleton;actin binding	intracellular protein transport;vesicle-mediated transport;cellular component morphogenesis;cellular component morphogenesis;cellular component morphogenesis	microtubule;actin cytoskeleton	---	1.14324	1.26228	---	1.0452	1.279	---	1.04496	0.763837
IPI00317309	11747	Anxa5	Y	1.01836	0.911944	0.928005	0.211944	1.03475	0.777021	annexin A5	calcium ion binding;calcium-dependent phospholipid binding	synaptic vesicle exocytosis;intracellular protein transport;exocytosis;calcium-mediated signaling;fatty acid metabolic process;cell motion;calcium-mediated signaling		1.36187	0.803989	0.964547	0.956943	0.841037	0.993	1.2702	0.860991	1.01306
IPI00317590	20084	Rps18	N							ribosomal protein S18	structural constituent of ribosome;nucleic acid binding	translation		---	0.935277	1.02828	---	1.01952	0.809	---	0.979785	0.964547
IPI00317710	18415	Hspa4l	Y	0.913993	0.46328	1.0041	0.86927	0.984265	0.840113	heat shock protein 4 like		immune system process;protein folding;protein complex assembly;response to stress		1.14102	0.82374	0.81235	0.963025	1.04391	1.007	1.13423	0.949298	0.885595
IPI00317740	14694	Gnb2l1	N							guanine nucleotide binding protein (G protein), beta polypeptide 2 like 1		protein targeting;signal transduction;signal transduction		---	0.893451	1.05016	---	1.0773	0.889	---	0.94299	1.05111
IPI00317794	17975	Ncl	N							nucleolin	RNA splicing factor activity, transesterification mechanism;structural constituent of ribosome;poly(A) RNA binding	neurological system process;cell cycle;DNA replication;nuclear mRNA splicing, via spliceosome;mRNA polyadenylation;rRNA metabolic process;protein metabolic process;cell cycle;ectoderm development;nervous system development	ribonucleoprotein complex	---	0.982912	1.12721	---	0.9887	0.985	---	1.02499	1.31175
IPI00317902	19173	Psmb5	Y	1.03068	0.901902	0.940196	0.507701	1.1	0.12112	proteasome (prosome, macropain) subunit, beta type 5	peptidase activity	proteolysis		0.654529	1.38142	1.21092	0.793736	1.03364	1.013	1.1093	1.19109	1.00735
IPI00318496	14415	Gad1	Y	0.826832	0.421018	1.00525	0.903102	0.988697	0.860949	glutamic acid decarboxylase 1	carboxy-lyase activity	cellular amino acid metabolic process		1.24505	0.611125	0.74291	1.08771	0.980995	0.952	1.00279	0.884119	1.09011
IPI00318522	14417	Gad2	Y	0.753146	0.404916	0.932806	0.291669	0.953038	0.734065	glutamic acid decarboxylase 2	carboxy-lyase activity	cellular amino acid metabolic process		1.35547	0.48797	0.645885	0.994451	0.980995	0.832	0.741042	1.1585	1.0083
IPI00318545	23827	Bpnt1	Y	1.14183	0.171843	0.999627	0.996097	0.757589	0.115182	bisphosphate 3'-nucleotidase 1	nuclease activity;nucleic acid binding	G-protein coupled receptor protein signaling pathway;sulfur metabolic process;phosphate metabolic process;nucleobase, nucleoside, nucleotide and nucleic acid metabolic process;phospholipid metabolic process;G-protein coupled receptor protein signaling pathway		1.33466	1.0259	1.08726	1.1536	0.927066	0.934	0.57901	0.81894	0.916985
IPI00318550	67781	Ilf2	N							interleukin enhancer binding factor 2	hydrolase activity;deaminase activity;transcription factor activity;RNA binding;protein binding;kinase activator activity;kinase regulator activity;transcription factor activity;transcription cofactor activity	spermatogenesis;response to interferon-gamma;neurological system process;apoptosis;cell cycle;purine base metabolic process;protein metabolic process;cell cycle;anterior/posterior axis specification;response to stimulus;RNA localization		---	1.53246	1.57904	---	0.847457	0.988	---	0.888324	0.940766
IPI00318614	269951	Idh2	Y	1.11816	0.143625	0.98438	0.83715	1.11026	0.158238	isocitrate dehydrogenase 2 (NADP+), mitochondrial	oxidoreductase activity	tricarboxylic acid cycle;carbohydrate metabolic process		1.26425	1.04449	1.05872	0.987355	0.868001	1.113	1.17728	0.98399	1.18143
IPI00318645	69875	Ndufa11	N							NADH dehydrogenase (ubiquinone) 1 alpha subcomplex 11				0.716941	---	---	1.30566	---	---	0.928002	---	---
IPI00318778	12283	Cab39	Y	1.05439	0.478464	1.00585	0.71836	1.08332	0.0121975	calcium binding protein 39	calcium ion binding;calcium-dependent phospholipid binding			1.18743	1.05146	0.938863	0.9833	1.03492	1	1.04584	1.09227	1.11294
IPI00318841	67160	Eef1g	Y	1.01769	0.227029	1.00177	0.982894	1.01571	0.835753	eukaryotic translation elongation factor 1 gamma	oxidoreductase activity;transferase activity;racemase and epimerase activity;structural constituent of cytoskeleton;translation factor activity, nucleic acid binding;receptor binding;translation elongation factor activity	immune system process;intracellular signaling cascade;oxygen and reactive oxygen species metabolic process;translation;intracellular signaling cascade;response to toxin	cytoskeleton	1.0002	1.04217	1.01116	0.867737	1.13251	1.023	0.884945	1.11645	1.06062
IPI00318898	109785	Pgm3	N							phosphoglucomutase 3				---	1.21876	1.91007	---	1.05675	0.908	---	1.1564	0.863716
IPI00319046	66314	Tpd52l2	N							tumor protein D52-like 2				1.38267	---	---	1.18706	---	---	1.55347	---	---
IPI00319111	66052	Sdhc	N							succinate dehydrogenase complex, subunit C, integral membrane protein	oxidoreductase activity	tricarboxylic acid cycle;respiratory electron transport chain;carbohydrate metabolic process		---	---	---	---	---	---	---	---	---
IPI00319320	50884	Nckap1	Y	1.06435	0.435143	1.04899	0.0528196	1.03296	0.385081	NCK-associated protein 1				1.22904	0.99453	0.986425	1.03601	1.02594	1.086	1.05831	0.967169	1.07679
IPI00319518	74142	Lonp1	N							lon peptidase 1, mitochondrial				1.15703	---	---	1.41311	0.662557	0.706	1.67584	0.981887	0.523176
IPI00319830	20742	Spnb2	Y	1.76853	0.0934829	1.14542	1.10892e-05	1.24922	0.140372	spectrin beta 2	structural constituent of cytoskeleton;calcium ion binding;actin binding	muscle contraction;neurological system process;cell cycle;nitric oxide mediated signal transduction;neuromuscular synaptic transmission;cell adhesion;cell motion;cell cycle;nitric oxide mediated signal transduction;neuromuscular synaptic transmission;cell adhesion;cellular component morphogenesis;cellular component morphogenesis;ectoderm development;mesoderm development;cellular component morphog…	actin cytoskeleton	1.05301	2.20981	2.37712	1.15056	1.15177	1.134	1.54327	1.24576	1.01401
IPI00319956	16210	Impact	Y	0.831184	0.744316	0.98266	0.925134	0.781229	0.450123	imprinted and ancient		regulation of amino acid metabolic process		2.38287	0.535606	0.449932	0.696419	1.10683	1.231	0.467967	1.30147	0.782862
IPI00319965	66413	Psmd6	Y	0.865661	0.33768	1.13954	0.264116	1.00504	0.97506	proteasome (prosome, macropain) 26S subunit, non-ATPase, 6		proteolysis		1.11862	0.807475	0.718178	1.07352	1.38675	0.994	0.743308	1.15324	1.18428
IPI00319973	53328	Pgrmc1	Y	1.14909	0.0254915	1.0597	0.0814318	1.10186	0.280873	progesterone receptor membrane component 1	receptor activity;receptor binding	signal transduction;signal transduction		1.08821	1.12233	1.24231	1.01067	1.10041	1.07	0.968794	1.26783	1.08916
IPI00319992	14828	Hspa5	Y	1.12653	0.00094777	0.968875	0.273892	1.02417	0.694361	heat shock protein 5		immune system process;protein folding;protein complex assembly;response to stress		1.15383	1.12582	1.10057	0.997492	0.92193	0.989	1.14669	0.970323	0.965498
IPI00319994	16828	Ldha	Y	1.12032	0.489742	1.04718	0.306269	1.08799	0.171855	lactate dehydrogenase A	oxidoreductase activity	tricarboxylic acid cycle;glycolysis		0.833764	1.35238	1.24706	0.97519	1.05418	1.117	1.10363	1.17847	0.99023
IPI00320188	59027	Nampt	N							nicotinamide phosphoribosyltransferase	cytokine activity	immune system process;signal transduction;cell-cell signaling;signal transduction;cell-cell signaling		---	0.92482	0.888448	---	1.07987	1.033	---	0.989246	0.935059
IPI00320208	55949	Eef1b2	N							eukaryotic translation elongation factor 1 beta 2	translation factor activity, nucleic acid binding;translation elongation factor activity	translation		---	0.978264	1.0863	---	0.947611	1.036	---	0.87676	0.958839
IPI00320217	12461	Cct2	Y	1.01235	0.903875	0.993828	0.789794	1.0484	0.69593	chaperonin containing Tcp1, subunit 2 (beta)		protein folding;protein complex assembly		1.21464	0.879509	0.971205	0.954916	0.998972	1.029	1.30646	0.901991	0.977864
IPI00320420	12759	Clu	Y	1.6325	0.0039303	1.07242	0.0351973	1.34682	0.0104828	clusterin		apoptosis		1.41308	1.64051	1.87678	1.1019	1.02594	1.091	1.52061	1.21422	1.32316
IPI00320459	223650	Eppk1	Y	1.20622	0.229732	1.07978	0.079394	0.923365	0.694784	epiplakin 1				1.42268	0.928306	1.32887	1.06136	1.15049	1.031	0.845287	1.3267	0.702007
IPI00320462	68021	Bphl	Y	0.521033	0.104354	0.897094	0.0655776	0.945636	0.529496	biphenyl hydrolase-like (serine hydrolase, breast epithelial mucin-associated antigen)	serine-type peptidase activity	immune system process;proteolysis;response to toxin		0.281655	0.651789	0.770496	0.971135	0.837185	0.888	1.1059	0.908298	0.841838
IPI00320687	110355	Adrbk1	N							adrenergic receptor kinase, beta 1	protein kinase activity	cell cycle;G-protein coupled receptor protein signaling pathway;MAPKKK cascade;protein amino acid phosphorylation;cell cycle;G-protein coupled receptor protein signaling pathway;MAPKKK cascade		---	0.486809	0.542201	---	1.19158	0.89	---	1.0723	1.01401
IPI00320831	26422	Nbea	Y	0.664467	0.0793628	0.941246	0.0954342	0.97586	0.784117	neurobeachin	protein binding	protein targeting;signal transduction;signal transduction		0.931383	0.606477	0.519371	0.891052	0.975859	0.959	0.827157	1.03971	1.0806
IPI00320850	72039	Mccc1	N							methylcrotonoyl-Coenzyme A carboxylase 1 (alpha)	ligase activity	coenzyme metabolic process;gluconeogenesis;fatty acid biosynthetic process		1.24024	---	---	0.950861	---	---	1.04584	---	---
IPI00321190	19156	Psap	Y	1.31286	0.00614352	0.998263	0.988961	0.997725	0.936214	prosaposin	protein binding;enzyme regulator activity	lipid transport;lipid metabolic process		1.34266	1.41628	1.18999	0.793736	1.06574	1.176	1.03225	1.01658	0.946473
IPI00321266	66645	Pspc1	N							paraspeckle protein 1	RNA splicing factor activity, transesterification mechanism;mRNA binding	spermatogenesis;regulation of transcription from RNA polymerase II promoter;nuclear mRNA splicing, via spliceosome		---	0.797018	1.18143	---	0.869285	1.031	---	1.08912	1.28606
IPI00321308	234734	Aars	Y	0.710877	0.318478	1.04991	0.674508	1.0244	0.657284	alanyl-tRNA synthetase	catalytic activity;RNA binding	tRNA metabolic process		1.29305	0.5449	0.509859	0.877874	1.27375	1.035	0.959729	1.13117	0.99023
IPI00321348	140559	Igsf8	Y	1.13967	0.163449	0.952798	0.38017	0.969734	0.884268	immunoglobulin superfamily, member 8		cellular process		0.977792	1.23852	1.22233	1.01675	0.865433	0.983	1.43563	0.836812	0.759081
IPI00321446	18750	Prkca	N							protein kinase C, alpha				---	0.496103	0.620202	---	0.652285	0.905	---	0.476226	0.953132
IPI00321499	94044	Bcl2l13	Y	1.13687	0.00288194	0.968445	0.86462	0.958374	0.789076	BCL2-like 13 (apoptosis facilitator)				1.12982	1.10258	1.17952	1.15158	0.680533	1.159	1.2634	0.759018	0.917936
IPI00321617	13850	Ephx2	Y	1.06565	0.873798	0.900668	0.774676	0.848676	0.568985	epoxide hydrolase 2, cytoplasmic	serine-type peptidase activity	immune system process;proteolysis;response to toxin		0.537706	1.9635	1.14623	0.496718	1.62172	0.907	0.53142	1.32881	0.865619
IPI00321646	230249	AI314180	N							expressed sequence AI314180	protein binding;kinase regulator activity	translation;protein modification process;proteolysis		---	---	---	---	---	---	---	---	---
IPI00321647	56347	Eif3c	N							eukaryotic translation initiation factor 3, subunit C	translation factor activity, nucleic acid binding;translation initiation factor activity	intracellular protein transport;nuclear transport;translation		---	0.964322	0.898912	---	0.960451	1.106	---	1.00502	1.02733
IPI00321718	12034	Phb2	N							prohibitin 2		cell cycle;DNA replication;cell cycle		1.11862	---	---	1.23673	---	---	1.04584	---	---
IPI00321734	109801	Glo1	Y	1.3595	0.513497	1.32788	0.565964	1.16168	0.685002	glyoxalase 1	lyase activity	metabolic process		0.636925	1.4035	2.81088	0.599103	1.35465	2.885	0.601672	1.3614	1.91387
IPI00321744	67458	Ergic1	N							endoplasmic reticulum-golgi intermediate compartment (ERGIC) 1		intracellular protein transport		---	1.14789	0.882741	---	0.789676	1.238	---	1.1585	1.2737
IPI00321922	107975	Pacs1	Y	0.873335	0.243858	1.06556	0.701342	0.892437	0.588686	phosphofurin acidic cluster sorting protein 1				0.958589	0.970132	0.716276	0.903217	1.44966	0.924	0.610737	1.1564	1.0064
IPI00321942	76932	Arfip2	Y	1.43038	0.0580738	1.67243	0.00935749	1.3149	0.00854083	ADP-ribosylation factor interacting protein 2	protein binding;small GTPase regulator activity	cell motion;cellular component morphogenesis;cellular component morphogenesis;cellular component morphogenesis		1.43068	1.81014	1.13006	1.63005	2.04545	1.403	1.35291	1.17847	1.42589
IPI00321994	238024	Fn3krp	N							fructosamine 3 kinase related protein				0.297659	---	---	1.03094	---	---	1.04244	---	---
IPI00322033	216810	Tom1l2	Y	0.87495	0.628605	0.881581	0.00077259	0.920335	0.220269	target of myb1-like 2 (chicken)	structural constituent of cytoskeleton;transmembrane transporter activity;protein binding;kinase activator activity;kinase regulator activity	lysosomal transport;protein targeting;endocytosis;intracellular signaling cascade;intracellular signaling cascade	cytoskeleton	1.45469	0.708719	0.64969	0.882942	0.860297	0.902	0.829423	1.01027	0.930302
IPI00322096	67054	Paics	N							phosphoribosylaminoimidazole carboxylase, phosphoribosylaminoribosylaminoimidazole, succinocarboxamide synthetase	ligase activity	purine base metabolic process		---	0.942248	1.02923	---	1.36363	0.935	---	1.23104	1.11199
IPI00322145	57874	Ptplad1	Y	0.935644	0.0715173	1.01524	0.887196	1.033	0.746425	protein tyrosine phosphatase-like A domain containing 1		signal transduction;signal transduction		0.945786	0.974779	0.888448	1.21848	0.99512	0.863	0.913272	1.24155	0.972156
IPI00322150	50492	Thop1	Y	0.930937	0.836252	1.05418	0.165459	1.18816	0.00142949	thimet oligopeptidase 1	metallopeptidase activity	intracellular protein transport;proteolysis;mitochondrial transport;mitochondrial transport		0.486496	1.29428	1.28131	0.992423	1.07216	1.101	1.23167	1.14168	1.19284
IPI00322193	11777	Ap3s1	N							adaptor-related protein complex 3, sigma 1 subunit		intracellular protein transport;receptor-mediated endocytosis	vesicle coat	---	---	---	---	---	---	---	---	---
IPI00322206	12764	Cmas	N							cytidine monophospho-N-acetylneuraminic acid synthetase	nucleotidyltransferase activity	polysaccharide metabolic process;pyrimidine base metabolic process;lipid metabolic process		---	0.871376	0.824716	---	0.939907	1.139	---	1.1564	1.09296
IPI00322267	100206	Adprhl2	N							ADP-ribosylhydrolase like 2	hydrolase activity	protein amino acid ADP-ribosylation		---	1.31868	1.18428	---	0.945043	0.875	---	1.01237	1.3184
IPI00322312	192662	Arhgdia	Y	1.21201	0.0840939	1.07022	3.42466e-05	1.19496	0.0679045	Rho GDP dissociation inhibitor (GDI) alpha	receptor binding;small GTPase regulator activity	intracellular signaling cascade;intracellular signaling cascade		1.43388	1.11188	1.11674	1.07453	1.06317	1.073	1.37444	1.14483	1.0844
IPI00322431	224860	Plcl2	N							phospholipase C-like 2	phospholipase activity;calcium ion binding;receptor binding;small GTPase regulator activity;guanyl-nucleotide exchange factor activity	G-protein coupled receptor protein signaling pathway;intracellular signaling cascade;phospholipid metabolic process;G-protein coupled receptor protein signaling pathway;intracellular signaling cascade		---	0.598345	0.536493	---	1.16333	0.986	---	0.869401	0.931254
IPI00322447	54725	Cadm1	N							cell adhesion molecule 1		signal transduction;cell-cell adhesion;signal transduction;cell-cell adhesion		---	---	---	---	---	---	---	---	---
IPI00322610	71743	Coasy	N							Coenzyme A synthase	kinase activity	coenzyme metabolic process		---	---	---	---	---	---	---	---	---
IPI00322828	23874	Farsb	N							phenylalanyl-tRNA synthetase, beta subunit	aminoacyl-tRNA ligase activity;nucleic acid binding	tRNA aminoacylation for protein translation		0.688135	---	---	1.30059	---	---	0.704783	---	---
IPI00323122	11519	Add2	Y	1.18883	0.0522101	1.11126	0.130606	1.10753	0.137109	adducin 2 (beta)	structural constituent of cytoskeleton;actin binding	protein complex assembly	actin cytoskeleton	1.34907	1.12001	1.11199	1.2418	1.04648	1.056	1.15462	1.18478	0.993084
IPI00323179	14567	Gdi1	Y	1.31644	0.00179302	1.05823	0.451286	1.11391	0.0941143	guanosine diphosphate (GDP) dissociation inhibitor 1	acyltransferase activity;protein binding;small GTPase regulator activity	neurotransmitter secretion;intracellular protein transport;vesicle-mediated transport;intracellular signaling cascade;synaptic transmission;intracellular signaling cascade;synaptic transmission		1.31546	1.40466	1.2347	0.935655	1.18259	1.071	1.10816	1.21632	1.02543
IPI00323357	15481	Hspa8	Y	1.11743	0.00434169	0.965384	0.0738153	1.02978	0.662881	heat shock protein 8		immune system process;protein folding;protein complex assembly;response to stress		1.15543	1.11652	1.08155	0.972149	0.938623	0.986	1.16595	0.978733	0.956937
IPI00323483	18571	Pdcd6ip	Y	1.02264	0.855891	0.926902	0.250426	1.07249	0.594531	programmed cell death 6 interacting protein		induction of apoptosis		1.28825	0.901583	0.92079	1.02993	0.848741	0.911	1.36311	0.980836	0.922693
IPI00323571	11816	Apoe	Y	1.58478	0.0115961	0.939308	0.412046	0.953385	0.527713	apolipoprotein E	lipid transporter activity;transmembrane transporter activity	lipid transport;lipid metabolic process		1.94278	1.48947	1.37548	1.07555	0.862865	0.893	0.879279	0.900939	1.09391
IPI00323592	17448	Mdh2	Y	1.0765	0.0176402	0.982795	0.627341	1.01881	0.854549	malate dehydrogenase 2, NAD (mitochondrial)	oxidoreductase activity	tricarboxylic acid cycle;carbohydrate metabolic process		1.037	1.10258	1.09106	0.927546	1.04006	0.984	1.2328	0.923016	0.929351
IPI00323600	12721	Coro1a	Y	0.950178	0.799362	1.02145	0.824485	0.960432	0.455093	coronin, actin binding protein 1A	structural constituent of cytoskeleton;actin binding	intracellular protein transport;phagocytosis;mitosis;signal transduction;cell motion;mitosis;signal transduction;cellular component morphogenesis;cellular component morphogenesis;cellular component morphogenesis	actin cytoskeleton	1.36987	0.733117	0.854204	1.18908	0.871853	1.028	0.89401	1.05442	0.939815
IPI00323624	12266	C3	Y	2.43653	0.13034	0.824945	0.572108	1.307	0.00544152	complement component 3	cytokine activity;serine-type endopeptidase inhibitor activity	complement activation;signal transduction;cell-cell signaling;proteolysis;signal transduction;cell-cell signaling;response to stimulus		0.955388	4.07804	3.71265	0.44806	0.991268	1.264	1.2498	1.44129	1.23945
IPI00323800	18040	Nefm	N							neurofilament, medium polypeptide	structural constituent of cytoskeleton	cellular component morphogenesis;cellular component morphogenesis;ectoderm development;cellular component morphogenesis	intermediate filament cytoskeleton	---	2.38757	2.10888	---	1.89651	1.122	---	1.10594	0.901765
IPI00323816	20342	Selenbp2	N							selenium binding protein 2		immune system process		0.868971	---	---	1.0867	---	---	0.643596	---	---
IPI00323819	67427	Rps20	Y	1.07089	0.679172	1.15779	0.0283902	0.920715	0.590809	ribosomal protein S20	structural constituent of ribosome;nucleic acid binding	translation		0.788955	1.20947	1.28701	1.18097	1.23395	1.065	0.695718	1.02289	1.09677
IPI00323881	16211	Kpnb1	Y	1.07611	0.19741	1.02234	0.357627	1.07072	0.276016	karyopherin (importin) beta 1	transmembrane transporter activity	protein targeting;nuclear transport		1.18103	1.04449	1.01021	0.994451	1.00796	1.066	1.12743	1.13327	0.960742
IPI00323911	14860	Gsta4	Y	0.497237	0.129562	1.03003	0.303296	0.991423	0.848809	glutathione S-transferase, alpha 4	transferase activity	immune system process;response to toxin		0.240047	0.662246	0.77335	1.05831	0.979711	1.054	1.0787	0.944041	0.956937
IPI00323969	11651	Akt1	N							thymoma viral proto-oncogene 1	protein kinase activity;calcium ion binding;calmodulin binding;calcium-dependent phospholipid binding	gamete generation;negative regulation of apoptosis;cell cycle;negative regulation of apoptosis;calcium-mediated signaling;nitric oxide biosynthetic process;protein amino acid phosphorylation;cell cycle;negative regulation of apoptosis;calcium-mediated signaling;cellular component morphogenesis;cellular component morphogenesis;cellular component morphogenesis		0.857769	---	---	1.18807	---	---	1.18975	---	---
IPI00329913	18537	Pcmt1	Y	1.29728	0.249255	0.975955	0.840416	0.877799	0.1126	protein-L-isoaspartate (D-aspartate) O-methyltransferase 1	methyltransferase activity	protein modification process		1.86597	0.965484	1.21187	1.17996	0.79738	0.988	0.991455	0.796863	0.856106
IPI00329927	269116	Nfasc	Y	1.40764	0.000941204	0.96912	0.128093	0.971234	0.698179	neurofascin	phosphoprotein phosphatase activity;phosphoprotein phosphatase activity;receptor activity	immune system process;muscle contraction;neurological system process;induction of apoptosis;cell cycle;cell surface receptor linked signal transduction;cell-cell signaling;cell-matrix adhesion;cell-cell adhesion;protein modification process;cell motion;cell cycle;cell surface receptor linked signal transduction;cell-cell signaling;cell-matrix adhesion;cell-cell adhesion;ectoderm development;mesod…	extracellular matrix	1.5027	1.41395	1.3127	1.00053	0.947611	0.96	1.11156	0.937734	0.878936
IPI00329942	30930	Vps26a	N							vacuolar protein sorting 26 homolog A (yeast)		intracellular protein transport		1.22104	---	---	0.885983	---	---	0.915538	---	---
IPI00330169	231570	A830010M20Rik	N							RIKEN cDNA A830010M20 gene				---	0.37992	0.579299	---	1.01695	0.855	---	0.911452	0.803789
IPI00330269	72685	Dnajc6	Y	0.651792	0.228319	0.875794	0.000510913	0.825675	0.0013942	DnaJ (Hsp40) homolog, subfamily C, member 6	protein kinase activity	intracellular protein transport;endocytosis;protein amino acid phosphorylation		1.18583	0.455439	0.512713	0.882942	0.853877	0.891	0.848686	0.843119	0.786667
IPI00330303	108147; 100046995	Atic; LOC100046995	Y	0.835446	0.0447108	0.849686	0.0253213	0.876129	0.378869	5-aminoimidazole-4-carboxamide ribonucleotide formyltransferase/IMP cyclohydrolase; similar to 5-aminoimidazole-4-carboxamide ribonucleotide formyltransferase/IMP cyclohydrolase	methyltransferase activity;hydrolase activity	purine base metabolic process		0.899377	0.878347	0.738154	0.808941	0.812788	0.933	0.738776	1.14063	0.798081
IPI00330333	68420	Ankrd13a	N							ankyrin repeat domain 13a				1.71874	---	---	0.673104	---	---	0.60847	---	---
IPI00330476	20430	Cyfip1	N							cytoplasmic FMR1 interacting protein 1				1.32986	---	---	1.10697	---	---	0.990322	---	---
IPI00330477	13854	Epn1	N							epsin 1		neurotransmitter secretion;intracellular protein transport;receptor-mediated endocytosis;intracellular signaling cascade;synaptic transmission;intracellular signaling cascade;synaptic transmission		---	0.499589	0.473712	---	0.941191	1.04	---	0.800017	0.723886
IPI00330523	110821	Pcca	Y	1.19077	0.00105799	0.958963	0.411613	0.917192	0.464672	propionyl-Coenzyme A carboxylase, alpha polypeptide	ligase activity	coenzyme metabolic process;gluconeogenesis;fatty acid biosynthetic process		1.22584	1.20366	1.14433	0.891052	0.948895	1.043	0.769369	1.1133	0.900814
IPI00330606	228355	Madd	N							MAP-kinase activating death domain				---	0.629714	0.461346	---	1.06703	1.133	---	1.23209	0.985474
IPI00330627	109778	Blvra	N							biliverdin reductase A	oxidoreductase activity	respiratory electron transport chain;metabolic process		---	0.77262	0.846594	---	0.748587	1.139	---	1.07545	0.946473
IPI00330695	227737	9130404D14Rik	N							RIKEN cDNA 9130404D14 gene				---	---	---	---	---	---	---	---	---
IPI00330729	93687	Csnk1a1	N							casein kinase 1, alpha 1	protein kinase activity	intracellular protein transport;endocytosis;mitosis;meiosis;intracellular signaling cascade;DNA repair;protein amino acid phosphorylation;cytokinesis;mitosis;meiosis;chromosome segregation;intracellular signaling cascade;cellular component morphogenesis;cellular component morphogenesis;cellular component morphogenesis		---	---	---	---	0.799948	0.667	---	0.710659	---
IPI00330754	71911	Bdh1	Y	0.569527	0.0488748	1.33672	0.0115556	1.30504	0.114375	3-hydroxybutyrate dehydrogenase, type 1	oxidoreductase activity	visual perception;sensory perception;cellular amino acid biosynthetic process;steroid metabolic process		0.81136	0.404318	0.563128	1.17793	1.38033	1.469	1.02092	1.35509	1.60663
IPI00330756	71517	9030624J02Rik	N							RIKEN cDNA 9030624J02 gene				---	---	0.366223	---	0.734463	0.738	---	0.817889	1.19474
IPI00330804	15519	Hsp90aa1	Y	0.938779	0.72251	0.986473	0.540902	1.08816	0.3331	heat shock protein 90, alpha (cytosolic), class A member 1		immune system process;protein folding;response to stress		1.28985	0.737765	0.869424	1.01675	0.948895	0.995	1.2668	1.02814	0.989279
IPI00330860	76960	Bcas1	N							breast carcinoma amplified sequence 1				---	0.293944	0.418541	---	1.13251	1.195	---	0.933529	1.06347
IPI00330862	22350; 100044177	Ezr; LOC100044177	Y	1.04254	0.364531	1.00406	0.965558	0.997528	0.971089	ezrin; hypothetical protein LOC100044177	structural constituent of cytoskeleton	cellular component morphogenesis;cellular component morphogenesis;cellular component morphogenesis	actin cytoskeleton	0.96499	1.05959	1.10818	0.865709	0.99512	1.175	0.90534	0.973477	1.12626
IPI00330958	11991	Hnrnpd	N							heterogeneous nuclear ribonucleoprotein D	RNA splicing factor activity, transesterification mechanism;structural constituent of ribosome;poly(A) RNA binding	neurological system process;cell cycle;DNA replication;nuclear mRNA splicing, via spliceosome;mRNA polyadenylation;rRNA metabolic process;protein metabolic process;cell cycle;ectoderm development;nervous system development	ribonucleoprotein complex	---	1.0108	1.33553	---	1.05804	1.093	---	1.07125	1.18999
IPI00331014	223626	Them6	Y	1.1353	0.638777	0.737861	0.00128825	1.08002	0.714426	RIKEN cDNA 4930572J05 gene				1.85477	0.966646	0.816155	0.762311	0.684386	0.77	1.59426	0.923016	0.856106
IPI00331066	12307	Calb1	Y	1.0589	0.381337	1.09936	0.0825869	1.09646	0.451957	calbindin 1	calcium ion binding	calcium-mediated signaling;calcium-mediated signaling;cellular calcium ion homeostasis		0.942586	1.12698	1.11769	1.11103	1.1736	1.019	0.880412	1.19424	1.25372
IPI00331092	20102	Rps4x	Y	0.764263	0.125326	0.895049	0.056273	0.969732	0.797973	ribosomal protein S4, X-linked	structural constituent of ribosome;nucleic acid binding	translation		0.758549	0.602992	0.975961	0.972149	0.866717	0.851	0.874747	0.858888	1.21377
IPI00331094	11484	Aspa	Y	0.609976	0.131524	0.982819	0.898064	1.09677	0.776096	aspartoacylase	metallopeptidase activity;deacetylase activity	cellular amino acid metabolic process		0.361671	0.790047	0.794277	0.828202	1.25963	0.91	1.95458	0.699095	0.965498
IPI00331110	20404	Sh3gl2	Y	1.03739	0.465728	0.940746	0.236614	0.979414	0.804267	SH3-domain GRB2-like 2	structural constituent of cytoskeleton	neurological system process;carbohydrate transport;synaptic transmission;carbohydrate metabolic process;synaptic transmission;cellular component morphogenesis;cellular component morphogenesis;cellular component morphogenesis	actin cytoskeleton	1.12662	1.02939	0.962644	1.00966	0.868001	0.95	1.13083	0.962964	0.862765
IPI00331146	66588	Cmpk1	Y	0.682364	0.0950329	1.0744	0.0641866	1.09032	0.0358467	cytidine monophosphate (UMP-CMP) kinase 1	nucleotide kinase activity	purine base metabolic process;pyrimidine base metabolic process		0.96339	0.542577	0.607836	1.01878	1.085	1.122	1.04244	1.08386	1.14718
IPI00331163	21402	Skp1a	Y	1.04625	0.651144	0.999315	0.986939	1.03587	0.718871	S-phase kinase-associated protein 1A	ubiquitin-protein ligase activity;centromeric DNA binding	mitosis;proteolysis;mitosis;chromosome segregation		1.20984	0.88067	1.07489	0.965053	0.956599	1.081	1.24074	0.925119	0.968352
IPI00331174	12468	Cct7	Y	1.02571	0.783431	0.965168	0.188801	1.02463	0.437118	chaperonin containing Tcp1, subunit 7 (eta)		protein folding;protein complex assembly		1.21784	0.925982	0.956937	0.940724	1.00924	0.947	1.07077	1.0334	0.972156
IPI00331182	14571	Gpd2	Y	0.669123	0.229906	1.0417	0.278981	0.90392	0.0926018	glycerol phosphate dehydrogenase 2, mitochondrial				0.379275	0.895774	0.88179	1.07555	0.975859	1.077	0.829423	0.91776	0.970254
IPI00331188	56426	Pdcd10	N							programmed cell death 10		apoptosis		---	1.08748	0.794277	---	1.35593	0.822	---	1.01027	0.966449
IPI00331265	17762	Mapt	N							microtubule-associated protein tau	structural constituent of cytoskeleton;microtubule binding	apoptosis;cellular component morphogenesis;cellular component morphogenesis;cellular component morphogenesis	microtubule	1.15543	---	---	0.924504	---	---	0.880412	---	---
IPI00331299	26562	Ncdn	Y	0.496491	0.0214123	1.07548	0.276263	1.02139	0.79434	neurochondrin	extracellular matrix structural constituent	ectoderm development;mesoderm development;skeletal system development;nervous system development	extracellular matrix	0.723342	0.389214	0.434712	1.20632	1.00411	1.027	0.904207	1.17427	1.00355
IPI00331314	239667	Dip2b	Y	0.642694	0.0859292	1.09637	0.473051	0.890611	0.486108	DIP2 disco-interacting protein 2 homolog B (Drosophila)	catalytic activity	ectoderm development;nervous system development		0.902578	0.640171	0.459444	1.2793	1.18002	0.873	0.668524	1.11645	0.946473
IPI00331318	19063	Ppt1	N							palmitoyl-protein thioesterase 1	hydrolase activity, acting on ester bonds	protein amino acid lipidation		1.57631	---	---	0.862668	---	---	0.903074	---	---
IPI00331321	20163	Rsu1	N							Ras suppressor protein 1	adenylate cyclase activity;receptor activity;growth factor activity;kinase regulator activity	immune system process;G-protein coupled receptor protein signaling pathway;intracellular signaling cascade;cyclic nucleotide metabolic process;G-protein coupled receptor protein signaling pathway;intracellular signaling cascade		---	---	---	---	---	---	---	---	---
IPI00331345	20091	Rps3a	N							ribosomal protein S3a	structural constituent of ribosome;nucleic acid binding	translation		---	1.88333	1.18999	---	0.772983	1.799	---	1.35193	0.99784
IPI00331394	13437	Dnpep	N							aspartyl aminopeptidase				---	1.20831	1.07965	---	1.06959	1.191	---	0.857837	1.29462
IPI00331422	27267	Cars	N							cysteinyl-tRNA synthetase	aminoacyl-tRNA ligase activity;RNA binding	protein metabolic process		---	0.716852	0.606884	---	1.33025	1.063	---	1.22999	1.0806
IPI00331436	66988	Lap3	Y	0.996317	0.822007	1.03702	0.171829	1.11448	0.290402	leucine aminopeptidase 3	metallopeptidase activity	proteolysis		1.0274	0.980588	0.981669	1.07757	0.998972	1.036	1.32572	0.987144	1.05777
IPI00331444	233726	Ipo7	Y	1.1534	0.211078	0.935762	0.201594	1.14336	0.146536	importin 7	GTPase activity;transmembrane transporter activity;protein binding	intracellular protein transport;nuclear transport		1.23704	1.30009	0.954083	0.862668	0.948895	1.001	1.15122	1.29622	1.00164
IPI00331490	110198	Akr7a5	Y	0.934727	0.422049	0.972008	0.749007	0.947988	0.616915	aldo-keto reductase family 7, member A5 (aflatoxin aldehyde reductase)	oxidoreductase activity;transporter activity	metabolic process		0.945786	0.815608	1.05872	0.856586	0.943759	1.136	0.7807	1.01343	1.07679
IPI00331497	20362	40794	N							septin 8	GTPase activity;structural constituent of cytoskeleton;protein binding	mitosis;cytokinesis;mitosis	cytoskeleton	---	0.841168	0.840887	---	0.920646	0.881	---	0.784248	0.783813
IPI00331507	75717	Cul5	Y	0.86839	0.234164	0.936113	0.0861254	0.872237	0.0211696	cullin 5				0.71054	0.943409	0.976913	0.949847	0.975859	0.885	0.810161	0.898837	0.911278
IPI00331534	18146	Npdc1	N							neural proliferation, differentiation and control gene 1	transcription factor activity;transcription factor activity	ectoderm development;nervous system development		---	---	---	---	---	---	---	---	---
IPI00331541	18642	Pfkm	Y	0.758161	0.442926	0.953695	0.00471674	0.967071	0.385604	phosphofructokinase, muscle	carbohydrate kinase activity	glycolysis		1.44508	0.508883	0.592616	0.938696	0.965587	0.957	0.973326	1.02289	0.908424
IPI00331546	15512	Hspa2	N							heat shock protein 2		immune system process;protein folding;protein complex assembly;response to stress		---	1.12582	1.08535	---	0.946327	0.991	---	1.00817	0.979766
IPI00331549	52585	Dhrs1	N							dehydrogenase/reductase (SDR family) member 1	oxidoreductase activity	visual perception;sensory perception;steroid metabolic process		---	0.664569	0.653495	---	1.08757	1.054	---	1.14063	1.06633
IPI00331556	15525	Hspa4	Y	1.10221	0.0440575	0.984713	0.406854	1.02487	0.732291	heat shock protein 4		immune system process;protein folding;protein complex assembly;response to stress		1.17463	1.08748	1.04825	0.962012	1.01695	0.976	1.14782	1.03025	0.910327
IPI00331564	13382	Dld	N							dihydrolipoamide dehydrogenase				1.09622	---	---	1.15259	---	---	1.13196	---	---
IPI00331579	20974	Syngr3	Y	0.423045	0.370378	0.867132	0.00241713	0.903329	0.279676	synaptogyrin 3		neurological system process		0.0768151	1.0259	0.960742	0.875846	0.893682	0.833	1.02092	0.932477	0.774301
IPI00331614	231871	Daglb	N							diacylglycerol lipase, beta		intracellular protein transport		---	---	---	---	---	---	---	---	---
IPI00331628	15488	Hsd17b4	N							hydroxysteroid (17-beta) dehydrogenase 4	oxidoreductase activity	visual perception;sensory perception;cellular amino acid biosynthetic process;steroid metabolic process		---	1.27686	1.05111	---	1.28017	0.943	---	1.21737	0.923644
IPI00331644	19167	Psma3	Y	1.19311	0.00750118	0.984056	0.780209	1.05641	0.109596	proteasome (prosome, macropain) subunit, alpha type 3	peptidase activity	proteolysis		1.11702	1.26059	1.20616	0.90423	1.08757	0.969	1.00165	1.09017	1.07965
IPI00331692	13177	Dci	N							dodecenoyl-Coenzyme A delta isomerase (3,2 trans-enoyl-Coenyme A isomerase)	oxidoreductase activity;acetyltransferase activity;hydro-lyase activity;racemase and epimerase activity;ligase activity	coenzyme metabolic process;vitamin biosynthetic process;carbohydrate metabolic process;fatty acid beta-oxidation		0.496098	---	---	1.02892	---	---	1.14442	---	---
IPI00331704	13807	Eno2	Y	0.94629	0.621331	0.965736	0.0736428	1.01928	0.842414	enolase 2, gamma neuronal				0.769752	1.05495	1.0435	0.97519	0.938623	0.984	1.21921	0.947195	0.916985
IPI00331710	229211	Acad9	Y	0.808355	0.426695	1.02705	0.815926	1.09787	0.531066	acyl-Coenzyme A dehydrogenase family, member 9	oxidoreductase activity;transferase activity	respiratory electron transport chain;acyl-CoA metabolic process;nitrogen compound metabolic process;fatty acid beta-oxidation;acyl-CoA metabolic process		1.30746	0.622743	0.648738	0.834284	1.08757	1.194	0.84642	1.16481	1.34218
IPI00336281	269682	Golga3	N							golgi autoantigen, golgin subfamily a, 3				---	---	---	---	---	---	---	---	---
IPI00336318	108083	Pip4k2b	Y	0.638194	0.0202646	0.944709	0.0292793	0.914583	0.183841	phosphatidylinositol-5-phosphate 4-kinase, type II, beta	kinase activity	G-protein coupled receptor protein signaling pathway;phospholipid metabolic process;G-protein coupled receptor protein signaling pathway		0.793756	0.523987	0.624958	0.962012	0.912942	0.96	0.823758	0.932477	0.995937
IPI00336324	17449	Mdh1	Y	1.15431	0.0870577	1.00437	0.893748	1.0635	0.541457	malate dehydrogenase 1, NAD (soluble)	oxidoreductase activity	tricarboxylic acid cycle;carbohydrate metabolic process		1.31066	1.0898	1.07679	0.948834	1.0131	1.054	1.26793	1.02289	0.927449
IPI00336807	333433	Gpd1l	Y	0.874543	0.263143	0.983212	0.9016	0.931419	0.588581	glycerol-3-phosphate dehydrogenase 1-like	oxidoreductase activity	phospholipid metabolic process		1.04661	0.872538	0.732447	1.035	0.770415	1.192	0.963128	0.7443	1.12721
IPI00337893	18597	Pdha1	Y	0.849852	0.582019	1.03234	0.82156	0.979196	0.255186	pyruvate dehydrogenase E1 alpha 1	oxidoreductase activity	carbohydrate metabolic process;cellular amino acid catabolic process		1.45949	0.615772	0.682983	1.29045	0.81664	1.044	1.01072	0.964016	0.963595
IPI00338039	22151	Tubb2a	Y	0.4836	0.131434	1.0162	0.0405508	1.02851	0.713569	tubulin, beta 2A	structural constituent of cytoskeleton	intracellular protein transport;mitosis;cell motion;mitosis;chromosome segregation;cellular component morphogenesis;cellular component morphogenesis;cellular component morphogenesis	tubulin complex;tubulin complex	1.0034	0.273031	0.412834	1.01574	1.02594	1.007	0.932535	1.18163	0.987376
IPI00338309	20191	Ryr2	N							ryanodine receptor 2, cardiac	receptor activity;ligand-gated ion channel activity	immune system process;muscle contraction;neurotransmitter secretion;cation transport;calcium-mediated signaling;neuromuscular synaptic transmission;cell motion;calcium-mediated signaling;neuromuscular synaptic transmission;response to stress		1.14262	---	---	1.26714	1.07858	1.318	0.79883	0.933529	1.02447
IPI00338536	67680	Sdhb	Y	1.10346	0.434227	1.11738	0.432643	1.12492	0.477459	succinate dehydrogenase complex, subunit B, iron sulfur (Ip)	oxidoreductase activity	tricarboxylic acid cycle;oxidative phosphorylation;respiratory electron transport chain;carbohydrate metabolic process		0.881774	1.19901	1.27084	1.09379	0.906522	1.407	1.35858	0.835761	1.25372
IPI00338604	77579	Myh10	Y	0.701043	0.01536	0.969181	0.736792	0.872456	0.0698208	myosin, heavy polypeptide 10, non-muscle				0.70894	0.81096	0.599275	1.15259	0.879557	0.898	0.940466	0.901991	0.782862
IPI00338880	319504	Nrcam	Y	1.31745	0.0198639	1.03255	0.384353	1.01083	0.867456	neuron-glia-CAM-related cell adhesion molecule	phosphoprotein phosphatase activity;phosphoprotein phosphatase activity;receptor activity	immune system process;muscle contraction;neurological system process;induction of apoptosis;cell cycle;cell surface receptor linked signal transduction;cell-cell signaling;cell-matrix adhesion;cell-cell adhesion;protein modification process;cell motion;cell cycle;cell surface receptor linked signal transduction;cell-cell signaling;cell-matrix adhesion;cell-cell adhesion;ectoderm development;mesod…	extracellular matrix	1.19383	1.52084	1.25943	0.96708	1.07088	1.063	1.04018	0.899888	1.10343
IPI00338964	11938	Atp2a2	Y	0.922093	0.695298	0.893199	0.0259867	0.880921	0.0771424	ATPase, Ca++ transporting, cardiac muscle, slow twitch 2	hydrolase activity;cation transmembrane transporter activity;ion channel activity	cation transport;cellular calcium ion homeostasis		1.34586	0.813284	0.716276	0.938696	0.839753	0.904	0.965394	0.883068	0.801886
IPI00338983	53321	Cntnap1	N							contactin associated protein-like 1	oxidoreductase activity;serine-type peptidase activity;metallopeptidase activity;receptor activity;lipid transporter activity;transmembrane transporter activity;receptor binding;enzyme regulator activity	immune system process;visual perception;sensory perception;intracellular protein transport;endocytosis;vitamin transport;cell surface receptor linked signal transduction;synaptic transmission;cell-cell adhesion;proteolysis;cell surface receptor linked signal transduction;synaptic transmission;cell-cell adhesion;ectoderm development;mesoderm development;skeletal system development;angiogenesis;ner…	extracellular matrix	0.737745	---	---	0.763324	---	---	1.08437	---	---
IPI00338998	240121	Fsd1	N							fibronectin type 3 and SPRY domain-containing protein				---	---	---	---	---	---	---	---	---
IPI00339468	13211	Dhx9	N							DEAH (Asp-Glu-Ala-His) box polypeptide 9	RNA helicase activity;nucleic acid binding	nuclear mRNA splicing, via spliceosome		---	---	---	---	---	---	---	---	---
IPI00339916	107508	Eprs	Y	0.717972	0.311302	0.841533	0.0944831	0.765056	0.00453059	glutamyl-prolyl-tRNA synthetase	aminoacyl-tRNA ligase activity	tRNA aminoacylation for protein translation	cytoplasm	1.10742	0.41826	0.799033	0.935655	0.883409	0.721	0.7841	0.816838	0.699154
IPI00340103	238217	Rpl10l	N							ribosomal protein L10-like	structural constituent of ribosome;nucleic acid binding	translation		---	0.692453	0.792374	---	0.865433	0.647	---	0.85994	0.57264
IPI00341282	11950	Atp5f1	Y	0.976311	0.813917	0.97281	0.912091	0.92157	0.706687	ATP synthase, H+ transporting, mitochondrial F0 complex, subunit b, isoform 1	hydrolase activity;cation transmembrane transporter activity;hydrogen ion transmembrane transporter activity	cation transport		1.0338	1.11071	0.810447	1.47191	0.653569	0.957	1.36651	0.700147	0.818057
IPI00341322	230075	Ndufb6	N							NADH dehydrogenase (ubiquinone) 1 beta subcomplex, 6				0.433685	---	---	1.07352	---	---	0.974459	---	---
IPI00341619	217893	Pacs2	N							phosphofurin acidic cluster sorting protein 2				---	1.30706	0.653495	---	1.36749	0.742	---	1.09437	1.0416
IPI00342603	239017	Ogdhl	Y	0.860957	0.382174	1.00448	0.953452	0.961888	0.520878	oxoglutarate dehydrogenase-like	oxidoreductase activity	tricarboxylic acid cycle;carbohydrate metabolic process		1.16663	0.758678	0.721032	1.10292	0.871853	1.054	1.03905	0.864145	0.991181
IPI00343557	100732	Mapre3	Y	1.04771	0.747703	0.98135	0.633418	0.968333	0.117005	microtubule-associated protein, RP/EB family, member 3	structural constituent of cytoskeleton;microtubule binding	cell cycle;cell cycle;cellular component morphogenesis;cellular component morphogenesis;cellular component morphogenesis	microtubule	1.37307	0.914364	0.916034	0.986341	1.04263	0.919	0.988056	0.979785	0.937912
IPI00344004	66414	Ndufa12	N							NADH dehydrogenase (ubiquinone) 1 alpha subcomplex, 12	oxidoreductase activity	oxidative phosphorylation;respiratory electron transport chain		---	0.788885	0.762886	---	0.555983	0.62	---	0.432072	0.621153
IPI00344142	108030	Lin7a	N							lin-7 homolog A (C. elegans)		neurological system process;cell adhesion;cell adhesion;cellular component morphogenesis;cellular component morphogenesis;cellular component morphogenesis	cell junction	1.25945	---	---	0.988368	---	---	1.05944	---	---
IPI00345158	241263	Gpr158	N							G protein-coupled receptor 158				0.542507	---	---	0.570719	---	---	0.584675	---	---
IPI00346073	15511	Hspa1b	N							heat shock protein 1B		immune system process;protein folding;protein complex assembly;response to stress		1.12342	---	---	0.986341	---	---	1.20448	---	---
IPI00346965	11764	Ap1b1	Y	0.975007	0.00214514	0.939982	0.160497	0.866605	0.0294624	adaptor protein complex AP-1, beta 1 subunit		intracellular protein transport;vesicle-mediated transport		0.968191	0.977103	0.979766	0.874833	0.970723	0.978	0.92347	0.883068	0.798081
IPI00347394	74148	1300001I01Rik	N							RIKEN cDNA 1300001I01 gene	translation factor activity, nucleic acid binding;translation initiation factor activity	translation		---	---	---	---	---	---	---	---	---
IPI00349020	216439	Centg1	N							centaurin, gamma 1	nucleic acid binding;protein binding;small GTPase regulator activity	G-protein coupled receptor protein signaling pathway;cell adhesion;G-protein coupled receptor protein signaling pathway;cell adhesion		---	1.41163	0.94362	---	1.36235	1.097	---	1.3635	0.875131
IPI00351252	229363	Gmps	Y	0.855455	0.0330523	1.03239	0.725405	0.990428	0.912951	guanine monphosphate synthetase	transferase activity, transferring glycosyl groups	purine base metabolic process;cellular amino acid biosynthetic process		0.924982	0.865567	0.781911	1.19821	1.02722	0.894	0.840754	1.09542	1.05491
IPI00352986	268980	Strn	Y	0.832019	0.240398	0.921849	0.624457	1.06698	0.774987	striatin, calmodulin binding protein				0.720142	1.08632	0.736252	0.726831	0.876989	1.229	1.62259	0.81894	0.914131
IPI00353563	14086	Fscn1	Y	1.14794	0.449469	0.94649	0.627731	1.06936	0.157205	fascin homolog 1, actin bundling protein (Strongylocentrotus purpuratus)	structural constituent of cytoskeleton;actin binding	cell motion	actin cytoskeleton	1.58911	0.931791	1.02162	0.772448	1.00154	1.096	0.990322	1.10383	1.11865
IPI00353927	320191	Hook3	N							hook homolog 3 (Drosophila)				---	0.995692	0.813301	---	1.22368	0.774	---	0.915657	0.9674
IPI00355248	17708	COX1	N							cytochrome c oxidase subunit I	oxidoreductase activity	oxidative phosphorylation;respiratory electron transport chain		---	---	---	---	---	---	---	---	---
IPI00356530	229459	Dchs2	N							dachsous 2 (Drosophila)				---	0.491456	0.488932	---	0.879557	1.066	---	1.09437	0.877985
IPI00356608	269774	Aak1	Y	0.662745	0.270643	0.918388	0.255225	0.825464	0.0557	AP2 associated kinase 1	protein kinase activity	protein amino acid phosphorylation		1.24985	0.438012	0.531737	0.972149	0.986132	0.808	0.720646	0.919862	0.848497
IPI00356904	223254	Farp1	N							FERM, RhoGEF (Arhgef) and pleckstrin domain protein 1 (chondrocyte-derived)	protein binding;small GTPase regulator activity;guanyl-nucleotide exchange factor activity	mesoderm development;skeletal system development		---	---	---	---	---	---	---	---	---
IPI00377609	70675	Vcpip1	N							valosin containing protein (p97)/p47 complex interacting protein 1				---	0.686644	0.401419	---	0.851309	0.783	---	0.879914	0.958839
IPI00377680	210044	Adcy2	N							adenylate cyclase 2	adenylate cyclase activity;guanylate cyclase activity	cyclic nucleotide metabolic process		1.0066	---	---	0.893079	---	---	0.993722	---	---
IPI00377681	230085; 100044356	N28178; LOC100044356	N							expressed sequence N28178; similar to mKIAA1045 protein	calcium ion binding;receptor binding;calmodulin binding;enzyme regulator activity	cation transport;cell cycle;calcium-mediated signaling;cell cycle;calcium-mediated signaling		0.715341	---	---	0.804887	---	---	0.750107	---	---
IPI00377728	28185	Tomm70a	N							translocase of outer mitochondrial membrane 70 homolog A (yeast)		immune system process;protein folding;response to stress		1.30906	---	---	1.23571	---	---	1.14102	---	---
IPI00377731	234797	6430548M08Rik	N							RIKEN cDNA 6430548M08 gene				1.26745	---	---	1.17692	---	---	0.955197	---	---
IPI00378145	270192	Rab6b	Y	0.786637	0.408817	0.966053	0.210195	0.981313	0.706439	RAB6B, member RAS oncogene family				1.32346	0.594859	0.618299	1.01067	0.936055	0.953	1.05151	1.00081	0.897961
IPI00378156	227800	Rabgap1	N							RAB GTPase activating protein 1	hydrolase activity;protein binding;small GTPase regulator activity	intracellular protein transport;exocytosis;mitosis;mitosis;chromosome segregation;cellular component morphogenesis;cellular component morphogenesis;cellular component morphogenesis		---	0.261413	0.351004	---	0.498202	0.841	---	0.595019	1.01116
IPI00378485	27222	Atp1a4	N							ATPase, Na+/K+ transporting, alpha 4 polypeptide	hydrolase activity;cation transmembrane transporter activity;ion channel activity	cation transport;cellular calcium ion homeostasis		1.06421	---	---	0.914367	---	---	1.25093	---	---
IPI00378681	69116	Ubr4	Y	0.785836	0.0401415	1.03519	0.541262	0.898627	0.390228	ubiquitin protein ligase E3 component n-recognin 4				0.921781	0.738927	0.712471	0.933628	1.08115	1.099	0.887211	0.746402	1.09582
IPI00378698	11603	Agrn	N							agrin	hydrolase activity;receptor activity;structural molecule activity;receptor binding	immune system process;muscle contraction;neurological system process;intracellular protein transport;endocytosis;signal transduction;cell-cell signaling;cell-matrix adhesion;cell-cell adhesion;protein modification process;cell motion;signal transduction;cell-cell signaling;cell-matrix adhesion;cell-cell adhesion;ectoderm development;mesoderm development;nervous system development;muscle organ dev…	extracellular matrix	---	0.769134	0.732447	---	0.861581	1.109	---	0.946144	0.793325
IPI00378764	381677	Vgf	N							VGF nerve growth factor inducible	receptor binding	signal transduction;signal transduction;ectoderm development;nervous system development		1.37307	---	---	0.732913	---	---	1.15802	---	---
IPI00378768	231821	Centa1	N							centaurin, alpha 1	nucleic acid binding;protein binding;small GTPase regulator activity	G-protein coupled receptor protein signaling pathway;cell adhesion;G-protein coupled receptor protein signaling pathway;cell adhesion		---	0.386891	0.482273	---	1.0452	1.069	---	0.98399	1.06062
IPI00378796	11496	Adam22	Y	1.08194	0.384121	0.809185	0.196379	0.87858	0.185978	a disintegrin and metallopeptidase domain 22	metallopeptidase activity	fertilization;neurological system process;apoptosis;cell surface receptor linked signal transduction;cell-cell adhesion;proteolysis;cell surface receptor linked signal transduction;cell-cell adhesion;mesoderm development;heart development		1.16983	1.17578	0.92079	0.781571	1.04134	0.651	1.03225	0.824197	0.79713
IPI00380130	16898	Rps2	N							ribosomal protein S2				0.928183	---	---	1.08771	---	---	0.887211	---	---
IPI00380195	67078	Pgp	Y	0.906429	0.255949	0.978435	0.848935	1.06657	0.756876	phosphoglycolate phosphatase	hydrolase activity	phosphate metabolic process		0.848167	0.835359	1.05111	1.17489	0.81022	0.984	1.52174	0.778992	1.02352
IPI00380273	14609	Gja1	N							gap junction protein, alpha 1				0.988995	---	---	0.897134	---	---	0.976725	---	---
IPI00380331	21770	Ppp2r5d	N							protein phosphatase 2, regulatory subunit B (B56), delta isoform	phosphoprotein phosphatase activity;phosphoprotein phosphatase activity	intracellular signaling cascade;protein amino acid phosphorylation;intracellular signaling cascade		---	0.522825	0.640177	---	1.0208	1.052	---	0.958759	1.06443
IPI00380354	16897	Llgl1	N							lethal giant larvae homolog 1 (Drosophila)				---	0.870214	0.961693	---	2.01207	1.519	---	1.0765	1.33648
IPI00380430	268281	Shprh	N							SNF2 histone linker PHD RING helicase				---	0.599506	0.941717	---	0.511042	1.62	---	0.742197	1.29462
IPI00380436	109711	Actn1	Y	4.043	0.0441798	1.25406	0.0157111	1.70354	0.134542	actinin, alpha 1	structural constituent of cytoskeleton;calcium ion binding;actin binding	muscle contraction;neurological system process;cell cycle;nitric oxide mediated signal transduction;neuromuscular synaptic transmission;cell adhesion;cell motion;cell cycle;nitric oxide mediated signal transduction;neuromuscular synaptic transmission;cell adhesion;cellular component morphogenesis;cellular component morphogenesis;ectoderm development;mesoderm development;cellular component morphog…	actin cytoskeleton	1.56671	7.55308	5.58467	1.40298	1.19029	1.181	2.9755	1.42237	1.16811
IPI00380734	242894	Actr3b	Y	1.06295	0.385014	0.959494	0.61482	1.18363	0.197028	ARP3 actin-related protein 3 homolog B (yeast)	structural constituent of cytoskeleton	intracellular protein transport;exocytosis;endocytosis;mitosis;cytokinesis;mitosis;cellular component morphogenesis;cellular component morphogenesis;cellular component morphogenesis	actin cytoskeleton	0.956988	1.18856	1.05586	0.919436	1.11197	0.864	1.33705	1.30252	0.952181
IPI00380799	207728	Pde2a	Y	1.09343	0.00476915	0.994845	0.970904	1.1242	0.590683	phosphodiesterase 2A, cGMP-stimulated				1.12182	1.09677	1.06252	0.879901	1.29815	0.862	0.845287	1.01553	1.65514
IPI00380814	21968; 545878	Tom1; EG545878	N							target of myb1 homolog (chicken); predicted gene, EG545878	structural constituent of cytoskeleton;transmembrane transporter activity;protein binding;kinase activator activity;kinase regulator activity	lysosomal transport;protein targeting;endocytosis;intracellular signaling cascade;intracellular signaling cascade	cytoskeleton	---	0.687806	0.71152	---	0.636877	0.864	---	0.912503	0.826618
IPI00380896	17879	Myh1	N							myosin, heavy polypeptide 1, skeletal muscle, adult	motor activity;structural constituent of cytoskeleton;protein binding;small GTPase regulator activity	muscle contraction;sensory perception of sound;sensory perception;intracellular protein transport;vesicle-mediated transport;mitosis;intracellular signaling cascade;cytokinesis;cell motion;mitosis;intracellular signaling cascade;cellular component morphogenesis;cellular component morphogenesis;mesoderm development;cellular component morphogenesis;muscle organ development	actin cytoskeleton;cell junction	---	---	---	---	---	---	---	---	---
IPI00380956	329165	Abi2	Y	1.12149	0.209082	1.0506	0.295541	0.845713	0.380121	abl-interactor 2	protein binding;small GTPase regulator activity	cell cycle;signal transduction;cell motion;cell cycle;signal transduction	intracellular	1.28025	1.12233	0.981669	1.05629	1.12481	0.976	0.609603	0.919862	1.07869
IPI00380989	70153	2210016F16Rik	N							RIKEN cDNA 2210016F16 gene				---	1.49528	1.01686	---	1.27761	0.996	---	1.46652	1.02162
IPI00380997	104082	Wdr7	N							WD repeat domain 7	hydrolase activity, acting on ester bonds;RNA splicing factor activity, transesterification mechanism;mRNA binding;protein binding;kinase inhibitor activity;kinase regulator activity	transcription from RNA polymerase II promoter;nuclear mRNA splicing, via spliceosome;ectoderm development;nervous system development;RNA localization		---	0.518178	0.505103	---	0.996404	0.978	---	1.07545	0.917936
IPI00381019	68094	Smarcc2	N							SWI/SNF related, matrix associated, actin dependent regulator of chromatin, subfamily c, member 2	transcription factor activity;chromatin binding;transcription factor activity;transcription cofactor activity	regulation of transcription from RNA polymerase II promoter		---	1.09793	0.904619	---	1.28916	1.024	---	1.08386	0.9674
IPI00381365	109934	Abr	Y	0.837838	0.400002	1.01675	0.786611	0.866169	0.25347	active BCR-related gene	protein binding;small GTPase regulator activity;guanyl-nucleotide exchange factor activity	intracellular signaling cascade;intracellular signaling cascade		1.21464	0.661084	0.732447	1.0796	0.906522	1.074	0.72178	0.858888	1.04825
IPI00387216	71745	Cul2	Y	0.724773	0.143056	0.871457	0.220187	0.810265	0.00221364	cullin 2	ubiquitin-protein ligase activity	induction of apoptosis;cell cycle;proteolysis;cell cycle		1.0306	0.62739	0.588811	1.04007	0.846173	0.752	0.815826	0.850478	0.766691
IPI00387227	228998	Arfgap1	Y	0.586619	0.00988869	0.906632	0.198606	0.882859	0.492726	ADP-ribosylation factor GTPase activating protein 1	nucleic acid binding;protein binding;small GTPase regulator activity	G-protein coupled receptor protein signaling pathway;cell adhesion;G-protein coupled receptor protein signaling pathway;cell adhesion		0.60812	0.472867	0.702007	0.945792	0.799948	0.985	0.637931	0.986092	1.09391
IPI00387312	18641	Pfkl	Y	0.702941	0.340902	1.00477	0.919504	1.00261	0.973807	phosphofructokinase, liver, B-type				1.34747	0.485647	0.530786	1.09379	0.942475	0.984	1.02318	1.12801	0.873229
IPI00387370	107652	Uap1	N							UDP-N-acetylglucosamine pyrophosphorylase 1	nucleotidyltransferase activity	protein amino acid glycosylation		---	1.22574	1.82256	---	1.18772	1.794	---	0.9514	1.23279
IPI00387379	67460	Decr1	N							2,4-dienoyl CoA reductase 1, mitochondrial	oxidoreductase activity	fatty acid beta-oxidation		---	0.979426	0.837082	---	1.31869	0.968	---	1.24996	0.614494
IPI00387416	54609	Ubqln2	Y	0.877644	0.55954	1.01926	0.886034	0.955389	0.0351755	ubiquilin 2		proteolysis		1.27225	0.626229	0.848497	1.25599	0.815356	1.034	0.965394	0.928272	0.973108
IPI00387421	207615	Wdr37	N							WD repeat domain 37				---	0.504236	0.358613	---	0.973291	0.974	---	1.05758	0.917936
IPI00387427	68299	Vps53	N							vacuolar protein sorting 53 (yeast)				---	---	---	---	---	---	---	---	---
IPI00387430	67264	Ndufb8	N							NADH dehydrogenase (ubiquinone) 1 beta subcomplex 8	oxidoreductase activity	oxidative phosphorylation;respiratory electron transport chain		0.652929	---	---	0.522061	---	---	0.822625	---	---
IPI00387559	27360	Add3	Y	1.29352	0.219254	1.13733	0.465619	1.19183	0.241226	adducin 3 (gamma)	structural constituent of cytoskeleton;actin binding	protein complex assembly	actin cytoskeleton	0.918581	1.65794	1.42114	0.919436	1.55495	1.029	1.33705	1.37086	0.923644
IPI00387602	244654	Mtss1l	N							metastasis suppressor 1-like	structural constituent of cytoskeleton	cell cycle;cell adhesion;cell motion;cell cycle;cell adhesion;ectoderm development;nervous system development	actin cytoskeleton	---	---	---	---	---	---	---	---	---
IPI00395038	103573	Xpo1	Y	1.1078	0.18567	0.974699	0.524066	1.19942	0.0173574	exportin 1, CRM1 homolog (yeast)	receptor activity	intracellular protein transport;nucleobase, nucleoside, nucleotide and nucleic acid transport;transcription from RNA polymerase II promoter;mRNA transcription;protein metabolic process		1.12982	0.982912	1.22423	1.02993	0.90909	0.989	1.25773	1.25522	1.09296
IPI00395193	104001	Rtn1	Y	1.07546	0.778861	1.00294	0.927928	1.00249	0.971944	reticulon 1		intracellular protein transport;ectoderm development;nervous system development		1.73954	0.803989	0.8894	0.950861	1.05675	1.004	1.06284	1.07966	0.877985
IPI00396687	269109	Dpp10	Y	1.14647	0.015965	0.921882	0.0446917	0.94082	0.190119	dipeptidylpeptidase 10				1.09622	1.22574	1.1215	0.871792	0.954031	0.942	0.878146	1.00396	0.944571
IPI00396701	76108	Rap2a	N							RAS related protein 2a	GTPase activity;protein binding	neurological system process;intracellular protein transport;receptor-mediated endocytosis;G-protein coupled receptor protein signaling pathway;MAPKKK cascade;I-kappaB kinase/NF-kappaB cascade;synaptic transmission;cell adhesion;G-protein coupled receptor protein signaling pathway;MAPKKK cascade;I-kappaB kinase/NF-kappaB cascade;synaptic transmission;cell adhesion		1.15703	---	---	0.969108	---	---	0.871348	---	---
IPI00396743	56013	RP23-157O10.7	N							P140 gene				---	2.33645	1.63136	---	1.07473	0.977	---	1.05863	0.805691
IPI00396797	67040	Ddx17	N							DEAD (Asp-Glu-Ala-Asp) box polypeptide 17				---	---	---	---	---	---	---	---	---
IPI00396802	107932	Chd4	N							chromodomain helicase DNA binding protein 4	DNA helicase activity;nucleic acid binding	DNA repair;DNA recombination;regulation of transcription from RNA polymerase II promoter;establishment or maintenance of chromatin architecture;establishment or maintenance of chromatin architecture		---	---	---	---	---	---	---	---	---
IPI00399631	52551	Sgta	N							small glutamine-rich tetratricopeptide repeat (TPR)-containing, alpha		immune system process;protein folding;response to stress		---	0.625067	1.07965	---	0.719054	0.745	---	1.30463	1.1586
IPI00399812	66049	Rogdi	Y	0.756763	0.0763	0.952361	0.308143	0.932368	0.410006	rogdi homolog (Drosophila)				0.945786	0.635523	0.721032	1.01675	0.964303	0.881	0.830556	1.0765	0.906522
IPI00399905	76787	Ppfia3	N							protein tyrosine phosphatase, receptor type, f polypeptide (PTPRF), interacting protein (liprin), alpha 3		protein targeting;cell adhesion;cell adhesion;ectoderm development;nervous system development		0.939385	---	---	1.04311	---	---	1.06737	---	---
IPI00399943	67771	Arpc5	Y	0.960141	0.738835	1.1537	0.0701794	1.18693	0.00105038	actin related protein 2/3 complex, subunit 5	structural constituent of cytoskeleton	cell motion	actin cytoskeleton	0.764951	1.06424	1.08726	1.24889	1.02979	1.194	1.16935	1.23524	1.15765
IPI00400176	387515	Tas2r144	N							taste receptor, type 2, member 144				---	---	---	---	---	---	---	---	---
IPI00400180	218038	Amph	Y	0.848503	0.0305597	0.949179	0.0918735	0.922907	0.0654094	amphiphysin		neurotransmitter secretion;intracellular protein transport;endocytosis;synaptic transmission;synaptic transmission		0.937785	0.802827	0.811399	0.924504	0.929634	0.995	0.909873	0.980836	0.880838
IPI00400432	13682	Eif4a2	Y	0.677651	0.177212	0.980946	0.58125	0.968777	0.777899	eukaryotic translation initiation factor 4A2	RNA helicase activity;translation factor activity, nucleic acid binding;translation initiation factor activity	nucleobase, nucleoside, nucleotide and nucleic acid metabolic process;translation		1.08341	0.500751	0.573591	0.92045	1.00539	1.02	0.785233	1.08491	1.06728
IPI00402778	235106	Ntm	N							neurotrimin				1.08661	---	---	0.781571	---	---	1.00279	---	---
IPI00403266	14252	Flot2	N							flotillin 2				1.11862	---	---	1.00763	---	---	0.997121	---	---
IPI00403328	18717	Pip5k1c	Y	0.566434	0.194964	0.961236	0.468787	0.845962	0.172106	phosphatidylinositol-4-phosphate 5-kinase, type 1 gamma	kinase activity	G-protein coupled receptor protein signaling pathway;phospholipid metabolic process;G-protein coupled receptor protein signaling pathway		1.11222	0.515854	0.316759	0.969108	1.04263	0.879	0.786366	1.03235	0.745764
IPI00403332	260302	Gga3	N							golgi associated, gamma adaptin ear containing, ARF binding protein 3	structural constituent of cytoskeleton;transmembrane transporter activity;protein binding;kinase activator activity;kinase regulator activity	lysosomal transport;protein targeting;endocytosis;intracellular signaling cascade;protein modification process;intracellular signaling cascade	cytoskeleton	1.5459	---	---	0.823133	---	---	0.840754	---	---
IPI00403509	57296	Psmd8	Y	1.02797	0.937659	1.28761	0.201306	1.29557	0.0155451	proteasome (prosome, macropain) 26S subunit, non-ATPase, 8	protein binding	proteolysis		1.98599	0.693615	0.788569	1.32188	1.69106	0.955	1.47189	1.22683	1.20426
IPI00403586	320024	Nceh1	Y	1.27783	1.20035e-05	1.23037	0.396855	1.32112	0.0716335	arylacetamide deacetylase-like 1	lipase activity			1.26265	1.26988	1.30128	0.827188	1.75911	1.28	1.65431	1.13853	1.22423
IPI00403618	67412	6330407J23Rik	Y	0.925594	0.665441	0.906493	0.365947	0.954376	0.741885	RIKEN cDNA 6330407J23 gene				1.17463	0.672702	1.00355	1.06845	0.765279	0.911	1.22601	0.782146	0.906522
IPI00403682	212307	Mapre2	Y	0.785041	0.477926	1.03837	0.607585	1.00405	0.877183	microtubule-associated protein, RP/EB family, member 2	structural constituent of cytoskeleton;microtubule binding	cell cycle;cell cycle;cellular component morphogenesis;cellular component morphogenesis;cellular component morphogenesis	microtubule	1.45309	0.546062	0.609738	0.996478	1.18516	0.948	1.02771	1.03025	0.955986
IPI00403814	320634	Ocrl	N							oculocerebrorenal syndrome of Lowe		visual perception;sensory perception;intracellular protein transport;receptor-mediated endocytosis;transmembrane receptor protein tyrosine kinase signaling pathway;cytokine-mediated signaling pathway;intracellular signaling cascade;phosphate metabolic process;monosaccharide metabolic process;phospholipid metabolic process;transmembrane receptor protein tyrosine kinase signaling pathway;cytokine-m…		---	0.893451	1.00164	---	0.634309	1.35	---	0.87676	1.47536
IPI00403890	16593	Klc1	N							kinesin light chain 1	transferase activity;structural constituent of cytoskeleton	protein targeting;vesicle-mediated transport;primary metabolic process	microtubule	1.12182	---	---	1.14144	---	---	0.955197	---	---
IPI00403909	76813	Armc6	N							armadillo repeat containing 6				---	0.648304	0.373833	---	1.08115	1.256	---	1.43814	0.686788
IPI00403993	64009	Syne1	N							synaptic nuclear envelope 1				1.19864	---	---	1.00357	---	---	1.19088	---	---
IPI00404009	225861	Snx32	N							sorting nexin 32		protein targeting;endocytosis		---	---	---	---	---	---	---	---	---
IPI00404152	207565	Camkk2	N							calcium/calmodulin-dependent protein kinase kinase 2, beta				---	0.439173	0.360516	---	1.12352	0.727	---	0.956657	0.9674
IPI00404235	100047867	LOC100047867	N							similar to mammary-derived growth inhibitor				0.71214	---	---	0.998505	---	---	0.999387	---	---
IPI00404981	234664	Nae1	Y	1.05079	0.631114	0.977177	0.82738	1.12323	0.113924	NEDD8 activating enzyme E1 subunit 1	ligase activity	intracellular protein transport;nuclear transport;apoptosis;cell cycle;apoptosis;coenzyme metabolic process;protein modification process;proteolysis;cell cycle;apoptosis		0.936184	0.975941	1.26989	0.854558	0.920646	1.186	1.00279	1.16796	1.20996
IPI00405058	53379	Hnrnpa2b1	Y	1.0152	0.932692	1.04181	0.560497	1.29942	0.0610272	heterogeneous nuclear ribonucleoprotein A2/B1				0.828963	0.891127	1.41638	1.13941	1.07987	0.919	1.51268	1.0723	1.35265
IPI00405227	22330	Vcl	N							vinculin	structural constituent of cytoskeleton;actin binding	intracellular signaling cascade;cell adhesion;cell motion;intracellular signaling cascade;cell adhesion;cellular component morphogenesis;cellular component morphogenesis;cellular component morphogenesis	actin cytoskeleton	---	1.19901	1.45538	---	1.37904	1.221	---	1.00607	0.999742
IPI00405625	76884	Cyfip2	Y	1.10922	0.439535	1.08118	0.00713466	1.01231	0.501139	cytoplasmic FMR1 interacting protein 2	protein binding;small GTPase regulator activity	signal transduction;signal transduction		1.40828	1.01777	0.952181	1.10697	1.05033	1.087	1.00619	0.987144	1.04445
IPI00405648	68038	Chid1	N							chitinase domain containing 1	hydrolase activity, hydrolyzing N-glycosyl compounds	polysaccharide metabolic process		0.643327	---	---	0.976204	---	---	1.04471	---	---
IPI00405742	140570	Plxnb2	N							plexin B2	transmembrane receptor protein kinase activity;transmembrane receptor protein tyrosine kinase activity;transmembrane receptor protein kinase activity;receptor binding	transmembrane receptor protein tyrosine kinase signaling pathway;protein amino acid phosphorylation;transmembrane receptor protein tyrosine kinase signaling pathway;ectoderm development;nervous system development		1.30266	---	---	1.32796	---	---	1.18861	---	---
IPI00406045	75669	Pik3r4	N							phosphatidylinositol 3 kinase, regulatory subunit, polypeptide 4, p150	protein kinase activity	mitosis;cell surface receptor linked signal transduction;intracellular signaling cascade;glycogen metabolic process;protein amino acid phosphorylation;mitosis;cell surface receptor linked signal transduction;intracellular signaling cascade;segment specification;ectoderm development;mesoderm development;embryonic development;nervous system development		0.86417	---	---	1.00864	---	---	1.54101	---	---
IPI00406117	56403	Syncrip	Y	1.10435	0.617703	1.0583	0.0214399	1.13062	0.0913526	synaptotagmin binding, cytoplasmic RNA interacting protein	RNA splicing factor activity, transesterification mechanism;structural constituent of ribosome;DNA replication origin binding;single-stranded DNA binding;transcription factor activity;poly(A) RNA binding;transcription factor activity	cell cycle;DNA replication;transcription from RNA polymerase II promoter;nuclear mRNA splicing, via spliceosome;mRNA polyadenylation;protein metabolic process;cell cycle;ectoderm development;nervous system development	ribonucleoprotein complex	0.827363	1.04797	1.55336	1.04716	1.03749	1.091	1.08777	1.05337	1.26133
IPI00406419	18624	Pepd	N							peptidase D	metallopeptidase activity;transcription factor activity;transcription factor activity	translation;protein modification process;proteolysis		---	1.35586	1.11389	---	0.916794	0.883	---	1.22683	0.853253
IPI00406442	56451	Suclg1	Y	0.487753	0.0800663	0.93459	0.17929	0.883737	0.00472637	succinate-CoA ligase, GDP-forming, alpha subunit	catalytic activity	tricarboxylic acid cycle;carbohydrate metabolic process		0.889775	0.321828	0.405224	1.01067	0.876989	0.921	0.915538	0.849427	0.887497
IPI00406624	76055	Mgea5	N							meningioma expressed antigen 5 (hyaluronidase)				---	---	---	---	---	---	---	---	---
IPI00406741	17758	Mtap4	Y	0.559824	0.000343737	0.892838	0.250459	0.920985	0.180194	microtubule-associated protein 4	structural constituent of cytoskeleton;microtubule binding	apoptosis;cellular component morphogenesis;cellular component morphogenesis;cellular component morphogenesis	microtubule	0.612921	0.513531	0.55742	0.788667	0.860297	1.049	0.951797	0.833658	0.984522
IPI00406778	16728	L1cam	Y	1.19353	0.00655352	0.961656	0.453341	0.922595	0.395564	L1 cell adhesion molecule				1.11542	1.24316	1.22613	0.894093	1.05033	0.947	0.858884	1.09227	0.837082
IPI00407130	18746	Pkm2	Y	1.0719	0.183023	0.995181	0.774984	1.03434	0.782182	pyruvate kinase, muscle	carbohydrate kinase activity	glycolysis		1.16823	1.03287	1.02067	0.987355	1.02594	0.973	1.2702	1.01763	0.856106
IPI00407425	360013	Myo18a	N							myosin XVIIIA	motor activity;structural constituent of cytoskeleton;protein binding;small GTPase regulator activity	muscle contraction;sensory perception of sound;sensory perception;intracellular protein transport;vesicle-mediated transport;mitosis;intracellular signaling cascade;cytokinesis;cell motion;mitosis;intracellular signaling cascade;cellular component morphogenesis;cellular component morphogenesis;mesoderm development;cellular component morphogenesis;muscle organ development	actin cytoskeleton;cell junction	---	0.800504	1.04635	---	0.627888	0.786	---	---	0.741959
IPI00407499	268860	Abat	Y	0.980523	0.642155	1.01575	0.7937	1.10339	0.263219	4-aminobutyrate aminotransferase	transaminase activity	visual perception;sensory perception;vitamin biosynthetic process;cellular amino acid biosynthetic process		0.91698	1.0503	0.978815	0.937683	1.13123	0.988	1.27926	1.05337	0.996888
IPI00407504	15132; 100044263	Hbb-bh1; LOC100044263	N							hemoglobin Z, beta-like embryonic chain; hypothetical protein LOC100044263		blood circulation;transport		0.432085	---	---	0.39332	---	---	1.53874	---	---
IPI00407692	11964	Atp6v1a	Y	1.04916	0.19876	0.975929	0.594726	1.00818	0.873884	ATPase, H+ transporting, lysosomal V1 subunit A	hydrolase activity;receptor activity;cation transmembrane transporter activity;hydrogen ion transporting ATP synthase activity, rotational mechanism;anion channel activity;ligand-gated ion channel activity;single-stranded DNA binding	respiratory electron transport chain;cation transport;purine base metabolic process	proton-transporting ATP synthase complex	1.021	1.11652	1.01306	0.970121	1.0529	0.91	1.06624	1.04917	0.916034
IPI00408378	22630	Ywhaq	Y	1.18316	3.24717e-05	1.07528	0.0258729	1.14367	0.236695	tyrosine 3-monooxygenase/tryptophan 5-monooxygenase activation protein, theta polypeptide		cell cycle;signal transduction;cell cycle;signal transduction		1.17623	1.17113	1.20235	1.05831	1.12095	1.048	1.29399	1.22263	0.945522
IPI00408495	12215	Bsg	N							basigin		cell surface receptor linked signal transduction;cell surface receptor linked signal transduction	plasma membrane	0.654529	---	---	1.12015	---	---	1.00619	---	---
IPI00408626	21985	Tpd52	N							tumor protein D52				1.05941	---	---	0.996478	---	---	1.01865	---	---
IPI00408892	19349	Rab7	Y	1.08627	0.332587	1.00748	0.828957	1.00978	0.876812	RAB7, member RAS oncogene family				1.23384	1.09212	0.951229	1.00459	0.954031	1.067	0.90534	1.10804	1.02638
IPI00408909	17754	Mtap1a	Y	0.647113	5.00556e-07	0.98764	0.761926	0.864533	0.000191904	microtubule-associated protein 1 A	structural constituent of cytoskeleton;microtubule binding	cellular component morphogenesis;cellular component morphogenesis;cellular component morphogenesis	microtubule	0.644927	0.640171	0.656348	1.04514	1.00411	0.918	0.873614	0.874658	0.845643
IPI00409148	15439	Hp	N							haptoglobin	oxidoreductase activity;serine-type peptidase activity;calcium ion binding;calmodulin binding;calcium-dependent phospholipid binding	gamete generation;complement activation;blood circulation;proteolysis;cell motion;response to stress;blood coagulation		---	6.70959	6.34946	---	2.00565	2.43	---	2.24972	1.83207
IPI00409345	68631	Cryl1	Y	1.21983	0.243425	0.993321	0.975156	1.24436	0.483722	crystallin, lambda 1	oxidoreductase activity;hydro-lyase activity;racemase and epimerase activity	carbohydrate metabolic process;fatty acid beta-oxidation;tRNA aminoacylation for protein translation		0.924982	1.29661	1.51341	0.663981	1.17617	1.255	0.959729	0.915657	2.19258
IPI00409360	11430	Acox1	N							acyl-Coenzyme A oxidase 1, palmitoyl	oxidoreductase activity;transferase activity	respiratory electron transport chain;acyl-CoA metabolic process;nitrogen compound metabolic process;fatty acid beta-oxidation;acyl-CoA metabolic process		---	1.38142	1.67987	---	1.58577	1.905	---	1.27309	1.60377
IPI00409462	53817	Bat1a	Y	0.851612	0.0569825	1.04886	0.0445307	1.12492	0.0563707	HLA-B-associated transcript 1A	RNA helicase activity;translation factor activity, nucleic acid binding;translation initiation factor activity	nucleobase, nucleoside, nucleotide and nucleic acid metabolic process;translation		0.956988	0.780753	0.826618	1.05122	1.01823	1.078	1.02998	1.16796	1.18333
IPI00409923	228850	B230339M05Rik	Y	0.582691	0.0351051	0.960277	0.763018	0.776153	0.314645	RIKEN cDNA B230339M05 gene				0.716941	0.666893	0.413785	1.23369	0.834617	0.86	0.686654	1.19109	0.571689
IPI00410994	73072	BC068157	N							cDNA sequence BC068157				---	---	---	---	---	---	---	---	---
IPI00411045	233335	Synm	N							synemin, intermediate filament protein	structural constituent of cytoskeleton	cellular component morphogenesis;cellular component morphogenesis;ectoderm development;cellular component morphogenesis	intermediate filament cytoskeleton	1.46269	---	---	1.05122	---	---	1.04811	---	---
[truncated: 372 more rows]

## Sheet: CIR_changed
Protein IPI Number	Entrez Gene ID	Gene Symbol	Description	Intersection of Biological Repeats	Geometric Mean of CI-R / Sham	P-value of CI-R / Sham	Geometric Mean of CI-R + BHD / Sham	P-value of CI-R + BHD / Sham	Geometric Mean of CI-R + TPA / Sham	P-value of CI-R + TPA / Sham	KEGG_PATHWAY	PIPE Glyco Motifs (IPI v3.38)	PIPE Predicted TMHs	PIPE Subcellular Localization	PIPE UniProt KW	PIPE UniProt Tissue Specificity	PIPE Tissue Keyword	PIPE UniProt Induction	PIPE UniProt KW (Transmembrane)	PIPE UniProt KW (Secreted)	PANTHER Gene ID	PANTHER Gene Name	PANTHER Gene Symbol	PANTHER Family/Subfamily	PANTHER GO Molecular Function	PANTHER GO Biological Process	PANTHER GO Cellular Component	PANTHER Protein Class	PANTHER Pathway
[truncated: 90 more rows]

[truncated: 5 more sheets: BHD_changed, TPA_changed, GO_BP, GO_MF, GO_CC]
